# Supplementary material for: Intrinsic neuronal diversity as a substrate for cortical area specialization in primate vision
Source: Nat Commun. 2026 Jun 9;17:7335. doi: 10.1038/s41467-026-73734-5 (PMC13402634; doi:10.1038/s41467-026-73734-5)
Supplement: Supplementary file 4 — Source Data [file 41467_2026_73734_MOESM4_ESM.xlsx]

## Sheet: Figure 1
Figure 1a	Monkey	Sex	Age		Figure 1b	Cell	dendritic Type	Soma location		Figure 1c	Cell	Area
	A09	'M'	3.76			1	'S'	'2'			1	'PFC'
	A10	'M'	3.23			2	'A'	'2_3'			2	'PFC'
	A11	'F'	1.8			3	'A'	'3'			3	'PFC'
	A12	'M'	3.39			4	'A'	'3'			4	'PFC'
	A13	'F'	6.54			5	'NA'	2			5	'PFC'
	A14	'M'	3.9			6	'NA'	NaN			6	'PFC'
	A15	'F'	7.53			7	'S'	'3'			7	'PFC'
	A16	'M'	8.05			8	'A'	'2_3'			8	'PFC'
	A17	'M'	3.29			9	'NA'	NaN			9	'PFC'
	A18	'F'	4.86			10	'S'	'2_3'			10	'V1'
	A19	'F'	4.22			11	'NA'	3			11	'V1'
	A20	'M'	10.89			12	'A'	'2'			12	'PFC'
	A21	'F'	7.86			13	'A'	'2'			13	'PFC'
	A22	'M'	5.27			14	'S'	'3'			14	'PFC'
	A23	'F'	4.38			15	'S'	'2'			15	'PFC'
	A24	'M'	8.02			16	'S'	'3'			16	'PFC'
	A25	'M'	1.52			17	'S'	'2_3'			17	'PFC'
	A27	'F'	5.21			18	'S'	'2'			18	'PFC'
	A28	'F'	5.19			19	'A'	'4'			19	'PFC'
	A29	'F'	5.59			20	'S'	'4'			20	'PFC'
	A32	'M'	3.78			21	'A'	'4'			21	'PFC'
	A33	'M'	4.48			22	'NA'	NaN			22	'PFC'
	A34	'M'	4.08			23	'S'	'2_3'			23	'PFC'
	A35	'M'	3.24			24	'S'	'3'			24	'PFC'
	M02	'M'	3.14			25	'S'	'2_3'			25	'PFC'
	M03	'M'	15.37			26	'A'	'2'			26	'PFC'
	M04	'M'	18.06			27	'A'	2			27	'PFC'
	M05	'M'	15.61			28	'NA'	NaN			28	'PFC'
	M06	'M'	2.83			29	'NA'	2			29	'PFC'
	M07	'M'	3.63			30	'NA'	NaN			30	'PFC'
	M08	'M'	13.97			31	'NA'	NaN			31	'PFC'
	M09	'M'	2.83			32	'S'	'3'			32	'PFC'
	M12	'M'	13.11			33	'NA'	NaN			33	'PFC'
	M13	'M'	12.04			34	'S'	NaN			34	'PFC'
	M14	'M'	14.91			35	'S'	'2_3'			35	'PFC'
	M15	'M'	2.9			36	'NA'	4			36	'PFC'
	M16	'M'	13.21			37	'S'	'2_3'			37	'PFC'
	M16	'F'	2.04			38	'S'	'3'			38	'PFC'
	M17	'M'	2.88			39	'NA'	NaN			39	'PFC'
	M17	'M'	3.44			40	'S'	'3'			40	'PFC'
	M18	'M'	2.89			41	'S'	'2'			41	'PFC'
	M19	'M'	14.32			42	'S'	'2'			42	'PFC'
	M20	'F'	8.19			43	'S'	'2_3'			43	'PFC'
	M21	'F'	8.43			44	'NA'	3			44	'PFC'
	M22	'F'	10.43			45	'S'	'3'			45	'PFC'
	M23	'F'	8.7			46	'S'	'3'			46	'PFC'
	M24	'F'	9.2			47	'NA'	NaN			47	'PFC'
	M25	'M'	5.78			48	'S'	'4'			48	'PFC'
	M26	'M'	3.84			49	'NA'	NaN			49	'PFC'
	M27	'F'	4.25			50	'NA'	NaN			50	'PFC'
	M28	'F'	5.08			51	'S'	'4'			51	'PFC'
						52	'NA'	NaN			52	'PFC'
						53	'S'	'3'			53	'PFC'
						54	'S'	'3'			54	'PFC'
						55	'S'	'2'			55	'PFC'
						56	'NA'	3			56	'PFC'
						57	'S'	'2'			57	'PFC'
						58	'S'	'3'			58	'PFC'
						59	'NA'	NaN			59	'PFC'
						60	'A'	'2_3'			60	'PFC'
						61	'S'	'3'			61	'PFC'
						62	'S'	'3'			62	'PFC'
						63	'S'	'3'			63	'PFC'
						64	'S'	'2'			64	'V1'
						65	'S'	'2_3'			65	'V1'
						66	'S'	'3'			66	'V1'
						67	'A'	'3'			67	'V1'
						68	'NA'	NaN			68	'V1'
						69	'S'	'3'			69	'V1'
						70	'NA'	NaN			70	'PFC'
						71	'NA'	NaN			71	'V1'
						72	'NA'	NaN			72	'V1'
						73	'NA'	NaN			73	'V1'
						74	'NA'	NaN			74	'V1'
						75	'NA'	NaN			75	'PFC'
						76	'S'	'3'			76	'PFC'
						77	'S'	'3'			77	'PFC'
						78	'S'	'3'			78	'PFC'
						79	'A'	'3'			79	'PFC'
						80	'S'	'3'			80	'V1'
						81	'S'	'3'			81	'PFC'
						82	'S'	'2_3'			82	'PFC'
						83	'S'	'2'			83	'PFC'
						84	'A'	'3'			84	'PFC'
						85	'S'	'2'			85	'PFC'
						86	'A'	'2'			86	'PFC'
						87	'NA'	NaN			87	'V1'
						88	'NA'	NaN			88	'V1'
						89	'NA'	NaN			89	'V1'
						90	'NA'	NaN			90	'V1'
						91	'NA'	NaN			91	'V1'
						92	'NA'	NaN			92	'V1'
						93	'NA'	NaN			93	'V1'
						94	'A'	'3'			94	'V1'
						95	'A'	'3'			95	'V1'
						96	'A'	'3'			96	'V1'
						97	'S'	'4'			97	'V1'
						98	'S'	'2_3'			98	'V1'
						99	'NA'	NaN			99	'V1'
						100	'NA'	NaN			100	'V1'
						101	'A'	'5'			101	'V1'
						102	'S'	'3'			102	'V1'
						103	'NA'	NaN			103	'V1'
						104	'NA'	NaN			104	'V1'
						105	'S'	'6'			105	'V1'
						106	'S'	'5'			106	'PFC'
						107	'S'	'3'			107	'V1'
						108	'S'	'2_3'			108	'V1'
						109	'S'	'3'			109	'V1'
						110	'S'	'3'			110	'V1'
						111	'A'	'3'			111	'V1'
						112	'S'	'2'			112	'V1'
						113	'A'	'3'			113	'V1'
						114	'S'	'3'			114	'V1'
						115	'S'	'3'			115	'V1'
						116	'S'	'3'			116	'V1'
						117	'S'	'4'			117	'PFC'
						118	'S'	'3'			118	'PFC'
						119	'S'	'3'			119	'PFC'
						120	'S'	'4'			120	'PFC'
						121	'S'	'3'			121	'PFC'
						122	'A'	'3'			122	'V1'
						123	'NA'	NaN			123	'V1'
						124	'A'	'3'			124	'V1'
						125	'NA'	NaN			125	'V1'
						126	'NA'	NaN			126	'PFC'
						127	'NA'	NaN			127	'PFC'
						128	'NA'	NaN			128	'V1'
						129	'NA'	NaN			129	'V1'
						130	'NA'	NaN			130	'V1'
						131	'S'	'3'			131	'V1'
						132	'NA'	NaN			132	'V1'
						133	'S'	'3'			133	'V1'
						134	'S'	'3'			134	'V1'
						135	'NA'	NaN			135	'V1'
						136	'NA'	3			136	'V1'
						137	'S'	'2'			137	'V1'
						138	'S'	'2'			138	'V1'
						139	'S'	'3'			139	'V1'
						140	'S'	'3'			140	'V1'
						141	'NA'	'NA'			141	'V1'
						142	'NA'	'NA'			142	'V1'
						143	'NA'	'NA'			143	'V1'
						144	'NA'	'NA'			144	'V1'
						145	'NA'	'NA'			145	'V1'
						146	'NA'	NaN			146	'V1'
						147	'S'	'3'			147	'V1'
						148	'NA'	NaN			148	'V1'
						149	'S'	NaN			149	'V1'
						150	'A'	'3'			150	'V1'
						151	'NA'	NaN			151	'PFC'
						152	'NA'	NaN			152	'PFC'
						153	'NA'	NaN			153	'PFC'
						154	'NA'	NaN			154	'PFC'
						155	'NA'	NaN			155	'PFC'
						156	'NA'	NaN			156	'PFC'
						157	'NA'	NaN			157	'PFC'
						158	'NA'	NaN			158	'PFC'
						159	'NA'	NaN			159	'V1'
						160	'NA'	NaN			160	'PFC'
						161	'NA'	NaN			161	'PFC'
						162	'NA'	NaN			162	'PFC'
						163	'NA'	NaN			163	'PFC'
						164	'NA'	NaN			164	'V1'
						165	'S'	NaN			165	'V1'
						166	'S'	NaN			166	'V1'
						167	'NA'	NaN			167	'V1'
						168	'NA'	NaN			168	'V1'
						169	'NA'	NaN			169	'V1'
						170	'NA'	NaN			170	'PFC'
						171	'NA'	NaN			171	'V1'
						172	'NA'	NaN			172	'V1'
						173	'NA'	1			173	'V1'
						174	'NA'	'NA'			174	'V1'
						175	'NA'	'NA'			175	'V1'
						176	'NA'	'NA'			176	'V1'
						177	'NA'	'NA'			177	'V1'
						178	'NA'	'NA'			178	'V1'
						179	'NA'	'NA'			179	'V1'
						180	'NA'	'NA'			180	'V1'
						181	'NA'	'NA'			181	'V1'
						182	'NA'	'NA'			182	'V1'
						183	'NA'	'NA'			183	'V1'
						184	'NA'	'NA'			184	'V1'
						185	'NA'	'NA'			185	'V1'
						186	'S'	3			186	'PFC'
						187	'A'	2			187	'PFC'
						188	'A'	3			188	'PFC'
						189	'S'	3			189	'PFC'
						190	'NA'	'NA'			190	'V1'
						191	'NA'	NaN			191	'PFC'
						192	'S'	3			192	'PFC'
						193	'A'	3			193	'PFC'
						194	'NA'	NaN			194	'PFC'
						195	'NA'	NaN			195	'PFC'
						196	'S'	4			196	'PFC'
						197	'A'	3			197	'PFC'
						198	'S'	3			198	'PFC'
						199	'S'	2			199	'PFC'
						200	'S'	3			200	'PFC'
						201	'A'	2			201	'PFC'
						202	'S'	2			202	'PFC'
						203	'S'	2			203	'PFC'
						204	'A'	2			204	'PFC'
						205	'S'	3			205	'PFC'
						206	'NA'	NaN			206	'PFC'
						207	'S'	2			207	'PFC'
						208	'S'	3			208	'PFC'
						209	'S'	3			209	'PFC'
						210	'S'	3			210	'PFC'
						211	'NA'	2			211	'PFC'
						212	'A'	2			212	'PFC'
						213	'S'	2			213	'PFC'
						214	'A'	2			214	'PFC'
						215	'S'	3			215	'PFC'
						216	'NA'	2			216	'PFC'
						217	'NA'	NaN			217	'PFC'
						218	'NA'	NaN			218	'PFC'
						219	'NA'	'NA'			219	'PFC'
						220	'NA'	NaN			220	'PFC'
						221	'NA'	NaN			221	'PFC'
						222	'NA'	'NA'			222	'PFC'
						223	'NA'	'NA'			223	'PFC'
						224	'NA'	NaN			224	'PFC'
						225	'NA'	NaN			225	'PFC'
						226	'NA'	NaN			226	'PFC'
						227	'NA'	NaN			227	'PFC'
						228	'A'	NaN			228	'PFC'
						229	'NA'	NaN			229	'PFC'
						230	'NA'	NaN			230	'PFC'
						231	'NA'	NaN			231	'PFC'
						232	'NA'	NaN			232	'PFC'
						233	'NA'	NaN			233	'PFC'
						234	'NA'	NaN			234	'PFC'
						235	'NA'	NaN			235	'PFC'
						236	'NA'	NaN			236	'PFC'
						237	'NA'	NaN			237	'PFC'
						238	'S'	3			238	'PFC'
						239	'NA'	3			239	'PFC'
						240	'A'	3			240	'PFC'
						241	'S'	2			241	'PFC'
						242	'S'	3			242	'PFC'
						243	'A'	3			243	'PFC'
						244	'S'	2			244	'PFC'
						245	'A'	2			245	'PFC'
						246	'A'	2			246	'PFC'
						247	'NA'	NaN			247	'PFC'
						248	'NA'	NaN			248	'PFC'
						249	'NA'	NaN			249	'PFC'
						250	'NA'	NaN			250	'PFC'
						251	'NA'	NaN			251	'PFC'
						252	'NA'	NaN			252	'PFC'
						253	'NA'	NaN			253	'PFC'
						254	'NA'	NaN			254	'PFC'
						255	'NA'	NaN			255	'PFC'
						256	'NA'	NaN			256	'PFC'
						257	'A'	1			257	'PFC'
						258	'A'	1			258	'PFC'
						259	'NA'	NaN			259	'PFC'
						260	'NA'	NaN			260	'PFC'
						261	'S'	NaN			261	'PFC'
						262	'NA'	NaN			262	'PFC'
						263	'A'	NaN			263	'PFC'
						264	'NA'	NaN			264	'PFC'
						265	'NA'	NaN			265	'PFC'
						266	'NA'	NaN			266	'PFC'
						267	'NA'	NaN			267	'PFC'
						268	'NA'	NaN			268	'PFC'
						269	'NA'	NaN			269	'PFC'
						270	'A'	2			270	'V1'
						271	'NA'	NaN			271	'V1'
						272	'NA'	'NA'			272	'PFC'
						273	'NA'	'NA'			273	'PFC'
						274	'NA'	NaN			274	'PFC'
						275	'NA'	NaN			275	'PFC'
						276	'NA'	NaN			276	'PFC'
						277	'NA'	NaN			277	'PFC'
						278	'NA'	NaN			278	'V1'
						279	'NA'	NaN			279	'V1'
						280	'NA'	'NA'			280	'PFC'
						281	'NA'	'NA'			281	'PFC'
						282	'NA'	NaN			282	'PFC'
						283	'NA'	NaN			283	'PFC'
						284	'NA'	NaN			284	'PFC'
						285	'NA'	NaN			285	'PFC'
						286	'NA'	NaN			286	'PFC'
						287	'NA'	NaN			287	'PFC'
						288	'NA'	NaN			288	'PFC'
						289	'S'	'3'			289	'PFC'
						290	'S'	'5_6'			290	'PFC'
						291	'NA'	NaN			291	'V1'
						292	'NA'	'NA'			292	'V1'
						293	'NA'	'NA'			293	'V1'
						294	'NA'	'NA'			294	'PFC'
						295	'A'	NaN			295	'PFC'
						296	'S'	NaN			296	'PFC'
						297	'A'	NaN			297	'PFC'
						298	'A'	1			298	'PFC'
						299	'NA'	NaN			299	'PFC'
						300	'NA'	NaN			300	'PFC'
						301	'NA'	NaN			301	'PFC'
						302	'A'	NaN			302	'PFC'
						303	'A'	NaN			303	'PFC'
						304	'A'	NaN			304	'PFC'
						305	'A'	1			305	'PFC'
						306	'A'	NaN			306	'PFC'
						307	'A'	'3'			307	'PFC'
						308	'S'	'3'			308	'PFC'
						309	'A'	'3'			309	'PFC'
						310	'S'	'3'			310	'PFC'
						311	'S'	'3'			311	'PFC'
						312	'S'	'5_6'			312	'PFC'
						313	'S'	'3'			313	'PFC'
						314	'S'	'4'			314	'PFC'
						315	'S'	'NA'			315	'PFC'
						316	'S'	'3'			316	'PFC'
						317	'S'	'3'			317	'PFC'
						318	'S'	'4'			318	'PFC'
						319	'NA'	NaN			319	'PFC'
						320	'S'	'3'			320	'PFC'
						321	'S'	'3'			321	'PFC'
						322	'S'	'3'			322	'PFC'
						323	'NA'	NaN			323	'V1'
						324	'S'	3			324	'V1'
						325	'A'	NaN			325	'V1'
						326	'S'	2			326	'V1'
						327	'NA'	'NA'			327	'PFC'
						328	'A'	3			328	'PFC'
						329	'NA'	NaN			329	'PFC'
						330	'NA'	NaN			330	'PFC'
						331	'NA'	NaN			331	'PFC'
						332	'A'	NaN			332	'V1'
						333	'NA'	NaN			333	'V1'
						334	'A'	2			334	'V1'
						335	'S'	2			335	'V1'
						336	'A'	2			336	'PFC'
						337	'NA'	NaN			337	'PFC'
						338	'NA'	NaN			338	'PFC'
						339	'NA'	NaN			339	'PFC'
						340	'NA'	NaN			340	'PFC'
						341	'NA'	NaN			341	'V1'
						342	'NA'	NaN			342	'V1'
						343	'NA'	NaN			343	'PFC'
						344	'NA'	NaN			344	'PFC'
						345	'NA'	NaN			345	'PFC'
						346	'NA'	NaN			346	'PFC'
						347	'NA'	NaN			347	'V1'
						348	'NA'	NaN			348	'V1'
						349	'NA'	NaN			349	'V1'
						350	'NA'	NaN			350	'V1'
						351	'NA'	NaN			351	'V1'
						352	'NA'	NaN			352	'V1'
						353	'NA'	NaN			353	'V1'
						354	'NA'	NaN			354	'V1'
						355	'NA'	NaN			355	'V1'
						356	'NA'	'NA'			356	'PFC'
						357	'NA'	'NA'			357	'PFC'
						358	'A'	NaN			358	'V1'
						359	'NA'	NaN			359	'V1'
						360	'NA'	NaN			360	'V1'
						361	'NA'	NaN			361	'V1'
						362	'NA'	NaN			362	'V1'
						363	'NA'	NaN			363	'V1'
						364	'NA'	NaN			364	'V1'
						365	'NA'	NaN			365	'PFC'
						366	'A'	NaN			366	'PFC'
						367	'NA'	NaN			367	'PFC'
						368	'NA'	NaN			368	'PFC'
						369	'A'	1			369	'V1'
						370	'A'	NaN			370	'V1'
						371	'A'	1			371	'V1'
						372	'A'	1			372	'PFC'
						373	'NA'	NaN			373	'PFC'
						374	'A'	1			374	'PFC'
						375	'A'	2			375	'PFC'
						376	'A'	NaN			376	'PFC'
						377	'A'	NaN			377	'PFC'
						378	'A'	NaN			378	'PFC'
						379	'NA'	NaN			379	'PFC'
						380	'NA'	NaN			380	'PFC'
						381	'NA'	NaN			381	'PFC'
						382	'NA'	NaN			382	'V1'
						383	'NA'	NaN			383	'V1'
						384	'NA'	NaN			384	'V1'
						385	'NA'	NaN			385	'V1'
						386	'NA'	NaN			386	'V1'
						387	'NA'	NaN			387	'PFC'
						388	'NA'	NaN			388	'PFC'
						389	'NA'	NaN			389	'PFC'
						390	'NA'	NaN			390	'PFC'
						391	'NA'	NaN			391	'PFC'
						392	'NA'	NaN			392	'PFC'
						393	'NA'	NaN			393	'V1'
						394	'A'	2			394	'V1'
						395	'A'	1			395	'V1'
						396	'NA'	NaN			396	'V1'
						397	'NA'	NaN			397	'V1'
						398	'A'	1			398	'PFC'
						399	'NA'	1			399	'PFC'
						400	'NA'	1			400	'V1'
						401	'A'	1			401	'V1'
						402	'A'	1			402	'V1'
						403	'NA'	NaN			403	'V1'
						404	'NA'	NaN			404	'V1'
						405	'NA'	NaN			405	'V1'
						406	'NA'	1			406	'V1'
						407	'NA'	NaN			407	'V1'
						408	'NA'	1			408	'V1'
						409	'NA'	NaN			409	'V1'
						410	'NA'	NaN			410	'V1'
						411	'NA'	NaN			411	'V1'
						412	'NA'	NaN			412	'V1'
						413	'NA'	NaN			413	'V1'
						414	'NA'	NaN			414	'V1'
						415	'NA'	NaN			415	'V1'
						416	'NA'	NaN			416	'V1'
						417	'S'	NaN			417	'V1'
						418	'NA'	NaN			418	'V1'
						419	'NA'	NaN			419	'V1'
						420	'NA'	NaN			420	'V1'
						421	'NA'	NaN			421	'V1'
						422	'NA'	NaN			422	'V1'
						423	'NA'	NaN			423	'V1'
						424	'NA'	NaN			424	'V1'
						425	'NA'	NaN			425	'V1'
						426	'NA'	NaN			426	'V1'
						427	'NA'	NaN			427	'PFC'
						428	'NA'	NaN			428	'PFC'
						429	'NA'	NaN			429	'PFC'
						430	'NA'	NaN			430	'PFC'
						431	'NA'	NaN			431	'PFC'
						432	'NA'	NaN			432	'V1'
						433	'NA'	NaN			433	'V1'
						434	'S'	NaN			434	'V1'
						435	'NA'	NaN			435	'V1'
						436	'NA'	NaN			436	'V1'
						437	'A'	NaN			437	'V1'
						438	'A'	NaN			438	'V1'
						439	'A'	NaN			439	'PFC'
						440	'A'	NaN			440	'PFC'
						441	'S'	NaN			441	'PFC'
						442	'NA'	NaN			442	'V1'
						443	'NA'	NaN			443	'V1'
						444	'NA'	NaN			444	'V1'
						445	'NA'	NaN			445	'V1'
						446	'NA'	NaN			446	'V1'
						447	'NA'	NaN			447	'V1'
						448	'NA'	NaN			448	'V1'
						449	'NA'	NaN			449	'V1'
						450	'NA'	NaN			450	'V1'
						451	'NA'	NaN			451	'V1'
						452	'NA'	NaN			452	'V1'
						453	'NA'	NaN			453	'V1'
						454	'NA'	NaN			454	'V1'
						455	'NA'	NaN			455	'V1'
						456	'A'	3			456	'V1'
						457	'NA'	NaN			457	'V1'
						458	'S'	NaN			458	'V1'
						459	'S'	NaN			459	'V1'
						460	'A'	NaN			460	'V1'
						461	'S'	NaN			461	'V1'
						462	'NA'	NaN			462	'V1'
						463	'A'	NaN			463	'V1'
						464	'NA'	NaN			464	'V1'
						465	'S'	NaN			465	'V1'
						466	'S'	NaN			466	'V1'
						467	'NA'	NaN			467	'V1'
						468	'A'	NaN			468	'V1'
						469	'S'	NaN			469	'V1'
						470	'A'	NaN			470	'V1'
						471	'A'	NaN			471	'V1'
						472	'S'	NaN			472	'V1'
						473	'NA'	NaN			473	'V1'
						474	'S'	NaN			474	'V1'
						475	'S'	NaN			475	'V1'
						476	'S'	NaN			476	'V1'
						477	'NA'	NaN			477	'V1'
						478	'NA'	NaN			478	'V1'
						479	'NA'	NaN			479	'V1'
						480	'NA'	NaN			480	'V1'
						481	'A'	NaN			481	'V1'
						482	'A'	NaN			482	'V1'
						483	'A'	NaN			483	'V1'

## Sheet: Figure 2
Fig2A-B	UMAP1	UMAP2	CellLabel	Species	dendriticType	Rin	AP_half-width	BurstRatio	Examples
	4.94008	12.154	pEXC	'Callithrix jacchus'	'S'	85.2	0.68	0.8771	FALSE
	3.14591	6.90974		'Callithrix jacchus'	'A'	283.1	0.4	NaN	FALSE
	5.0741	8.16569	NFSpI	'Callithrix jacchus'	'A'	525.2	0.44	0.363	FALSE
	3.28479	8.41177		'Callithrix jacchus'	'A'	400.5	0.48	0.189	FALSE
	4.59732	11.1966		'Callithrix jacchus'	'NA'	91.7	0.74	0.779	FALSE
	2.47253	5.8827		'Callithrix jacchus'	'NA'	176.7	0.74	NaN	FALSE
	3.83244	11.3405	pEXC	'Callithrix jacchus'	'S'	124.2	1.16	0.487	FALSE
	4.93733	6.63306		'Callithrix jacchus'	'NA'	635.7	0.68	0.487667	FALSE
	5.28622	7.05021		'Callithrix jacchus'	'NA'	380.5	0.66	0.411	FALSE
	2.89729	9.4441		'Callithrix jacchus'	'A'	619.6	0.66	0.6265	FALSE
	2.60741	6.58584		'Callithrix jacchus'	'A'	255.6	0.42	0.291	FALSE
	5.25708	11.1436	pEXC	'Callithrix jacchus'	'S'	144.7	1.02	NaN	FALSE
	5.13576	11.3098	pEXC	'Callithrix jacchus'	'S'	104.2	1.08	NaN	FALSE
	4.88405	11.4873	pEXC	'Callithrix jacchus'	'S'	106.9	1.2	NaN	FALSE
	0.356763	7.94679		'Callithrix jacchus'	'A'	292.6	0.38	0.2995	FALSE
	5.79038	9.4233	pEXC	'Callithrix jacchus'	'S'	470.3	1.26	0.6765	FALSE
	4.99085	7.34751		'Callithrix jacchus'	'A'	546.9	0.58	0.2685	FALSE
	1.80906	5.97278		'Callithrix jacchus'	'NA'	261.9	0.44	0.6236	FALSE
	5.2765	10.9003	pEXC	'Callithrix jacchus'	'S'	126.6	1.06	NaN	FALSE
	5.10714	11.4358	pEXC	'Callithrix jacchus'	'S'	86.6	0.88	0.751	FALSE
	3.79182	10.7152	pEXC	'Callithrix jacchus'	'S'	204.7	0.76	0.5324	FALSE
	4.5345	7.75943		'Callithrix jacchus'	'A'	336.3	0.95	0.21	FALSE
	4.48864	6.74318	FSpI	'Callithrix jacchus'	'A'	290.6	0.32	0.522	FALSE
	4.11402	10.6232		'Callithrix jacchus'	'NA'	237.6	0.7	0.599333	FALSE
	1.58582	8.84593		'Callithrix jacchus'	'NA'	340.8	0.74	0.16075	FALSE
	1.08581	8.86875		'Callithrix jacchus'	'NA'	638.2	0.48	0.346333	FALSE
	2.71516	9.3172		'Callithrix jacchus'	'NA'	450.3	0.68	0.574778	FALSE
	3.47887	6.95206	pEXC	'Callithrix jacchus'	'S'	286.3	0.36	0.2515	FALSE
	2.75964	10.8698		'Callithrix jacchus'	'NA'	235	0.9	0.501	FALSE
	5.51254	10.907	pEXC	'Callithrix jacchus'	'S'	131.4	0.98	0.913583	FALSE
	4.66605	7.58781		'Callithrix jacchus'	'NA'	678.7	0.32	0.183	FALSE
	4.41543	11.2118	pEXC	'Callithrix jacchus'	'S'	150.9	0.8	NaN	FALSE
	4.85311	10.7611	pEXC	'Callithrix jacchus'	'S'	161.9	0.8	NaN	FALSE
	5.61953	10.4687		'Callithrix jacchus'	'NA'	204.9	0.68	NaN	FALSE
	5.61711	10.2361	pEXC	'Callithrix jacchus'	'S'	240.4	0.78	0.513667	FALSE
	5.22751	11.2837	pEXC	'Callithrix jacchus'	'S'	176.5	0.9	NaN	FALSE
	5.54204	10.8451	pEXC	'Callithrix jacchus'	'S'	130.3	1	0.533	FALSE
	5.41752	11.0008	pEXC	'Callithrix jacchus'	'S'	93.9	1.02	0.823667	FALSE
	1.7664	5.49766		'Callithrix jacchus'	'NA'	70.1	0.26	0.582	FALSE
	5.5274	10.9232	pEXC	'Callithrix jacchus'	'S'	102.4	0.7	0.5736	FALSE
	5.73218	10.4514	pEXC	'Callithrix jacchus'	'S'	190.1	0.8	0.9626	FALSE
	5.54416	10.1683		'Callithrix jacchus'	'NA'	234.4	1.02	0.926	FALSE
	3.82187	10.9039	pEXC	'Callithrix jacchus'	'S'	151.5	0.54	NaN	FALSE
	5.25851	11.4898		'Callithrix jacchus'	'NA'	126.1	0.76	NaN	FALSE
	1.93513	6.31182		'Callithrix jacchus'	'NA'	405	0.36	0.3505	FALSE
	4.77936	6.53301	pEXC	'Callithrix jacchus'	'S'	622.4	0.56	0.542	FALSE
	5.00915	6.82351		'Callithrix jacchus'	'NA'	735.9	0.66	0.420636	FALSE
	5.72309	10.5379	pEXC	'Callithrix jacchus'	'S'	119.9	1.02	0.609	FALSE
	5.5798	10.848	pEXC	'Callithrix jacchus'	'S'	114	0.94	0.605	FALSE
	5.6415	10.7253	pEXC	'Callithrix jacchus'	'S'	110.9	0.84	0.679	FALSE
	5.14051	11.2179		'Callithrix jacchus'	'NA'	112.7	0.94	NaN	FALSE
	5.54058	10.8467	pEXC	'Callithrix jacchus'	'S'	157	1.16	NaN	FALSE
	4.80126	10.9607	pEXC	'Callithrix jacchus'	'S'	199.4	0.9	0.817667	FALSE
	5.09205	11.3424		'Callithrix jacchus'	'NA'	117.5	1.06	NaN	FALSE
	1.97492	5.79807		'Callithrix jacchus'	'A'	180.7	0.34	0.444	FALSE
	3.21424	10.3972	pEXC	'Callithrix jacchus'	'S'	560	1.22	0.684333	FALSE
	5.50912	10.8233	pEXC	'Callithrix jacchus'	'S'	160.6	0.94	0.828	FALSE
	5.7771	9.87215	pEXC	'Callithrix jacchus'	'S'	258.4	0.8	0.611	FALSE
	2.6988	9.45052	pEXC	'Callithrix jacchus'	'S'	629.9	0.86	0.344	FALSE
	4.92509	10.3101	pEXC	'Callithrix jacchus'	'S'	230	0.84	NaN	FALSE
	5.22661	9.83808	pEXC	'Callithrix jacchus'	'S'	298.7	0.68	NaN	FALSE
	1.81908	5.87081		'Callithrix jacchus'	'A'	191.6	0.28	0.334294	FALSE
	4.53031	7.98678		'Callithrix jacchus'	'NA'	311.9	0.5	NaN	FALSE
	2.09083	9.51163	pEXC	'Callithrix jacchus'	'S'	708.8	0.74	0.16975	FALSE
	3.36355	10.5652		'Callithrix jacchus'	'NA'	388.3	0.92	0.769	FALSE
	5.36117	9.57963		'Callithrix jacchus'	'NA'	509.6	0.7	0.457	FALSE
	5.52012	9.71495		'Callithrix jacchus'	'NA'	434.8	0.76	0.615	FALSE
	5.3235	9.38104		'Callithrix jacchus'	'NA'	769.9	0.72	0.2345	FALSE
	3.66654	7.41686		'Callithrix jacchus'	'NA'	557.4	0.78	NaN	FALSE
	3.91663	10.5741		'Callithrix jacchus'	'NA'	369.1	1.76	0.926	FALSE
	3.10727	9.86372	pEXC	'Callithrix jacchus'	'S'	338.4	0.78	0.283	FALSE
	5.19719	11.1326	pEXC	'Callithrix jacchus'	'S'	97.7	1.08	0.4548	FALSE
	5.5068	10.8187	pEXC	'Callithrix jacchus'	'S'	149.2	0.98	0.759875	FALSE
	1.93855	5.58618	FSpI	'Callithrix jacchus'	'A'	115.2	0.26	0.452714	FALSE
	6.18057	9.75001	pEXC	'Callithrix jacchus'	'S'	191	0.56	0.7984	FALSE
	5.31474	10.9738	pEXC	'Callithrix jacchus'	'S'	143.3	1.36	0.625	PyramidalCell_PFC
	3.55754	10.7483	pEXC	'Callithrix jacchus'	'S'	260.9	0.92	0.595333	FALSE
	5.07604	10.5352	pEXC	'Callithrix jacchus'	'S'	214.8	0.92	NaN	FALSE
	1.98383	6.09595	FSpI	'Callithrix jacchus'	'A'	475.5	0.34	0.5992	FALSE
	5.12967	11.1483	pEXC	'Callithrix jacchus'	'S'	173.6	1.02	NaN	FALSE
	4.30669	6.98109		'Callithrix jacchus'	'A'	494.6	0.56	0.045	FALSE
	5.55129	9.33168		'Callithrix jacchus'	'NA'	639	0.82	0.2325	FALSE
	5.79307	9.97186		'Callithrix jacchus'	'NA'	251.4	0.94	0.562667	FALSE
	5.4595	9.62981		'Callithrix jacchus'	'NA'	490.7	0.76	0.6225	FALSE
	5.74146	9.19311		'Callithrix jacchus'	'NA'	492	1.02	0.407	FALSE
	5.69418	9.51145		'Callithrix jacchus'	'NA'	563.6	1.06	0.495	FALSE
	5.71401	9.63557		'Callithrix jacchus'	'NA'	458.7	0.94	0.662667	FALSE
	5.90987	9.65603		'Callithrix jacchus'	'NA'	348.9	0.76	0.766333	FALSE
	4.00991	6.84029	NFSpI	'Callithrix jacchus'	'A'	492.2	0.58	0.514	FALSE
	1.91633	5.72889	FSpI	'Callithrix jacchus'	'A'	157.7	0.24	0.218667	FALSE
	1.87651	5.62064	FSpI	'Callithrix jacchus'	'A'	117.5	0.28	0.3642	FALSE
	5.48525	9.16226	pEXC	'Callithrix jacchus'	'S'	792.5	0.72	0.269	FALSE
	5.45628	9.76814	pEXC	'Callithrix jacchus'	'S'	432.4	0.66	0.3995	FALSE
	1.76806	9.78396		'Callithrix jacchus'	'NA'	560	0.82	0.689667	FALSE
	3.65379	7.97931		'Callithrix jacchus'	'NA'	750.4	0.94	NaN	FALSE
	1.97852	5.9136	FSpI	'Callithrix jacchus'	'A'	195	0.38	0.1835	FALSE
	4.75542	7.74167	pEXC	'Callithrix jacchus'	'S'	194.1	0.62	NaN	FALSE
	1.82447	5.57075		'Callithrix jacchus'	'NA'	104.3	0.26	0.327143	FALSE
	3.41821	7.26924		'Callithrix jacchus'	'NA'	256.8	0.86	NaN	FALSE
	3.47333	9.93743	pEXC	'Callithrix jacchus'	'S'	545.3	1.62	0.636	FALSE
	5.48997	9.84881	pEXC	'Callithrix jacchus'	'S'	339.4	1.02	0.247333	FALSE
	5.94301	9.81879	pEXC	'Callithrix jacchus'	'S'	312.9	0.82	0.721	FALSE
	5.89691	9.93739	pEXC	'Callithrix jacchus'	'S'	251.2	0.74	0.665667	FALSE
	5.4259	9.57032	pEXC	'Callithrix jacchus'	'S'	496.6	0.56	0.235	FALSE
	5.82064	9.46198	pEXC	'Callithrix jacchus'	'S'	237.5	0.66	0.46	FALSE
	2.44842	5.96265	FSpI	'Callithrix jacchus'	'A'	197.5	0.34	0.3372	FALSE
	5.61338	9.08859	pEXC	'Callithrix jacchus'	'S'	533.4	0.6	0.5265	FALSE
	1.84358	5.18047	FSpI	'Callithrix jacchus'	'A'	95.9	0.24	0.435857	BasketCell_V1
	5.90465	9.74304	pEXC	'Callithrix jacchus'	'S'	249.5	0.68	0.629667	FALSE
	5.52	8.96673	pEXC	'Callithrix jacchus'	'S'	574	0.46	0.278	FALSE
	5.91875	9.64847	pEXC	'Callithrix jacchus'	'S'	254.8	0.66	0.55	FALSE
	5.29625	10.4637	pEXC	'Callithrix jacchus'	'S'	195.8	1.42	0.779167	FALSE
	5.01002	10.9774	pEXC	'Callithrix jacchus'	'S'	121.5	1.28	0.862	FALSE
	2.8545	11.0918	pEXC	'Callithrix jacchus'	'S'	139.4	1.36	0.70925	FALSE
	4.65414	8.10292	pEXC	'Callithrix jacchus'	'S'	179.2	0.92	0.979	FALSE
	5.58054	10.393	pEXC	'Callithrix jacchus'	'S'	179.3	0.9	0.92325	FALSE
	1.73251	5.1142	FSpI	'Callithrix jacchus'	'A'	102.9	0.26	0.055	FALSE
	5.1077	7.32284		'Callithrix jacchus'	'A'	620.3	0.38	0.58	FALSE
	6.00301	9.92405		'Callithrix jacchus'	'NA'	130.1	0.62	0.655333	FALSE
	5.1579	8.26844		'Callithrix jacchus'	'NA'	779.4	0.78	NaN	FALSE
	1.82105	10.0977		'Callithrix jacchus'	'NA'	598.2	0.96	0.913	FALSE
	5.71214	9.1488		'Callithrix jacchus'	'NA'	670	0.58	0.258429	FALSE
	4.72365	6.83431		'Callithrix jacchus'	'NA'	356.4	0.62	0.672333	FALSE
	2.85675	6.99572		'Callithrix jacchus'	'NA'	255.9	0.38	NaN	FALSE
	5.3151	10.5159	pEXC	'Callithrix jacchus'	'S'	175.6	0.78	0.625	FALSE
	5.61182	9.05988		'Callithrix jacchus'	'NA'	762.7	0.9	0.683	FALSE
	5.8579	9.94911	pEXC	'Callithrix jacchus'	'S'	219.4	0.78	0.642667	PyramidalCell_V1
	5.58306	9.86983	pEXC	'Callithrix jacchus'	'S'	390.8	0.66	0.2505	FALSE
	3.48351	7.23228		'Callithrix jacchus'	'NA'	257.6	0.58	NaN	FALSE
	2.78478	6.41535		'Callithrix jacchus'	'NA'	561	0.36	0.247333	FALSE
	2.96098	10.3779	pEXC	'Callithrix jacchus'	'S'	258	0.96	0.362	FALSE
	5.24376	9.67574	pEXC	'Callithrix jacchus'	'S'	536.5	0.92	0.4436	FALSE
	1.9626	11.5146	pEXC	'Callithrix jacchus'	'S'	330.8	0.7	NaN	FALSE
	6.07823	9.83684	pEXC	'Callithrix jacchus'	'S'	233.2	0.78	0.688667	FALSE
	6.11668	9.60097		'Callithrix jacchus'	'NA'	397.8	0.56	0.461571	FALSE
	5.14767	7.24169		'Callithrix jacchus'	'NA'	329.4	0.54	NaN	FALSE
	5.81399	9.22023		'Callithrix jacchus'	'NA'	402.7	0.62	0.456	FALSE
	3.49574	10.0841		'Callithrix jacchus'	'NA'	508.6	0.74	NaN	FALSE
	3.11797	7.64377		'Callithrix jacchus'	'NA'	236.8	0.34	0.340833	FALSE
	1.89502	6.46303		'Callithrix jacchus'	'NA'	315.1	0.34	0.332143	FALSE
	5.97345	9.87503	pEXC	'Callithrix jacchus'	'S'	279.7	0.84	0.803333	FALSE
	5.68525	9.3733		'Callithrix jacchus'	'NA'	468.3	1.18	0.6675	FALSE
	5.51196	9.9387	pEXC	'Callithrix jacchus'	'S'	180.4	0.8	0.826462	FALSE
	4.37729	6.91706		'Callithrix jacchus'	'A'	165.6	0.56	0.3905	FALSE
	4.79728	10.7469		'Callithrix jacchus'	'NA'	217.5	1.06	0.9485	FALSE
	3.02388	9.16246		'Callithrix jacchus'	'NA'	626.9	0.96	0.5145	FALSE
	4.78797	6.73876		'Callithrix jacchus'	'NA'	283	0.44	0.758	FALSE
	4.1679	9.10238		'Callithrix jacchus'	'NA'	293.9	0.66	0.9215	FALSE
	3.25564	6.9199		'Callithrix jacchus'	'NA'	166.9	0.42	0.4815	FALSE
	5.14093	7.04261		'Callithrix jacchus'	'NA'	488.8	0.76	0.716	FALSE
	5.45192	10.9221		'Callithrix jacchus'	'NA'	130.7	0.9	0.696833	FALSE
	2.12333	6.28462		'Callithrix jacchus'	'NA'	244	0.28	0.362857	FALSE
	5.14854	7.02617		'Callithrix jacchus'	'NA'	558.3	0.6	0.198	FALSE
	4.77873	7.3207		'Callithrix jacchus'	'NA'	1104.1	0.88	0.175	FALSE
	4.52739	7.62179		'Callithrix jacchus'	'NA'	265.1	1.04	0.408	FALSE
	4.81455	7.621		'Callithrix jacchus'	'NA'	660.5	0.54	0.219	FALSE
	1.30852	6.37685	FSpI	'Callithrix jacchus'	'NA'	118.7	0.28	0.157667	FALSE
	5.59779	9.77171	pEXC	'Callithrix jacchus'	'S'	468.5	0.9	0.854	FALSE
	5.02824	9.67198	pEXC	'Callithrix jacchus'	'S'	530.6	0.84	NaN	FALSE
	5.20599	9.94252		'Callithrix jacchus'	'NA'	411.6	0.94	0.69	FALSE
	0.105151	12.6313		'Callithrix jacchus'	'NA'	293.3	0.56	0.306	FALSE
	0.944888	5.02268	FSpI	'Callithrix jacchus'	'NA'	162.9	0.24	0.003	FALSE
	4.93789	11.6411		'Callithrix jacchus'	'NA'	67	1.1	NaN	FALSE
	5.61897	9.63963		'Callithrix jacchus'	'NA'	477	0.58	0.516	FALSE
	5.15176	7.18127		'Callithrix jacchus'	'NA'	617.3	0.78	0.42375	FALSE
	4.15882	6.8118		'Callithrix jacchus'	'NA'	329.8	0.66	0.521	FALSE
	5.54953	8.86153		'Callithrix jacchus'	'NA'	671.8	0.76	0.5885	FALSE
	5.14355	9.45803		'Callithrix jacchus'	'NA'	577.4	0.6	NaN	FALSE
	5.87217	10.1127		'Callithrix jacchus'	'NA'	270.9	0.9	0.682667	FALSE
	5.85196	9.86159		'Callithrix jacchus'	'NA'	339.5	0.78	0.306	FALSE
	5.85494	9.4646		'Callithrix jacchus'	'NA'	245.1	0.64	0.418	FALSE
	5.57756	10.0708		'Callithrix jacchus'	'NA'	291	0.76	0.5085	FALSE
	4.55916	7.92901		'Callithrix jacchus'	'NA'	421.6	0.78	NaN	FALSE
	4.92864	6.63881		'Callithrix jacchus'	'NA'	731.4	0.58	0.456	FALSE
	4.98277	7.16795		'Callithrix jacchus'	'NA'	602	0.72	0.1135	FALSE
	5.04064	7.37536		'Callithrix jacchus'	'NA'	384	0.48	0.65875	FALSE
	5.86778	9.25625		'Callithrix jacchus'	'NA'	421.5	0.64	0.306333	FALSE
	5.59348	10.2084		'Callithrix jacchus'	'NA'	181.8	0.8	0.554333	FALSE
	5.4859	10.8431	pEXC	'Callithrix jacchus'	'S'	139.1	1.22	0.92375	FALSE
	0.800235	9.38803	NFSpI	'Callithrix jacchus'	'A'	369.8	0.82	0.4795	NGFC_close
	3.29712	7.15055	FSpI	'Callithrix jacchus'	'A'	247.1	0.34	0.336	FALSE
	5.47935	10.5466	pEXC	'Callithrix jacchus'	'S'	106.3	1	NaN	FALSE
	4.89955	7.64176		'Callithrix jacchus'	'NA'	342.9	0.58	NaN	FALSE
	2.12521	7.67902		'Callithrix jacchus'	'NA'	195.6	0.52	0.4505	FALSE
	5.2763	10.4748	pEXC	'Callithrix jacchus'	'S'	192.5	1.02	0.9265	FALSE
	5.04203	7.65817	NFSpI	'Callithrix jacchus'	'A'	698.7	1.02	0.385167	FALSE
	1.01989	8.77158		'Callithrix jacchus'	'NA'	836.4	0.52	0.364	FALSE
	4.37618	6.81371		'Callithrix jacchus'	'NA'	279.5	0.44	0.2445	FALSE
	3.14571	7.30784	pEXC	'Callithrix jacchus'	'S'	413	0.92	NaN	FALSE
	4.73007	6.61784	NFSpI	'Callithrix jacchus'	'A'	601.3	0.54	0.3905	FALSE
	5.07488	10.2534	pEXC	'Callithrix jacchus'	'S'	224.8	0.92	0.67375	FALSE
	5.36111	10.7293	pEXC	'Callithrix jacchus'	'S'	172.9	0.94	0.816765	FALSE
	5.29753	10.2248	pEXC	'Callithrix jacchus'	'S'	299.9	0.88	0.76025	FALSE
	4.87588	6.66595		'Callithrix jacchus'	'A'	511.2	0.48	0.3923	FALSE
	3.70491	8.2465	pEXC	'Callithrix jacchus'	'S'	435.9	0.86	NaN	FALSE
	1.82843	5.89991	FSpI	'Callithrix jacchus'	'A'	155.4	0.24	0.279333	FALSE
	2.24199	11.9603	pEXC	'Callithrix jacchus'	'S'	142.5	1.04	NaN	FALSE
	4.93276	10.1226		'Callithrix jacchus'	'NA'	291.8	0.74	0.578375	FALSE
	5.70399	9.383	pEXC	'Callithrix jacchus'	'S'	217	0.62	0.560857	FALSE
	5.22306	10.6019	pEXC	'Callithrix jacchus'	'S'	113	0.76	0.793286	FALSE
	4.75924	11.0327	pEXC	'Callithrix jacchus'	'S'	106.4	0.7	0.9545	FALSE
	5.63597	10.4099	pEXC	'Callithrix jacchus'	'S'	147.8	0.7	0.96225	FALSE
	4.38518	11.0806		'Callithrix jacchus'	'NA'	142	0.74	0.816167	FALSE
	1.2984	8.48622	NFSpI	'Callithrix jacchus'	'A'	486.5	0.54	0.372	FALSE
	5.15595	9.84977	pEXC	'Callithrix jacchus'	'S'	331	0.96	0.674	FALSE
	4.99167	7.02536	NFSpI	'Callithrix jacchus'	'A'	358	0.64	0.397	FALSE
	4.70156	10.522	pEXC	'Callithrix jacchus'	'S'	224.2	0.88	0.457667	FALSE
	4.96855	7.16167		'Callithrix jacchus'	'NA'	559	0.52	0.573875	FALSE
	2.50358	8.48005		'Callithrix jacchus'	'NA'	333.6	0.5	0.221	FALSE
	2.178	6.57873		'Callithrix jacchus'	'NA'	180.4	0.38	0.318	FALSE
	5.11025	7.12534		'Callithrix jacchus'	'NA'	484.4	0.58	0.598167	FALSE
	5.40101	10.428		'Callithrix jacchus'	'NA'	186	0.62	0.873143	FALSE
	5.30152	10.918		'Callithrix jacchus'	'NA'	154.1	0.8	0.736688	FALSE
	3.78823	8.43854		'Callithrix jacchus'	'NA'	504.3	0.64	0.3415	FALSE
	0.919597	9.68876		'Callithrix jacchus'	'NA'	334	0.62	0.1345	FALSE
	1.81245	6.02001		'Callithrix jacchus'	'NA'	204.2	0.28	0.445167	FALSE
	1.02192	9.10971		'Callithrix jacchus'	'NA'	408.1	0.58	0.481846	FALSE
	5.1707	7.46725		'Callithrix jacchus'	'NA'	863.8	0.52	0.946	FALSE
	4.43398	6.78796		'Callithrix jacchus'	'NA'	378.7	0.48	0.507	FALSE
	2.08613	5.98254	FSpI	'Callithrix jacchus'	'A'	125.8	0.4	0.673611	BasketCell_PFC
	1.49497	8.8481		'Callithrix jacchus'	'NA'	851.9	0.6	0.640286	FALSE
	0.99004	9.03687		'Callithrix jacchus'	'NA'	400.4	0.94	0.501455	FALSE
	1.66709	5.87588		'Callithrix jacchus'	'NA'	175	0.28	0.545667	FALSE
	4.71832	10.6069		'Callithrix jacchus'	'NA'	220.5	0.62	0.74275	FALSE
	4.43665	7.32729		'Callithrix jacchus'	'NA'	301.4	0.64	0.308333	FALSE
	3.68076	7.60033		'Callithrix jacchus'	'NA'	435	0.64	0.368571	FALSE
	5.19583	7.18228		'Callithrix jacchus'	'NA'	829.9	0.56	0.6515	FALSE
	4.02726	10.7942	pEXC	'Callithrix jacchus'	'S'	218.3	1.28	0.685	FALSE
	5.03955	10.6159		'Callithrix jacchus'	'NA'	93.3	0.64	0.8278	FALSE
	0.00643465	7.48706		'Callithrix jacchus'	'A'	217.3	0.34	0.359	FALSE
	5.02199	11.048	pEXC	'Callithrix jacchus'	'S'	170.6	0.88	0.9206	FALSE
	3.76537	11.624	pEXC	'Callithrix jacchus'	'S'	168.9	1.04	0.7564	FALSE
	1.68339	6.46402		'Callithrix jacchus'	'A'	201.5	0.3	0.398333	FALSE
	5.33079	10.112	pEXC	'Callithrix jacchus'	'S'	322.5	1.06	0.852667	FALSE
	4.10513	7.75042	NFSpI	'Callithrix jacchus'	'A'	635.8	1	0.6	FALSE
	5.04199	6.98368		'Callithrix jacchus'	'A'	279.5	0.5	0.3695	FALSE
	3.33896	11.4371		'Callithrix jacchus'	'NA'	209.7	1.06	0.4885	FALSE
	2.92382	8.88284		'Callithrix jacchus'	'NA'	296.7	0.96	0.3515	FALSE
	1.54818	5.76143		'Callithrix jacchus'	'NA'	151.5	0.34	0.34475	FALSE
	2.20112	6.3356		'Callithrix jacchus'	'NA'	215.6	0.42	0.550667	FALSE
	5.06079	10.1552		'Callithrix jacchus'	'NA'	132.8	0.66	0.9615	FALSE
	0.168298	7.75272		'Callithrix jacchus'	'NA'	339.1	0.44	0.093	FALSE
	5.19578	11.0384		'Callithrix jacchus'	'NA'	236	0.96	NaN	FALSE
	4.50387	8.46028		'Callithrix jacchus'	'NA'	286.3	0.66	0.9475	FALSE
	0.0985401	12.8561		'Callithrix jacchus'	'NA'	155.6	0.94	0.375	FALSE
	4.79067	7.41767		'Callithrix jacchus'	'NA'	581.5	0.84	0.383	FALSE
	4.36551	7.53944	NFSpI	'Callithrix jacchus'	'A'	226	1	0.463333	FALSE
	0.172648	12.2802	NFSpI	'Callithrix jacchus'	'A'	273.1	0.62	0.121333	FALSE
	2.28881	5.35543		'Callithrix jacchus'	'NA'	89	0.52	NaN	FALSE
	2.85777	8.47039		'Callithrix jacchus'	'NA'	398	0.66	0.4845	FALSE
	4.76741	8.78778	pEXC	'Callithrix jacchus'	'S'	257.8	0.9	0.981	FALSE
	4.22905	6.91838		'Callithrix jacchus'	'NA'	409.9	0.44	0.665	FALSE
	3.9826	7.49435	NFSpI	'Callithrix jacchus'	'A'	566.1	0.6	0.443	FALSE
	4.21951	7.5187		'Callithrix jacchus'	'NA'	233.3	0.88	0.492333	FALSE
	2.59817	7.26659		'Callithrix jacchus'	'NA'	260.2	0.42	0.41825	FALSE
	0.754066	8.5703		'Callithrix jacchus'	'NA'	226.9	0.48	0.20425	FALSE
	2.45889	9.07949		'Callithrix jacchus'	'NA'	276.3	0.66	0.505	FALSE
	4.2309	7.47682		'Callithrix jacchus'	'NA'	284.9	0.64	0.445833	FALSE
	3.47285	7.91417		'Callithrix jacchus'	'NA'	375.1	0.62	0.317875	FALSE
	5.13627	7.00714	NFSpI	'Callithrix jacchus'	'A'	265.4	0.3	0.545857	VOBC
	4.00011	8.0345		'Callithrix jacchus'	'NA'	565.3	0.6	NaN	FALSE
	5.16577	11.092		'Callithrix jacchus'	'NA'	179.1	0.98	NaN	FALSE
	5.23787	7.11969		'Callithrix jacchus'	'NA'	595.9	0.56	0.6072	FALSE
	4.29376	6.96384		'Callithrix jacchus'	'NA'	314.1	0.9	0.558875	FALSE
	4.91286	7.04577		'Callithrix jacchus'	'NA'	422	0.52	0.390333	FALSE
	4.29851	7.46934		'Callithrix jacchus'	'NA'	268.7	0.6	0.515333	FALSE
	4.12543	7.5433		'Callithrix jacchus'	'NA'	220.6	0.6	0.452	FALSE
	6.05361	9.7358		'Callithrix jacchus'	'NA'	268.5	0.66	0.8655	FALSE
	2.62096	8.28992		'Callithrix jacchus'	'NA'	371.6	0.4	0.4542	FALSE
	4.94226	7.15057		'Callithrix jacchus'	'NA'	436.4	0.5	0.595	FALSE
	5.26113	6.87727		'Callithrix jacchus'	'NA'	604.5	0.6	0.4318	FALSE
	5.11082	6.76594		'Callithrix jacchus'	'NA'	508.1	0.82	0.280667	FALSE
	5.10115	7.22328		'Callithrix jacchus'	'NA'	265.3	0.68	0.445	FALSE
	2.86653	7.94115		'Callithrix jacchus'	'NA'	246.9	0.54	0.483333	FALSE
	2.74672	7.93241		'Callithrix jacchus'	'NA'	206.5	0.7	0.23	FALSE
	2.6448	7.91346		'Callithrix jacchus'	'NA'	289.9	0.64	0.2325	FALSE
	2.89431	6.6332		'Callithrix jacchus'	'NA'	246.9	0.42	NaN	FALSE
	5.21302	11.112	pEXC	'Callithrix jacchus'	'S'	130.4	1.26	NaN	FALSE
	5.2251	10.6932	pEXC	'Callithrix jacchus'	'S'	164.4	1.06	0.599	FALSE
	3.1237	7.71725		'Callithrix jacchus'	'NA'	274.1	0.62	NaN	FALSE
	5.23117	10.7156		'Callithrix jacchus'	'NA'	166.4	0.84	NaN	FALSE
	5.19031	7.42896		'Callithrix jacchus'	'NA'	568.9	0.52	0.522333	FALSE
	1.92165	6.54991		'Callithrix jacchus'	'A'	129.7	0.4	0.421	FALSE
	5.04181	11.4922	pEXC	'Callithrix jacchus'	'S'	163.3	0.94	0.959714	FALSE
	2.60257	8.27161	NFSpI	'Callithrix jacchus'	'A'	148	0.94	0.253	FALSE
	3.06386	8.00946	NFSpI	'Callithrix jacchus'	'A'	231.1	0.62	0.56	NGFC2
	3.9665	7.44564		'Callithrix jacchus'	'NA'	206.1	0.76	0.4844	FALSE
	2.8444	8.15166		'Callithrix jacchus'	'NA'	212.8	0.6	0.538333	FALSE
	3.87281	7.53645		'Callithrix jacchus'	'NA'	241.1	0.7	0.47575	FALSE
	4.90092	7.66239		'Callithrix jacchus'	'A'	164.3	0.48	0.5354	FALSE
	4.84505	7.24036	NFSpI	'Callithrix jacchus'	'A'	354.9	0.54	0.518667	FALSE
	3.01188	8.306		'Callithrix jacchus'	'A'	494.8	0.34	0.524	FALSE
	3.29491	7.6175	NFSpI	'Callithrix jacchus'	'A'	211.5	0.58	0.6005	FALSE
	4.3445	7.37767		'Callithrix jacchus'	'A'	263.2	0.62	0.39475	FALSE
	4.11913	7.16875		'Callithrix jacchus'	'A'	406.8	0.62	0.494	FALSE
	2.70941	10.901	pEXC	'Callithrix jacchus'	'S'	302.6	1.1	0.367	FALSE
	1.78252	5.98224		'Callithrix jacchus'	'A'	208.8	0.34	0.384273	FALSE
	2.99646	9.78792	pEXC	'Callithrix jacchus'	'S'	779.7	0.92	0.47925	FALSE
	2.38507	9.92205	pEXC	'Callithrix jacchus'	'S'	565.9	0.94	0.397833	FALSE
	3.90151	7.62028	pEXC	'Callithrix jacchus'	'S'	194.9	0.98	NaN	FALSE
	3.1785	7.50192	pEXC	'Callithrix jacchus'	'S'	245	0.82	NaN	FALSE
	4.769	7.79072	pEXC	'Callithrix jacchus'	'S'	241.3	0.86	NaN	FALSE
	3.21287	10.8	pEXC	'Callithrix jacchus'	'S'	198.2	1.16	0.412	FALSE
	2.64581	12.1297	pEXC	'Callithrix jacchus'	'S'	153.5	0.86	0.5404	FALSE
	5.33491	11.0836	pEXC	'Callithrix jacchus'	'S'	85.5	1.1	0.955	FALSE
	2.54999	9.31956		'Callithrix jacchus'	'NA'	530.4	0.76	0.496	FALSE
	4.61582	8.86307	pEXC	'Callithrix jacchus'	'S'	168.1	0.76	NaN	FALSE
	5.49065	9.92338	pEXC	'Callithrix jacchus'	'S'	279.1	0.7	0.492	FALSE
	4.16648	10.8467	pEXC	'Callithrix jacchus'	'S'	88.3	0.9	0.904571	FALSE
	5.81359	9.68647		'Callithrix jacchus'	'NA'	514.4	0.8	0.781	FALSE
	5.98454	9.61132	pEXC	'Callithrix jacchus'	'S'	315.7	0.72	0.7285	FALSE
	4.39295	6.72586		'Callithrix jacchus'	'A'	400	0.46	0.56	FALSE
	5.95484	9.63353	pEXC	'Callithrix jacchus'	'S'	439.9	0.78	0.782	FALSE
	1.07642	8.76449		'Callithrix jacchus'	'NA'	780.8	0.46	0.806	FALSE
	2.14055	6.37375	FSpI	'Callithrix jacchus'	'A'	196.9	0.44	0.491667	FALSE
	4.38956	7.51037		'Callithrix jacchus'	'NA'	462.3	0.62	0.5975	FALSE
	4.17552	8.11504		'Callithrix jacchus'	'NA'	206.5	0.54	0.3975	FALSE
	4.2731	7.43604		'Callithrix jacchus'	'NA'	249.7	0.5	0.3255	FALSE
	4.08183	7.46019	NFSpI	'Callithrix jacchus'	'A'	583.7	0.6	0.369667	FALSE
	3.17871	8.03985		'Callithrix jacchus'	'NA'	258.8	0.6	0.2615	FALSE
	5.266	7.50458		'Callithrix jacchus'	'A'	689.7	0.5	0.527667	FALSE
	5.33071	10.6831	pEXC	'Callithrix jacchus'	'S'	174.3	0.84	NaN	FALSE
	4.55145	7.66815	NFSpI	'Callithrix jacchus'	'A'	390.5	0.74	0.515	FALSE
	2.8954	8.65289		'Callithrix jacchus'	'NA'	399.3	1	0.5652	FALSE
	3.56851	6.64432		'Callithrix jacchus'	'NA'	154.2	0.36	0.088	FALSE
	1.56013	8.80398		'Callithrix jacchus'	'NA'	544.1	0.42	0.733125	FALSE
	2.91595	8.60625		'Callithrix jacchus'	'NA'	440.8	0.7	0.571	FALSE
	4.8183	6.5444		'Callithrix jacchus'	'NA'	633.8	0.44	0.609333	FALSE
	3.17929	8.21925		'Callithrix jacchus'	'NA'	273	0.6	0.3215	FALSE
	4.75936	6.63227		'Callithrix jacchus'	'NA'	517.5	0.58	0.7698	FALSE
	4.31649	7.533		'Callithrix jacchus'	'NA'	169.7	0.64	0.621667	FALSE
	4.7503	6.88001		'Callithrix jacchus'	'NA'	240.1	0.56	0.3414	FALSE
	4.19994	7.54005		'Callithrix jacchus'	'NA'	274.2	0.64	0.53675	FALSE
	5.14043	7.04012		'Callithrix jacchus'	'NA'	513.4	0.46	0.4908	FALSE
	4.60743	7.39727		'Callithrix jacchus'	'NA'	199.1	0.6	0.5005	FALSE
	4.89111	6.57326		'Callithrix jacchus'	'NA'	792.8	0.62	0.457	FALSE
	5.89996	9.29519		'Callithrix jacchus'	'NA'	526.6	0.82	0.875	FALSE
	5.12094	7.15468		'Callithrix jacchus'	'NA'	299.1	0.62	0.374	FALSE
	5.23977	6.97313		'Callithrix jacchus'	'NA'	385.7	0.62	0.531	FALSE
	4.75068	7.25793		'Callithrix jacchus'	'NA'	331.5	0.66	NaN	FALSE
	5.4749	10.2803		'Callithrix jacchus'	'NA'	204.8	0.86	0.7555	FALSE
	3.65688	7.4263		'Callithrix jacchus'	'NA'	499.9	0.9	NaN	FALSE
	4.78744	7.33776		'Callithrix jacchus'	'NA'	356.2	0.62	0.788	FALSE
	4.84823	7.76253		'Callithrix jacchus'	'NA'	273.9	0.78	0.3945	FALSE
	4.96842	7.2621		'Callithrix jacchus'	'A'	374.4	1.12	0.263	FALSE
	4.6234	6.90182		'Callithrix jacchus'	'NA'	283.4	0.8	0.435	FALSE
	2.93707	8.52461		'Callithrix jacchus'	'NA'	433	0.88	0.32325	FALSE
	5.09807	7.25805		'Callithrix jacchus'	'NA'	468.8	0.58	0.5116	FALSE
	3.87386	7.6441		'Callithrix jacchus'	'NA'	435.3	0.86	NaN	FALSE
	5.92608	9.46237		'Callithrix jacchus'	'NA'	468.5	0.72	0.589	FALSE
	5.31416	7.37016		'Callithrix jacchus'	'NA'	530.6	0.56	0.842	FALSE
	4.76099	6.79686		'Callithrix jacchus'	'NA'	278.3	0.5	0.736	FALSE
	5.20408	7.14853		'Callithrix jacchus'	'A'	410	0.58	NaN	FALSE
	5.53443	9.17208		'Callithrix jacchus'	'NA'	434.6	0.82	0.4965	FALSE
	5.30886	7.28101	NFSpI	'Callithrix jacchus'	'A'	282.6	0.5	0.441667	FALSE
	5.10974	7.1142	NFSpI	'Callithrix jacchus'	'A'	398.9	0.64	0.486	FALSE
	4.52934	8.40701		'Callithrix jacchus'	'A'	401.5	0.88	0.911	FALSE
	5.25811	6.96893	NFSpI	'Callithrix jacchus'	'A'	397.2	0.44	0.4554	FALSE
	2.06477	8.81105		'Callithrix jacchus'	'NA'	243.4	0.64	0.286	FALSE
	4.34817	7.48453	NFSpI	'Callithrix jacchus'	'A'	158.5	0.58	NaN	FALSE
	4.07312	8.12102		'Callithrix jacchus'	'A'	258.4	0.78	0.586333	FALSE
	4.32106	6.88966	NFSpI	'Callithrix jacchus'	'A'	368.1	0.6	0.146	FALSE
	4.80938	7.43157		'Callithrix jacchus'	'A'	162.1	0.6	0.618	FALSE
	4.02307	8.51082		'Callithrix jacchus'	'A'	632.2	0.46	0.914	FALSE
	4.58109	6.83311		'Callithrix jacchus'	'NA'	321.6	0.54	0.408333	FALSE
	5.17231	6.99615		'Callithrix jacchus'	'NA'	612.9	0.92	0.279	FALSE
	2.7995	8.96392		'Callithrix jacchus'	'NA'	512.8	0.6	0.633	FALSE
	5.15626	7.00211		'Callithrix jacchus'	'NA'	545.3	0.44	0.9405	FALSE
	5.22068	10.4333		'Callithrix jacchus'	'NA'	216.9	0.72	0.885	FALSE
	3.87931	7.51474		'Callithrix jacchus'	'NA'	430.5	0.74	NaN	FALSE
	4.72726	6.56176		'Callithrix jacchus'	'NA'	530.3	0.84	0.279667	FALSE
	5.02177	7.27768		'Callithrix jacchus'	'NA'	293.8	0.54	NaN	FALSE
	4.65812	7.31123		'Callithrix jacchus'	'NA'	200.4	0.4	0.5875	FALSE
	4.93216	7.37341		'Callithrix jacchus'	'NA'	205.5	0.58	0.434	FALSE
	4.80053	7.25863		'Callithrix jacchus'	'NA'	201.7	0.48	NaN	FALSE
	3.95258	8.15863		'Callithrix jacchus'	'NA'	397.4	0.62	0.5645	FALSE
	4.2188	7.78062		'Callithrix jacchus'	'NA'	406.6	0.72	0.806	FALSE
	3.4377	8.95011		'Callithrix jacchus'	'NA'	519.2	0.84	0.917	FALSE
	4.8986	7.2532	NFSpI	'Callithrix jacchus'	'A'	273.2	0.9	0.291	FALSE
	4.9908	7.30877	NFSpI	'Callithrix jacchus'	'A'	356.7	0.86	0.44175	FALSE
	5.29926	10.2791		'Callithrix jacchus'	'NA'	289.3	0.94	0.7035	FALSE
	5.63233	10.1198		'Callithrix jacchus'	'NA'	278.4	0.96	0.89125	FALSE
	5.0883	6.94677	NFSpI	'Callithrix jacchus'	'A'	675.1	0.72	0.539	FALSE
	4.45982	7.50209		'Callithrix jacchus'	'NA'	323.9	0.8	0.394667	FALSE
	4.6994	7.29818	NFSpI	'Callithrix jacchus'	'NA'	228.5	0.75	0.323	FALSE
	4.25826	7.92617	NFSpI	'Callithrix jacchus'	'A'	327.8	0.7	0.721	FALSE
	4.56011	7.40196		'Callithrix jacchus'	'A'	262.7	0.75	0.5206	FALSE
	5.29777	7.13866		'Callithrix jacchus'	'NA'	380.1	0.66	0.308	FALSE
	3.25745	7.2746		'Callithrix jacchus'	'NA'	252.3	0.82	NaN	FALSE
	5.21962	7.31311		'Callithrix jacchus'	'NA'	613.6	0.62	0.387	FALSE
	5.13068	7.21181		'Callithrix jacchus'	'NA'	381.8	0.82	0.367333	FALSE
	4.9706	10.069		'Callithrix jacchus'	'NA'	308.5	0.8	0.723667	FALSE
	5.17462	7.28394		'Callithrix jacchus'	'NA'	458.4	0.8	0.462	FALSE
	2.51057	8.00012		'Callithrix jacchus'	'NA'	243.9	0.6	0.341	FALSE
	5.15308	7.24621		'Callithrix jacchus'	'NA'	427.4	0.44	NaN	FALSE
	5.59934	10.1201		'Callithrix jacchus'	'NA'	323	1.04	0.944333	FALSE
	4.54542	7.608		'Callithrix jacchus'	'NA'	305.2	1.14	0.228667	FALSE
	5.23621	7.14191		'Callithrix jacchus'	'NA'	647.1	1	0.105	FALSE
	4.67434	7.58822		'Callithrix jacchus'	'NA'	128.6	0.54	0.97125	FALSE
	5.7959	9.94206	pEXC	'Callithrix jacchus'	'S'	291.8	1.1	0.642667	FALSE
	5.65772	9.9023		'Callithrix jacchus'	'NA'	303.9	1.16	0.828	FALSE
	5.31012	10.1508		'Callithrix jacchus'	'NA'	277.6	1.02	0.866333	FALSE
	5.66516	9.98583		'Callithrix jacchus'	'NA'	202.8	1.02	0.94675	FALSE
	5.557	9.4459		'Callithrix jacchus'	'NA'	458.8	0.96	NaN	FALSE
	4.3213	8.32353		'Callithrix jacchus'	'NA'	545.1	0.88	NaN	FALSE
	3.36108	7.66098		'Callithrix jacchus'	'NA'	347.2	0.82	NaN	FALSE
	4.86556	7.17048		'Callithrix jacchus'	'NA'	422.8	0.62	0.551667	FALSE
	5.19371	7.09624		'Callithrix jacchus'	'NA'	415.6	0.48	0.315857	FALSE
	5.08318	9.63948		'Callithrix jacchus'	'NA'	420.2	0.82	0.3555	FALSE
	4.04519	9.7383		'Callithrix jacchus'	'NA'	206.7	0.68	0.565	FALSE
	2.50875	8.40788		'Callithrix jacchus'	'NA'	473.9	0.54	0.3935	FALSE
	4.09156	9.55737		'Callithrix jacchus'	'NA'	328.2	0.78	0.7635	FALSE
	4.13572	7.95636		'Callithrix jacchus'	'NA'	336.4	0.72	0.656	FALSE
	5.30638	10.631		'Callithrix jacchus'	'NA'	131.6	1.08	0.841	FALSE
	5.68587	9.8467		'Callithrix jacchus'	'NA'	283.6	1.06	0.929	FALSE
	5.16998	7.16663		'Callithrix jacchus'	'NA'	667.5	0.88	0.648	FALSE
	5.35202	9.89586	pEXC	'Callithrix jacchus'	'S'	382.2	1.06	NaN	FALSE
	5.27171	7.12919		'Callithrix jacchus'	'NA'	555.8	0.7	0.756	FALSE
	4.89139	7.96408		'Callithrix jacchus'	'NA'	642.6	0.94	NaN	FALSE
	3.8002	7.83467	NFSpI	'Callithrix jacchus'	'A'	410.2	0.72	0.443667	FALSE
	3.83688	7.41731		'Callithrix jacchus'	'A'	472	0.92	NaN	FALSE
	2.30781	8.95281		'Callithrix jacchus'	'A'	238.6	0.42	0.764	FALSE
	5.68303	9.49123		'Callithrix jacchus'	'NA'	549.3	1.06	0.5875	FALSE
	4.90753	6.57964		'Callithrix jacchus'	'NA'	377.9	0.52	0.4152	FALSE
	4.90996	6.73404		'Callithrix jacchus'	'NA'	659.3	0.76	0.639	FALSE
	4.6707	6.96053		'Callithrix jacchus'	'NA'	540.4	0.76	0.46	FALSE
	5.29568	8.89293		'Callithrix jacchus'	'NA'	479.1	0.82	0.867667	FALSE
	3.74957	9.10497		'Callithrix jacchus'	'NA'	521.2	1.04	0.6705	FALSE
	5.48146	8.5403		'Callithrix jacchus'	'NA'	691.2	0.78	0.777	FALSE
	5.80398	9.54451		'Callithrix jacchus'	'NA'	431.1	0.8	0.667333	FALSE
	3.57516	8.44472		'Callithrix jacchus'	'NA'	534.2	0.84	0.875	FALSE
	4.71956	7.05998		'Callithrix jacchus'	'NA'	173.9	0.32	0.5296	FALSE
	6.04029	9.732		'Callithrix jacchus'	'NA'	273.8	0.7	0.669	FALSE
	3.14831	7.6195		'Callithrix jacchus'	'NA'	240.7	0.98	NaN	FALSE
	2.58807	9.21571		'Callithrix jacchus'	'NA'	351.8	0.82	0.292	FALSE
	5.63253	9.76123		'Callithrix jacchus'	'NA'	241.7	0.74	0.531	FALSE
	1.91237	5.33463		'Callithrix jacchus'	'A'	90.3	0.24	0.2452	FALSE
	5.61776	10.3819		'Callithrix jacchus'	'NA'	207.8	1.1	0.684	FALSE
	3.19601	7.83658	pEXC	'Callithrix jacchus'	'S'	383.7	0.66	NaN	FALSE
	5.62489	9.12989	pEXC	'Callithrix jacchus'	'S'	732.1	1.02	0.591	FALSE
	2.52063	8.89279		'Callithrix jacchus'	'A'	372.7	0.68	0.598333	FALSE
	5.47311	8.98918	pEXC	'Callithrix jacchus'	'S'	864.3	0.84	0.5915	FALSE
	5.67355	9.27956		'Callithrix jacchus'	'NA'	543.2	0.84	0.71	FALSE
	4.52798	7.40809		'Callithrix jacchus'	'A'	145.6	0.36	0.4304	FALSE
	5.73914	9.46743		'Callithrix jacchus'	'NA'	544.6	0.86	0.7505	FALSE
	3.70938	7.93318	pEXC	'Callithrix jacchus'	'S'	416.9	0.82	NaN	FALSE
	5.63551	9.89389	pEXC	'Callithrix jacchus'	'S'	299	0.76	0.93	FALSE
	5.85041	9.93854		'Callithrix jacchus'	'NA'	165.7	0.66	0.956333	FALSE
	5.29877	7.09945		'Callithrix jacchus'	'A'	492.4	0.54	0.6185	FALSE
	5.98125	9.65136	pEXC	'Callithrix jacchus'	'S'	331.1	0.72	0.599333	FALSE
	4.79801	6.95462		'Callithrix jacchus'	'A'	279.6	0.28	0.3175	FALSE
	5.01819	7.07007		'Callithrix jacchus'	'A'	365.8	0.3	0.4354	FALSE
	5.48193	8.96438	pEXC	'Callithrix jacchus'	'S'	737.1	0.94	0.557	FALSE
	5.53176	10.0341		'Callithrix jacchus'	'NA'	324.3	0.88	0.818	FALSE
	3.69303	7.26591	pEXC	'Callithrix jacchus'	'S'	382.6	0.9	NaN	FALSE
	3.81643	7.67297	pEXC	'Callithrix jacchus'	'S'	488.4	0.78	NaN	FALSE
	5.96258	9.7139	pEXC	'Callithrix jacchus'	'S'	375.4	0.84	0.925667	FALSE
	5.80439	9.42018		'Callithrix jacchus'	'NA'	319.2	0.8	0.561667	FALSE
	5.84112	9.759		'Callithrix jacchus'	'NA'	436.9	0.86	0.483167	FALSE
	5.86207	9.99781		'Callithrix jacchus'	'NA'	192.9	0.8	0.669333	FALSE
	5.47715	9.48041		'Callithrix jacchus'	'NA'	468.2	0.82	0.85025	FALSE
	1.31378	5.81807		'Callithrix jacchus'	'A'	198.8	0.28	0.2638	FALSE
	1.84027	5.16191		'Callithrix jacchus'	'A'	64.3	0.22	0.345333	FALSE
	1.36085	5.78236		'Callithrix jacchus'	'A'	156.9	0.26	0.56	FALSE
	0.584915	12.5505	pEXC	'Mus musculus'	'spiny'	197.3	0.98	0.265	FALSE
	1.11739	4.96692	PV	'Mus musculus'	'aspiny'	52.8	0.19	NaN	FALSE
	1.01635	4.85311	PV	'Mus musculus'	'aspiny'	92.1	0.26	0.320667	FALSE
	2.38074	12.0141	pEXC	'Mus musculus'	'spiny'	338.1	0.92	0.3975	FALSE
	3.62306	11.8921	pEXC	'Mus musculus'	'spiny'	259.9	0.85	0.633	FALSE
	0.280836	12.8715	pEXC	'Mus musculus'	'spiny'	320.3	1.04	0.3315	FALSE
	3.78359	11.4452	pEXC	'Mus musculus'	'spiny'	317.9	0.94	0.624	FALSE
	4.41734	11.438	pEXC	'Mus musculus'	'spiny'	88.4	1.19	0.5935	FALSE
	1.75769	6.52291		'Mus musculus'	'aspiny'	245.7	0.41	0.196	FALSE
	0.356615	9.1029		'Mus musculus'	'aspiny'	195.9	0.43	0.096	FALSE
	2.1486	8.09119	SST	'Mus musculus'	'aspiny'	171.4	0.45	0.398333	FALSE
	2.56602	8.47802	SST	'Mus musculus'	'aspiny'	451.9	0.54	0.878	FALSE
	1.74344	4.75946		'Mus musculus'	'aspiny'	69.2	0.28	NaN	FALSE
	1.10113	11.3814	pEXC	'Mus musculus'	'spiny'	300.2	0.7	0.262	FALSE
	1.06582	12.544	pEXC	'Mus musculus'	'spiny'	159.7	0.69	0.359	FALSE
	2.10687	11.8889	pEXC	'Mus musculus'	'spiny'	358.5	0.68	0.495	FALSE
	1.10573	12.1447	pEXC	'Mus musculus'	'spiny'	280.5	0.86	0.140333	FALSE
	3.43629	10.11	pEXC	'Mus musculus'	'spiny'	223.4	0.69	0.555	FALSE
	3.45506	11.7981	pEXC	'Mus musculus'	'spiny'	224.9	0.67	0.454	FALSE
	4.47223	11.8943	pEXC	'Mus musculus'	'spiny'	137.8	0.62	0.7625	FALSE
	2.22828	12.932	pEXC	'Mus musculus'	'spiny'	180.6	0.86	0.4125	FALSE
	4.43099	11.9163	pEXC	'Mus musculus'	'spiny'	106.4	1	0.555	FALSE
	4.71047	6.82327	pEXC	'Mus musculus'	'spiny'	438.2	0.7	0.548	FALSE
	1.30881	5.41538	PV	'Mus musculus'	'aspiny'	190	0.26	NaN	FALSE
	-0.276479	6.97905		'Mus musculus'	'aspiny'	209.5	0.29	0.069	FALSE
	2.70981	6.54952		'Mus musculus'	'aspiny'	97.3	0.27	NaN	FALSE
	-0.14931	6.51324	PV	'Mus musculus'	'aspiny'	115.3	0.34	0.524	FALSE
	1.19328	5.59932	PV	'Mus musculus'	'aspiny'	233.2	0.26	0.227	FALSE
	-0.417434	6.79738	PV	'Mus musculus'	'aspiny'	102	0.28	NaN	FALSE
	1.28274	5.74825	PV	'Mus musculus'	'aspiny'	189.3	0.34	0.333667	FALSE
	2.78413	10.9457	pEXC	'Mus musculus'	'spiny'	353.5	0.67	0.557333	FALSE
	3.03775	12.1942	pEXC	'Mus musculus'	'spiny'	262.7	0.65	0.5075	FALSE
	4.29128	11.1634	pEXC	'Mus musculus'	'spiny'	170.3	0.67	0.463333	FALSE
	1.04054	5.33814	PV	'Mus musculus'	'aspiny'	172.2	0.29	0.189	FALSE
	1.10379	4.604	PV	'Mus musculus'	'aspiny'	99.9	0.23	0.0645	FALSE
	-0.162849	7.16479	PV	'Mus musculus'	'aspiny'	126.3	0.35	0.275667	FALSE
	0.137869	6.74341	PV	'Mus musculus'	'aspiny'	96.9	0.29	0.3796	FALSE
	0.982231	4.69306	PV	'Mus musculus'	'aspiny'	95.6	0.23	0.342	FALSE
	4.01595	11.8927	pEXC	'Mus musculus'	'spiny'	210.3	0.69	0.633	FALSE
	4.66939	11.0841	pEXC	'Mus musculus'	'spiny'	81.5	1.28	0.7535	FALSE
	2.26205	12.2677	pEXC	'Mus musculus'	'spiny'	173.3	0.75	0.46675	FALSE
	1.98726	11.3303	pEXC	'Mus musculus'	'spiny'	259.9	1.17	0.464	FALSE
	0.729665	11.4675	pEXC	'Mus musculus'	'spiny'	249.1	1.17	0.3814	FALSE
	3.63873	12.1385	pEXC	'Mus musculus'	'spiny'	266.2	0.62	0.5885	FALSE
	1.70995	12.3134	pEXC	'Mus musculus'	'spiny'	205.8	0.73	0.2184	FALSE
	1.03	6.00468	PV	'Mus musculus'	'aspiny'	89	0.27	0.2975	FALSE
	-0.328795	7.01238	PV	'Mus musculus'	'aspiny'	119.6	0.38	0.36225	FALSE
	1.27257	5.34506	PV	'Mus musculus'	'aspiny'	92.6	0.32	0.2895	FALSE
	-0.134452	6.95014	PV	'Mus musculus'	'aspiny'	159.9	0.32	0.08	FALSE
	1.17607	4.8502	PV	'Mus musculus'	'aspiny'	88.3	0.21	0.0665	FALSE
	0.52601	5.82647	PV	'Mus musculus'	'aspiny'	89.5	0.28	NaN	FALSE
	1.29888	5.01066	PV	'Mus musculus'	'aspiny'	122.5	0.34	0.063	FALSE
	2.92285	12.172	pEXC	'Mus musculus'	'spiny'	253.6	0.73	0.557333	FALSE
	0.357056	11.1398	pEXC	'Mus musculus'	'spiny'	224.6	0.66	0.5905	FALSE
	0.394517	10.3016	pEXC	'Mus musculus'	'spiny'	287.2	0.58	0.045	FALSE
	-0.40948	6.91041		'Mus musculus'	'aspiny'	100.9	0.33	0.2475	FALSE
	2.88544	6.97894		'Mus musculus'	'aspiny'	134.2	0.39	NaN	FALSE
	3.5006	8.71825	SST	'Mus musculus'	'aspiny'	405.1	0.44	0.546	FALSE
	2.51706	7.94227	SST	'Mus musculus'	'aspiny'	258.2	0.43	0.369	FALSE
	4.43726	9.87746	SST	'Mus musculus'	'aspiny'	279.9	0.39	0.548	FALSE
	4.27245	8.12354	pEXC	'Mus musculus'	'spiny'	345	0.72	0.196	FALSE
	2.60793	12.1855	pEXC	'Mus musculus'	'spiny'	279.5	0.78	0.485	FALSE
	2.08136	7.73501	SST	'Mus musculus'	'aspiny'	197.3	0.31	0.406	FALSE
	1.11457	8.86922	SST	'Mus musculus'	'aspiny'	628.5	0.51	0.3215	FALSE
	4.64859	10.0225	SST	'Mus musculus'	'aspiny'	191.9	0.38	0.726	FALSE
	1.12219	5.51324	PV	'Mus musculus'	'aspiny'	102	0.29	0.621333	FALSE
	1.87265	7.16754	SST	'Mus musculus'	'aspiny'	259.8	0.42	0.282	FALSE
	3.5424	12.1105	pEXC	'Mus musculus'	'spiny'	244.9	0.71	0.7065	FALSE
	1.83958	12.2964	pEXC	'Mus musculus'	'spiny'	214	0.62	0.3295	FALSE
	3.1855	11.2415	pEXC	'Mus musculus'	'spiny'	178.7	0.71	0.362	FALSE
	1.72713	11.7063	pEXC	'Mus musculus'	'spiny'	386.4	0.99	0.3665	FALSE
	-0.00859149	6.69832		'Mus musculus'	'aspiny'	156.5	0.28	NaN	FALSE
	2.86387	6.88125		'Mus musculus'	'spiny'	61.5	0.8	NaN	FALSE
	4.26922	9.20719	SST	'Mus musculus'	'aspiny'	312	0.55	0.83	FALSE
	0.55753	9.57741	SST	'Mus musculus'	'aspiny'	306.9	0.59	0.612	FALSE
	2.00891	4.96622		'Mus musculus'	'aspiny'	114.8	0.23	NaN	FALSE
	2.64643	7.60709		'Mus musculus'	'aspiny'	229.2	0.38	0.4635	FALSE
	-0.489378	6.71406		'Mus musculus'	'aspiny'	91.3	0.2	0.48125	FALSE
	2.40787	10.042	pEXC	'Mus musculus'	'spiny'	173	0.68	0.417667	FALSE
	0.469129	9.78204	pEXC	'Mus musculus'	'spiny'	260.9	0.69	0.374333	FALSE
	1.67331	8.03821		'Mus musculus'	'aspiny'	191.7	0.55	0.0962	FALSE
	2.95071	12.2301	pEXC	'Mus musculus'	'spiny'	182	0.73	0.499	FALSE
	0.626611	10.5104	pEXC	'Mus musculus'	'spiny'	195.5	0.62	0.272333	FALSE
	1.87158	11.4711	pEXC	'Mus musculus'	'spiny'	308.3	0.84	0.338	FALSE
	2.79258	11.1016	pEXC	'Mus musculus'	'spiny'	250.5	0.7	0.506667	FALSE
	0.36693	11.1156	pEXC	'Mus musculus'	'spiny'	255.5	0.68	0.393333	FALSE
	2.17323	11.5594	pEXC	'Mus musculus'	'spiny'	196.4	1	0.555	FALSE
	0.442412	10.2518	pEXC	'Mus musculus'	'spiny'	151.2	0.73	0.559	FALSE
	1.00563	9.61284	pEXC	'Mus musculus'	'spiny'	295.1	0.66	0.427	FALSE
	4.494	9.45277	SST	'Mus musculus'	'aspiny'	243.8	0.36	0.768667	FALSE
	0.737363	7.47381		'Mus musculus'	'aspiny'	263.3	0.35	0.621	FALSE
	2.02629	8.35217	SST	'Mus musculus'	'aspiny'	204.8	0.43	0.3375	FALSE
	2.10363	8.65326	SST	'Mus musculus'	'aspiny'	247.3	0.41	0.27075	FALSE
	4.52387	9.54913	SST	'Mus musculus'	'aspiny'	159.1	0.36	0.6324	FALSE
	3.52014	10.5056	SST	'Mus musculus'	'aspiny'	209.8	0.67	0.3375	FALSE
	1.54466	8.07206	SST	'Mus musculus'	'aspiny'	187.5	0.38	0.0993333	FALSE
	2.92034	8.28122		'Mus musculus'	'aspiny'	186.6	0.48	0.226	FALSE
	1.01907	12.8335	pEXC	'Mus musculus'	'spiny'	196.6	0.71	0.239667	FALSE
	2.16627	8.24765	SST	'Mus musculus'	'aspiny'	288.5	0.44	0.476	FALSE
	4.6133	10.4998	pEXC	'Mus musculus'	'spiny'	120.7	0.83	0.5495	FALSE
	1.30049	11.2928	pEXC	'Mus musculus'	'spiny'	284	0.64	0.306	FALSE
	2.68516	13.1482	pEXC	'Mus musculus'	'spiny'	131.5	1.04	0.514	FALSE
	4.15627	11.4716	pEXC	'Mus musculus'	'spiny'	114.7	0.92	0.285	FALSE
	1.06801	12.8089	pEXC	'Mus musculus'	'spiny'	296.6	0.98	0.3285	FALSE
	3.15178	12.6097	pEXC	'Mus musculus'	'spiny'	145.1	0.88	0.382	FALSE
	1.54199	12.6581	pEXC	'Mus musculus'	'spiny'	194.1	0.67	0.319333	FALSE
	2.00052	11.5969	pEXC	'Mus musculus'	'spiny'	163.1	0.81	0.183	FALSE
	1.16821	13.5678	pEXC	'Mus musculus'	'spiny'	180.4	0.76	0.0986667	FALSE
	1.89221	9.86752	pEXC	'Mus musculus'	'spiny'	243.1	0.76	0.124714	FALSE
	2.54345	11.3617	pEXC	'Mus musculus'	'spiny'	175.2	1.29	0.457	FALSE
	1.26507	10.8161	pEXC	'Mus musculus'	'spiny'	108.5	0.63	0.198	FALSE
	-0.0802452	13.0479	NGF	'Mus musculus'	'aspiny'	173.3	0.81	0.276	FALSE
	1.90448	4.97914		'Mus musculus'	'aspiny'	170.4	0.27	NaN	FALSE
	4.35394	9.01073	VIP	'Mus musculus'	'aspiny'	388	0.47	0.5435	FALSE
	2.21206	7.43161	VIP	'Mus musculus'	'aspiny'	148.4	0.48	0.483	FALSE
	2.95593	7.86395	VIP	'Mus musculus'	'aspiny'	246.4	0.4	0.219	FALSE
	4.54817	8.96437	VIP	'Mus musculus'	'aspiny'	231.5	0.36	0.665	FALSE
	0.408798	13.7854	NGF	'Mus musculus'	'aspiny'	63.3	0.82	NaN	FALSE
	0.171259	13.6864	NGF	'Mus musculus'	'aspiny'	96.9	0.82	NaN	FALSE
	3.101	8.86959	VIP	'Mus musculus'	'aspiny'	364.5	0.63	0.52475	FALSE
	0.882131	9.12629	VIP	'Mus musculus'	'aspiny'	387.9	0.65	0.499571	FALSE
	3.1278	6.62295		'Mus musculus'	'aspiny'	347.3	0.28	NaN	FALSE
	0.0319366	13.4543	NGF	'Mus musculus'	'aspiny'	133.9	0.57	0.135	FALSE
	3.00944	10.3538	SST	'Mus musculus'	'aspiny'	221.2	0.39	0.4155	FALSE
	2.60198	7.3824	SST	'Mus musculus'	'aspiny'	224.5	0.32	0.287333	FALSE
	2.99693	7.51119		'Mus musculus'	'aspiny'	175.6	0.46	NaN	FALSE
	2.31065	8.56665	SST	'Mus musculus'	'aspiny'	445.1	0.42	0.457333	FALSE
	3.91025	9.30486	SST	'Mus musculus'	'aspiny'	301.1	0.54	0.719333	FALSE
	4.30601	9.53388	SST	'Mus musculus'	'aspiny'	160.6	0.66	0.763	FALSE
	0.264013	12.5228	SST	'Mus musculus'	'aspiny'	352.8	0.51	0.219	FALSE
	3.82485	8.50982	SST	'Mus musculus'	'aspiny'	166	0.4	0.575667	FALSE
	3.645	8.65242	SST	'Mus musculus'	'aspiny'	179.8	0.35	0.4445	FALSE
	4.57511	9.55326	SST	'Mus musculus'	'aspiny'	144	0.29	0.359	FALSE
	1.59032	6.31568		'Mus musculus'	'aspiny'	269.8	0.35	0.2838	FALSE
	3.96659	11.9939	pEXC	'Mus musculus'	'spiny'	212.2	0.85	0.6015	FALSE
	2.28812	10.9313	pEXC	'Mus musculus'	'spiny'	388.8	0.67	0.324	FALSE
	2.47852	12.5813	pEXC	'Mus musculus'	'spiny'	217.1	0.66	0.5255	FALSE
	4.22048	11.5299	pEXC	'Mus musculus'	'spiny'	171.6	0.6	0.677	FALSE
	3.69753	9.99303	pEXC	'Mus musculus'	'spiny'	205.6	0.76	0.5	FALSE
	3.70126	12.4691	pEXC	'Mus musculus'	'spiny'	146.6	0.64	0.5465	FALSE
	0.656972	6.412		'Mus musculus'	'aspiny'	127.7	0.39	0.141	FALSE
	0.969244	5.06223	PV	'Mus musculus'	'aspiny'	202.8	0.27	NaN	FALSE
	0.170492	6.78245	PV	'Mus musculus'	'aspiny'	117	0.35	0.484	FALSE
	1.83729	4.77161		'Mus musculus'	'aspiny'	105.7	0.24	0.255667	FALSE
	1.82867	4.75715		'Mus musculus'	'aspiny'	108.8	0.24	0.334	FALSE
	1.80543	5.19196	PV	'Mus musculus'	'aspiny'	123.5	0.24	0.27725	FALSE
	-0.430059	6.75805	PV	'Mus musculus'	'aspiny'	91.2	0.23	0.128	FALSE
	0.414048	6.86987	PV	'Mus musculus'	'aspiny'	64.8	0.24	0.228	FALSE
	0.489965	6.79754	PV	'Mus musculus'	'aspiny'	58.1	0.17	0.232667	FALSE
	1.67503	13.2205	pEXC	'Mus musculus'	'spiny'	132.8	0.7	0.213333	FALSE
	1.08379	10.8225	pEXC	'Mus musculus'	'spiny'	303.3	0.66	0.3805	FALSE
	3.40382	12.0674	pEXC	'Mus musculus'	'spiny'	205.9	0.74	0.580667	FALSE
	3.60342	12.0537	pEXC	'Mus musculus'	'spiny'	139.3	0.73	0.511	FALSE
	4.69355	11.9106	pEXC	'Mus musculus'	'spiny'	146.7	0.66	0.645	FALSE
	2.54518	12.035	pEXC	'Mus musculus'	'spiny'	323.8	0.69	0.3855	FALSE
	3.77593	11.9158	pEXC	'Mus musculus'	'spiny'	252.2	0.61	0.717	FALSE
	2.99909	12.2376	pEXC	'Mus musculus'	'spiny'	254.1	0.55	0.571	FALSE
	2.86431	12.301	pEXC	'Mus musculus'	'spiny'	244.8	0.58	0.4615	FALSE
	2.8395	12.0834	pEXC	'Mus musculus'	'spiny'	265.2	0.56	0.706	FALSE
	2.60857	12.3471	pEXC	'Mus musculus'	'spiny'	204	0.8	0.599667	FALSE
	2.3572	11.9108	pEXC	'Mus musculus'	'spiny'	340.6	0.76	0.578	FALSE
	2.59934	12.3809	pEXC	'Mus musculus'	'spiny'	191.8	0.82	0.471	FALSE
	1.58782	12.1992	pEXC	'Mus musculus'	'spiny'	300.8	0.76	0.2976	FALSE
	4.43042	9.05916	SST	'Mus musculus'	'aspiny'	178	0.43	0.71	FALSE
	3.18571	12.9703	pEXC	'Mus musculus'	'spiny'	112.4	0.71	0.346	FALSE
	0.782773	11.5059	pEXC	'Mus musculus'	'spiny'	230.1	0.69	0.312333	FALSE
	1.79155	11.8499	pEXC	'Mus musculus'	'spiny'	298.6	0.78	0.400667	FALSE
	0.7488	5.17829	PV	'Mus musculus'	'aspiny'	136.8	0.28	0.776	FALSE
	1.33923	6.00736	PV	'Mus musculus'	'aspiny'	162.8	0.28	0.2945	FALSE
	1.16534	5.49168	PV	'Mus musculus'	'aspiny'	136.6	0.27	0.269	FALSE
	-0.295175	6.63929	PV	'Mus musculus'	'aspiny'	187.2	0.27	0.23125	FALSE
	1.36401	5.62357	PV	'Mus musculus'	'aspiny'	116.2	0.25	0.222	FALSE
	0.217826	6.17096	PV	'Mus musculus'	'aspiny'	118.2	0.25	0.591571	FALSE
	3.26857	11.6786	pEXC	'Mus musculus'	'spiny'	249.2	0.71	0.646	FALSE
	2.43727	10.2759	pEXC	'Mus musculus'	'spiny'	356.1	0.82	0.307	FALSE
	2.85754	8.59408		'Mus musculus'	'aspiny'	593.7	0.52	0.684333	FALSE
	1.27771	4.92617		'Mus musculus'	'aspiny'	92.5	0.28	0.153	FALSE
	2.4024	8.57837		'Mus musculus'	'aspiny'	411.1	0.38	0.495	FALSE
	1.58582	5.10664		'Mus musculus'	'aspiny'	89.5	0.27	0.339	FALSE
	1.44384	4.86222		'Mus musculus'	'aspiny'	99	0.22	0.2705	FALSE
	0.876291	5.25864		'Mus musculus'	'aspiny'	101.2	0.28	0.586	FALSE
	-0.00446341	13.4237		'Mus musculus'	'aspiny'	113.8	0.59	NaN	FALSE
	4.07176	11.6519	pEXC	'Mus musculus'	'spiny'	150.8	0.61	0.529	FALSE
	3.63666	12.2904	pEXC	'Mus musculus'	'spiny'	244.7	0.77	0.477667	FALSE
	2.63374	12.0348	pEXC	'Mus musculus'	'spiny'	255	0.69	0.526333	FALSE
	3.67459	12.0601	pEXC	'Mus musculus'	'spiny'	190.8	0.72	0.578	FALSE
	3.01479	11.8737	pEXC	'Mus musculus'	'spiny'	189.6	0.6	0.5565	FALSE
	2.13377	12.9954	pEXC	'Mus musculus'	'spiny'	133.9	0.7	0.4795	FALSE
	3.06053	12.1748	pEXC	'Mus musculus'	'spiny'	219.2	0.59	0.632	FALSE
	0.259625	13.6991	NGF	'Mus musculus'	'aspiny'	104.2	1.16	0.118	FALSE
	0.921913	11.8108	NGF	'Mus musculus'	'aspiny'	166.4	0.49	0.065	FALSE
	1.11248	12.8061	NGF	'Mus musculus'	'aspiny'	131	0.79	0.157	FALSE
	3.2302	12.1631	NGF	'Mus musculus'	'aspiny'	110.9	1.05	0.307	FALSE
	2.0534	11.3284	pEXC	'Mus musculus'	'spiny'	173	0.56	0.3645	FALSE
	0.2	13.587	NGF	'Mus musculus'	'aspiny'	140.7	0.85	0.0195	FALSE
	3.61473	7.5418	VIP	'Mus musculus'	'aspiny'	304.2	0.42	0.401	FALSE
	2.54416	8.20778		'Mus musculus'	'aspiny'	431.9	0.87	0.2006	FALSE
	2.07143	8.16769	SST	'Mus musculus'	'aspiny'	223.3	0.61	0.22875	FALSE
	1.58647	5.68835	PV	'Mus musculus'	'aspiny'	101.6	0.28	0.123	FALSE
	1.28551	5.18258		'Mus musculus'	'aspiny'	127.8	0.3	0.0885	FALSE
	1.29588	5.87922	PV	'Mus musculus'	'aspiny'	171.6	0.24	0.0195	FALSE
	1.80484	11.3712	pEXC	'Mus musculus'	'spiny'	293.1	0.82	0.657667	FALSE
	1.09239	4.70804	PV	'Mus musculus'	'aspiny'	87	0.25	0.169667	FALSE
	1.48027	5.74085	PV	'Mus musculus'	'aspiny'	139.3	0.28	0.526	FALSE
	2.42936	7.73941		'Mus musculus'	'aspiny'	135.3	0.69	0.672	FALSE
	0.533037	11.1508	pEXC	'Mus musculus'	'spiny'	265.3	0.73	0.48075	FALSE
	4.47132	10.6179	pEXC	'Mus musculus'	'spiny'	105	0.81	0.542	FALSE
	3.11258	11.2801	pEXC	'Mus musculus'	'spiny'	178.7	0.71	0.362	FALSE
	2.4288	8.59373	SST	'Mus musculus'	'aspiny'	484	0.51	0.638667	FALSE
	2.49426	9.81939		'Mus musculus'	'aspiny'	324.3	0.72	0.359	FALSE
	3.52827	11.3923	pEXC	'Mus musculus'	'spiny'	242.9	0.69	0.684	FALSE
	1.56232	12.1378	pEXC	'Mus musculus'	'spiny'	226.6	0.77	0.3625	FALSE
	4.57432	10.3728	pEXC	'Mus musculus'	'spiny'	128.3	0.67	0.6705	FALSE
	2.91279	12.5293	pEXC	'Mus musculus'	'spiny'	182	0.67	0.413333	FALSE
	0.549227	11.3076	pEXC	'Mus musculus'	'spiny'	209.1	0.68	0.3306	FALSE
	0.355027	6.809		'Mus musculus'	'aspiny'	56.4	0.26	0.11925	FALSE
	3.76579	12.8075	pEXC	'Mus musculus'	'spiny'	123.3	0.82	0.52	FALSE
	1.02583	11.8451	pEXC	'Mus musculus'	'spiny'	267.3	0.72	0.245	FALSE
	3.93453	12.1236	pEXC	'Mus musculus'	'spiny'	119	0.6	0.5385	FALSE
	4.42797	11.8428	pEXC	'Mus musculus'	'spiny'	129.4	0.67	0.564	FALSE
	1.32725	6.02144	PV	'Mus musculus'	'aspiny'	139.8	0.36	0.2005	FALSE
	1.35717	6.50216	PV	'Mus musculus'	'aspiny'	101	0.28	0.3602	FALSE
	1.16741	12.0541	pEXC	'Mus musculus'	'spiny'	202.5	0.7	0.2015	FALSE
	4.77131	11.9951	pEXC	'Mus musculus'	'spiny'	125.5	0.67	0.471	FALSE
	2.33675	12.4085	pEXC	'Mus musculus'	'spiny'	232.7	0.67	0.517	FALSE
	3.13883	11.9025	pEXC	'Mus musculus'	'spiny'	266.5	0.62	0.52975	FALSE
	0.834006	11.8555	NGF	'Mus musculus'	'aspiny'	106.8	0.9	0.315	FALSE
	2.95397	13.0581	pEXC	'Mus musculus'	'spiny'	118	0.78	0.328	FALSE
	1.83663	11.9531	pEXC	'Mus musculus'	'spiny'	251.1	0.82	0.309667	FALSE
	0.47177	10.9352	pEXC	'Mus musculus'	'spiny'	386.4	0.64	0.306333	FALSE
	1.76476	12.3757	pEXC	'Mus musculus'	'spiny'	199.3	0.66	0.536333	FALSE
	0.654036	11.0647	pEXC	'Mus musculus'	'spiny'	199.8	0.48	0.374	FALSE
	0.945888	5.803	PV	'Mus musculus'	'aspiny'	80.3	0.25	0.496	FALSE
	1.67222	5.46796	PV	'Mus musculus'	'aspiny'	102.8	0.3	0.1715	FALSE
	0.443437	11.1828	pEXC	'Mus musculus'	'spiny'	261.2	0.61	0.54075	FALSE
	0.820273	11.041	pEXC	'Mus musculus'	'spiny'	356.7	0.7	0.3315	FALSE
	4.49206	11.7842	pEXC	'Mus musculus'	'spiny'	113.4	0.61	0.44525	FALSE
	0.372844	10.7283	pEXC	'Mus musculus'	'spiny'	211	0.5	0.403	FALSE
	1.14173	5.27839	PV	'Mus musculus'	'aspiny'	126	0.26	0.150667	FALSE
	2.06373	12.0728	pEXC	'Mus musculus'	'spiny'	218.3	0.61	0.469333	FALSE
	3.30464	10.1162	SST	'Mus musculus'	'aspiny'	177.7	0.6	0.526	FALSE
	-0.154577	7.16995	PV	'Mus musculus'	'aspiny'	95.6	0.3	0.139857	FALSE
	1.23263	4.72726	PV	'Mus musculus'	'aspiny'	113.9	0.22	0.171667	FALSE
	0.957727	4.90649	PV	'Mus musculus'	'aspiny'	137	0.25	0.235667	FALSE
	1.18417	5.11378	PV	'Mus musculus'	'aspiny'	122.9	0.26	0.215	FALSE
	1.64387	4.98817		'Mus musculus'	'aspiny'	234.9	0.26	0.089	FALSE
	4.69242	11.9877	pEXC	'Mus musculus'	'spiny'	90.2	0.69	0.5435	FALSE
	1.59477	10.3784	pEXC	'Mus musculus'	'spiny'	57	0.59	0.386333	FALSE
	0.928192	11.7924	pEXC	'Mus musculus'	'spiny'	95.6	0.74	0.33875	FALSE
	3.3045	11.8984	pEXC	'Mus musculus'	'spiny'	216.8	0.65	0.942667	FALSE
	0.697084	13.2249	pEXC	'Mus musculus'	'spiny'	162.3	0.72	0.1658	FALSE
	4.29474	11.765	pEXC	'Mus musculus'	'spiny'	248.4	0.59	NaN	FALSE
	3.95783	11.5733	pEXC	'Mus musculus'	'spiny'	68	0.67	0.488333	FALSE
	1.24576	11.1016	pEXC	'Mus musculus'	'spiny'	137.7	0.62	0.35875	FALSE
	3.61691	11.1225	pEXC	'Mus musculus'	'spiny'	228.2	0.67	0.5615	FALSE
	4.6353	10.8833	pEXC	'Mus musculus'	'spiny'	123.6	0.53	0.699	FALSE
	1.63714	4.81529		'Mus musculus'	'aspiny'	184.9	0.23	NaN	FALSE
	3.44082	9.09625	SST	'Mus musculus'	'aspiny'	319.7	0.46	NaN	FALSE
	0.656547	11.145	pEXC	'Mus musculus'	'spiny'	296.6	0.63	0.36925	FALSE
	1.86855	13.0218	pEXC	'Mus musculus'	'spiny'	172.1	0.76	0.254333	FALSE
	0.994345	8.35982	SST	'Mus musculus'	'aspiny'	233.8	0.31	0.567	FALSE
	2.03477	6.9911	SST	'Mus musculus'	'aspiny'	196.8	0.3	0.3	FALSE
	2.1683	7.10206	SST	'Mus musculus'	'aspiny'	137	0.39	0.478	FALSE
	3.70377	8.51045	SST	'Mus musculus'	'aspiny'	195.4	0.43	0.459	FALSE
	2.7182	9.95138	pEXC	'Mus musculus'	'spiny'	435.8	0.81	0.843	FALSE
	4.81164	11.8741	pEXC	'Mus musculus'	'spiny'	141.5	0.63	NaN	FALSE
	3.57818	12.3849	pEXC	'Mus musculus'	'spiny'	173.9	0.68	0.445	FALSE
	4.02051	8.65323		'Mus musculus'	'aspiny'	151	0.38	0.55	FALSE
	-0.000525637	13.4325	NGF	'Mus musculus'	'aspiny'	98.8	0.66	0.047	FALSE
	2.0931	9.0531		'Mus musculus'	'aspiny'	387.9	0.39	0.912	FALSE
	0.812774	8.92502	VIP	'Mus musculus'	'aspiny'	603.8	0.48	0.5324	FALSE
	1.26294	9.07612	VIP	'Mus musculus'	'aspiny'	342.8	0.56	0.522667	FALSE
	0.581274	9.84109	NGF	'Mus musculus'	'aspiny'	261	0.79	0.2365	FALSE
	3.08899	9.95497		'Mus musculus'	'aspiny'	221.3	0.67	0.366	FALSE
	2.74057	9.00889	VIP	'Mus musculus'	'aspiny'	624.9	0.55	0.68	FALSE
	4.69307	10.3117	VIP	'Mus musculus'	'aspiny'	109.5	0.59	0.468	FALSE
	0.639496	10.893	NGF	'Mus musculus'	'aspiny'	102.9	0.89	0.249	FALSE
	3.47726	7.99877	VIP	'Mus musculus'	'aspiny'	446.8	0.59	NaN	FALSE
	2.1503	7.65547		'Mus musculus'	'aspiny'	170.7	0.32	0.60575	FALSE
	2.07595	10.0841	SST	'Mus musculus'	'aspiny'	334.9	0.54	0.475333	FALSE
	2.08557	8.28835	SST	'Mus musculus'	'aspiny'	230.2	0.46	0.414	FALSE
	1.909	8.10998	SST	'Mus musculus'	'aspiny'	213.5	0.48	0.1982	FALSE
	0.607166	9.28797	SST	'Mus musculus'	'aspiny'	246.7	0.31	0.143857	FALSE
	1.67147	6.15291		'Mus musculus'	'aspiny'	466.5	0.31	0.08	FALSE
	3.34241	9.11313	SST	'Mus musculus'	'aspiny'	497.9	0.6	NaN	FALSE
	4.53749	10.6936	pEXC	'Mus musculus'	'spiny'	199.6	0.76	0.7595	FALSE
	2.35601	12.6149	pEXC	'Mus musculus'	'spiny'	200.2	0.84	0.4395	FALSE
	1.66964	13.2541	pEXC	'Mus musculus'	'spiny'	229.2	0.75	0.301	FALSE
	1.68725	8.77441	SST	'Mus musculus'	'aspiny'	292.4	0.47	0.24675	FALSE
	1.28297	5.22535		'Mus musculus'	'aspiny'	99.2	0.35	0.1725	FALSE
	1.77492	8.58053	SST	'Mus musculus'	'aspiny'	258.6	0.35	0.274	FALSE
	2.04323	8.53798	SST	'Mus musculus'	'aspiny'	456.9	0.42	0.352167	FALSE
	1.82885	8.07572	SST	'Mus musculus'	'aspiny'	251	0.3	0.70275	FALSE
	4.2939	9.48904	SST	'Mus musculus'	'aspiny'	185.8	0.48	0.784	FALSE
	3.91713	8.6741	SST	'Mus musculus'	'aspiny'	140	0.36	0.934	FALSE
	1.08229	4.62377		'Mus musculus'	'aspiny'	93.5	0.22	0.1085	FALSE
	-0.113432	7.02002	PV	'Mus musculus'	'aspiny'	131.5	0.3	0.1708	FALSE
	0.992086	4.66199	PV	'Mus musculus'	'aspiny'	67.1	0.19	0.087	FALSE
	1.41332	5.0616	PV	'Mus musculus'	'aspiny'	124.2	0.26	0.3	FALSE
	1.83247	6.77575		'Mus musculus'	'aspiny'	199.8	0.39	0.28425	FALSE
	3.02722	8.91304	VIP	'Mus musculus'	'aspiny'	288.8	0.59	0.346	FALSE
	2.68315	8.71706		'Mus musculus'	'aspiny'	723.7	0.35	0.3195	FALSE
	3.05336	7.18496		'Mus musculus'	'aspiny'	214	0.36	NaN	FALSE
	4.49271	8.90537	VIP	'Mus musculus'	'aspiny'	214.9	0.35	0.958	FALSE
	0.487729	9.3873	NGF	'Mus musculus'	'aspiny'	214.1	0.6	0.145875	FALSE
	2.91386	8.25818	VIP	'Mus musculus'	'aspiny'	285.3	0.6	0.601	FALSE
	4.28187	10.3612	VIP	'Mus musculus'	'aspiny'	163.1	0.41	0.686333	FALSE
	3.36171	7.55903		'Mus musculus'	'aspiny'	238.6	0.4	NaN	FALSE
	3.2853	8.56431	VIP	'Mus musculus'	'aspiny'	402.5	0.39	0.294	FALSE
	4.31127	9.45077		'Mus musculus'	'aspiny'	200.6	0.41	0.769	FALSE
	1.51768	10.2412		'Mus musculus'	'spiny'	358.9	0.99	0.44	FALSE
	2.09138	11.4354	pEXC	'Mus musculus'	'spiny'	192.4	1.01	0.223333	FALSE
	4.46267	11.5368	pEXC	'Mus musculus'	'spiny'	128.1	0.67	0.4745	FALSE
	1.44777	9.67301	pEXC	'Mus musculus'	'spiny'	462.2	0.58	0.280667	FALSE
	0.957071	6.48768	PV	'Mus musculus'	'aspiny'	140.4	0.32	0.3725	FALSE
	0.0414104	7.01225	PV	'Mus musculus'	'aspiny'	87.1	0.31	0.269333	FALSE
	1.56213	5.89468		'Mus musculus'	'aspiny'	138.4	0.3	0.2575	FALSE
	1.55134	6.21822	PV	'Mus musculus'	'aspiny'	147.6	0.32	0.257	FALSE
	3.37325	12.8049	pEXC	'Mus musculus'	'spiny'	86.8	0.77	0.345	FALSE
	2.04754	10.9446	pEXC	'Mus musculus'	'spiny'	191	0.6	0.571	FALSE
	2.99196	12.0751	pEXC	'Mus musculus'	'spiny'	193.6	0.79	0.689333	FALSE
	2.22895	12.3975	pEXC	'Mus musculus'	'spiny'	233.4	0.73	0.538	FALSE
	1.25005	10.6769	pEXC	'Mus musculus'	'spiny'	239.7	0.68	0.3014	FALSE
	2.10046	11.0209		'Mus musculus'	'spiny'	260.7	0.58	0.3025	FALSE
	1.13765	11.1801	pEXC	'Mus musculus'	'spiny'	218.5	0.95	0.327667	FALSE
	4.54051	11.6966	pEXC	'Mus musculus'	'spiny'	176.8	0.57	0.385	FALSE
	2.17879	11.8128	pEXC	'Mus musculus'	'spiny'	250.2	0.61	0.375333	FALSE
	4.58261	8.84059		'Mus musculus'	'aspiny'	171.2	0.48	0.944	FALSE
	2.90362	8.07067		'Mus musculus'	'aspiny'	261.2	0.38	0.7875	FALSE
	3.95435	9.03308	SST	'Mus musculus'	'aspiny'	157.9	0.37	0.7945	FALSE
	1.28483	5.99904		'Mus musculus'	'aspiny'	73.9	0.21	0.251	FALSE
	0.66851	10.852	pEXC	'Mus musculus'	'spiny'	336.2	0.52	0.30525	FALSE
	2.06887	11.7959	pEXC	'Mus musculus'	'spiny'	238.2	0.8	0.359333	FALSE
	2.61619	11.2715	pEXC	'Mus musculus'	'spiny'	192.1	0.47	0.428	FALSE
	3.49586	12.6036	pEXC	'Mus musculus'	'spiny'	113.3	0.56	0.64	FALSE
	2.98603	10.3183	pEXC	'Mus musculus'	'spiny'	286.4	0.69	0.572	FALSE
	3.44574	11.6281	pEXC	'Mus musculus'	'spiny'	279.9	0.66	0.611	FALSE
	2.75513	10.7072	pEXC	'Mus musculus'	'spiny'	290.4	0.83	0.5355	FALSE
	4.09849	10.3128	pEXC	'Mus musculus'	'spiny'	158.1	0.51	0.587	FALSE
	2.4925	12.8253	pEXC	'Mus musculus'	'spiny'	162.1	0.71	0.367	FALSE
	3.39472	11.2032	pEXC	'Mus musculus'	'spiny'	192.1	0.74	0.461667	FALSE
	4.65672	10.8158	pEXC	'Mus musculus'	'spiny'	180.9	0.76	0.5978	FALSE
	3.8323	12.3337	pEXC	'Mus musculus'	'spiny'	138.4	0.61	0.399	FALSE
	1.61622	11.3909		'Mus musculus'	'spiny'	245.3	0.59	0.3355	FALSE
	2.44941	12.1034	pEXC	'Mus musculus'	'spiny'	262.1	0.61	0.3702	FALSE
	2.68388	11.5836	pEXC	'Mus musculus'	'spiny'	285	0.87	0.555	FALSE
	0.463777	10.7671	pEXC	'Mus musculus'	'spiny'	291	0.81	0.614667	FALSE
	4.62902	11.587	pEXC	'Mus musculus'	'spiny'	166.3	0.53	0.545	FALSE
	3.95363	11.7883	pEXC	'Mus musculus'	'spiny'	208.1	0.65	0.8005	FALSE
	3.92037	11.6895	pEXC	'Mus musculus'	'spiny'	167	0.67	0.6405	FALSE
	2.29389	12.1564	pEXC	'Mus musculus'	'spiny'	189.9	0.65	0.381	FALSE
	0.673418	10.4152		'Mus musculus'	'aspiny'	187.5	0.76	0.1205	FALSE
	1.01849	12.1424	pEXC	'Mus musculus'	'spiny'	280	0.59	0.352167	FALSE
	1.3012	10.2886	pEXC	'Mus musculus'	'spiny'	616.1	0.71	0.4335	FALSE
	1.93912	8.5351	SST	'Mus musculus'	'aspiny'	260.1	0.45	0.255	FALSE
	3.76127	8.86769	SST	'Mus musculus'	'aspiny'	436.5	0.29	0.92225	FALSE
	1.48563	4.86398		'Mus musculus'	'aspiny'	178.9	0.26	0.06625	FALSE
	2.37041	7.99698	SST	'Mus musculus'	'aspiny'	245.4	0.35	0.5784	FALSE
	2.03916	8.59754	SST	'Mus musculus'	'aspiny'	360.9	0.35	0.291333	FALSE
	1.93757	5.02156		'Mus musculus'	'aspiny'	157.2	0.2	NaN	FALSE
	3.20761	11.5948	pEXC	'Mus musculus'	'spiny'	185.5	0.72	0.593	FALSE
	1.78461	10.7671	pEXC	'Mus musculus'	'spiny'	436.5	0.82	0.4855	FALSE
	4.80378	11.4466	pEXC	'Mus musculus'	'spiny'	112.4	0.63	NaN	FALSE
	1.03547	11.3197	pEXC	'Mus musculus'	'spiny'	412.1	0.74	0.51125	FALSE
	0.211266	13.4013	NGF	'Mus musculus'	'aspiny'	180.6	0.57	0.169	FALSE
	0.263306	6.8293	PV	'Mus musculus'	'aspiny'	75.3	0.24	0.1508	FALSE
	1.84487	11.2694	pEXC	'Mus musculus'	'spiny'	324.8	0.79	0.29125	FALSE
	2.93127	9.65064	pEXC	'Mus musculus'	'spiny'	411.5	0.72	0.4995	FALSE
	0.817106	11.345	NGF	'Mus musculus'	'aspiny'	98.6	0.47	0.252667	FALSE
	3.21396	6.96637		'Mus musculus'	'aspiny'	255.6	0.36	NaN	FALSE
	3.41801	10.7204	pEXC	'Mus musculus'	'spiny'	135.6	0.63	0.971333	FALSE
	0.39696	13.1354	NGF	'Mus musculus'	'aspiny'	114.2	0.62	0.214	FALSE
	0.802159	6.65992	PV	'Mus musculus'	'aspiny'	128.7	0.29	0.273	FALSE
	0.254431	12.746	NGF	'Mus musculus'	'aspiny'	121.1	0.58	0.1145	FALSE
	1.04911	9.29365	VIP	'Mus musculus'	'aspiny'	329.6	0.54	0.295	FALSE
	2.44145	8.96564		'Mus musculus'	'aspiny'	508.1	0.7	0.71375	FALSE
	2.15992	8.75164	SST	'Mus musculus'	'aspiny'	384.9	0.52	0.5815	FALSE
	3.82372	7.72949	SST	'Mus musculus'	'aspiny'	470.7	0.4	0.654	FALSE
	3.35054	12.0667	pEXC	'Mus musculus'	'spiny'	282.3	0.52	0.7145	FALSE
	3.65876	12.1659	pEXC	'Mus musculus'	'spiny'	206.7	0.49	0.553	FALSE
	3.12403	11.8032		'Mus musculus'	'spiny'	238.5	0.85	0.929333	FALSE
	1.28802	9.58815	pEXC	'Mus musculus'	'spiny'	414.8	0.65	0.518	FALSE
	2.56642	12.2048	pEXC	'Mus musculus'	'spiny'	267.3	0.86	0.865333	FALSE
	3.75225	12.1594	pEXC	'Mus musculus'	'spiny'	248.6	0.61	0.711	FALSE
	4.19049	9.90516	pEXC	'Mus musculus'	'spiny'	100.5	0.7	0.842	FALSE
	2.59546	11.7536	pEXC	'Mus musculus'	'spiny'	184.7	0.64	0.50675	FALSE
	1.03223	12.7106	pEXC	'Mus musculus'	'spiny'	309.1	1.1	0.386	FALSE
	2.19809	7.83261	SST	'Mus musculus'	'aspiny'	259	0.37	0.41175	FALSE
	1.44577	5.92208	PV	'Mus musculus'	'aspiny'	89.4	0.32	0.14925	FALSE
	1.496	6.20258	PV	'Mus musculus'	'aspiny'	192.2	0.29	0.0726	FALSE
	1.34101	4.69157		'Mus musculus'	'aspiny'	104.4	0.21	NaN	FALSE
	2.12736	12.5065		'Mus musculus'	'spiny'	142.7	0.76	0.355667	FALSE
	2.01161	8.08185		'Mus musculus'	'aspiny'	226.6	0.35	0.428333	FALSE
	1.06475	5.69748		'Mus musculus'	'aspiny'	219.2	0.24	0.2515	FALSE
	1.73482	12.74		'Mus musculus'	'spiny'	164.6	0.6	0.28	FALSE
	1.94169	5.41723		'Mus musculus'	'aspiny'	185.9	0.32	0.3015	FALSE
	1.54468	5.82952	PV	'Mus musculus'	'aspiny'	193.9	0.33	0.203	FALSE
	-0.313878	6.91091	PV	'Mus musculus'	'aspiny'	72.8	0.27	0.1594	FALSE
	2.41937	13.0991		'Mus musculus'	'spiny'	135.2	0.77	0.633	FALSE
	1.69403	11.5393		'Mus musculus'	'spiny'	304.9	0.8	0.382	FALSE
	1.07363	11.4143	pEXC	'Mus musculus'	'spiny'	286.6	0.6	0.288	FALSE
	3.37166	12.5759	pEXC	'Mus musculus'	'spiny'	172.1	0.92	0.568	FALSE
	2.71831	8.90529		'Mus musculus'	'aspiny'	595.7	0.42	NaN	FALSE
	2.00112	11.9286	pEXC	'Mus musculus'	'spiny'	266.4	0.75	0.868	FALSE
	2.0428	11.8134	pEXC	'Mus musculus'	'spiny'	267.9	0.72	0.4575	FALSE
	0.466025	10.6265	NGF	'Mus musculus'	'aspiny'	114.1	0.6	NaN	FALSE
	2.79642	8.93332	VIP	'Mus musculus'	'aspiny'	476.4	0.63	0.648	FALSE
	0.468688	12.6189	NGF	'Mus musculus'	'aspiny'	166	0.69	NaN	FALSE
	3.13764	10.597	pEXC	'Mus musculus'	'spiny'	111.8	0.77	0.5755	FALSE
	2.29969	11.4089	pEXC	'Mus musculus'	'spiny'	208.8	0.69	0.361667	FALSE
	1.64988	5.52858	PV	'Mus musculus'	'aspiny'	105.2	0.27	0.38	FALSE
	1.51602	11.0399	pEXC	'Mus musculus'	'spiny'	236.5	0.6	0.424	FALSE
	2.0815	11.1639	pEXC	'Mus musculus'	'spiny'	201.6	0.65	0.122667	FALSE
	-0.371405	6.77399	PV	'Mus musculus'	'aspiny'	55.7	0.27	0.188875	FALSE
	0.573188	12.9268		'Mus musculus'	'spiny'	69.8	0.63	0.734	FALSE
	1.52788	13.467	pEXC	'Mus musculus'	'spiny'	141.4	0.71	0.125333	FALSE
	0.831797	10.6527	pEXC	'Mus musculus'	'spiny'	352.7	0.65	0.424875	FALSE
	2.37506	10.5045		'Mus musculus'	'spiny'	88.4	0.66	0.335333	FALSE
	3.25005	12.3013	pEXC	'Mus musculus'	'spiny'	194.8	0.78	0.368	FALSE
	0.614818	9.84481		'Mus musculus'	'aspiny'	221.3	0.54	0.212	FALSE
	3.22741	12.0197	pEXC	'Mus musculus'	'spiny'	283.3	0.73	0.5645	FALSE
	4.07947	9.87953		'Mus musculus'	'spiny'	181.9	0.61	0.6175	FALSE
	2.02524	13.1682		'Mus musculus'	'spiny'	134.7	1.1	0.603333	FALSE
	3.86504	11.8937	pEXC	'Mus musculus'	'spiny'	172.7	0.69	0.433	FALSE
	2.6355	13.051	pEXC	'Mus musculus'	'spiny'	144.8	0.8	0.331	FALSE
	3.83798	11.0266	pEXC	'Mus musculus'	'spiny'	115.1	0.82	0.604333	FALSE
	2.11784	12.5208		'Mus musculus'	'spiny'	190.3	0.69	0.399	FALSE
	4.1628	10.2967	pEXC	'Mus musculus'	'spiny'	276.3	0.92	0.8575	FALSE
	1.18974	10.9372		'Mus musculus'	'spiny'	80.5	0.59	0.0535	FALSE
	1.58478	10.2072		'Mus musculus'	'aspiny'	445.2	1.1	0.352	FALSE
	0.135511	6.40686		'Mus musculus'	'aspiny'	73.9	0.27	0.24	FALSE
	3.68358	8.82329		'Mus musculus'	'aspiny'	307.6	0.47	0.72	FALSE
	2.84562	8.62683		'Mus musculus'	'aspiny'	256	0.7	0.584667	FALSE
	4.57747	10.8365		'Mus musculus'	'spiny'	124.6	0.78	0.8425	FALSE
	3.79547	12.0521		'Mus musculus'	'spiny'	40.8	0.56	NaN	FALSE
	2.40505	12.9194		'Mus musculus'	'spiny'	187	0.82	0.328	FALSE
	1.0459	5.66925		'Mus musculus'	'aspiny'	191.1	0.26	0.570333	FALSE
	0.838335	10.6663	pEXC	'Mus musculus'	'spiny'	344.8	0.7	0.34025	FALSE
	1.04409	11.6844		'Mus musculus'	'spiny'	198.2	0.71	0.40725	FALSE
	1.93034	13.3502	pEXC	'Mus musculus'	'spiny'	159.5	1.2	NaN	FALSE
	2.46821	10.0211	pEXC	'Mus musculus'	'spiny'	423.1	1	0.618333	FALSE
	1.09705	10.8694	pEXC	'Mus musculus'	'spiny'	269.3	0.86	0.3405	FALSE
	2.37293	10.3173	pEXC	'Mus musculus'	'spiny'	449.5	0.81	0.3305	FALSE
	4.01782	10.6283	pEXC	'Mus musculus'	'spiny'	312.1	0.65	0.6765	FALSE
	3.59649	11.9204	pEXC	'Mus musculus'	'spiny'	174.6	0.77	0.614333	FALSE
	0.547005	12.9323		'Mus musculus'	'spiny'	43.9	0.51	0.153	FALSE
	1.14375	10.7703		'Mus musculus'	'spiny'	152.1	0.79	0.644667	FALSE
	2.95237	7.1392		'Mus musculus'	'aspiny'	210	0.27	NaN	FALSE
	1.17887	4.59832		'Mus musculus'	'aspiny'	86.8	0.21	0.1366	FALSE
	0.966775	11.3764	pEXC	'Mus musculus'	'spiny'	218.5	0.64	0.26925	FALSE
	2.24313	8.21441	SST	'Mus musculus'	'aspiny'	215.6	0.35	0.56	FALSE
	4.13096	9.24052	SST	'Mus musculus'	'aspiny'	121.8	0.32	0.845	FALSE
	0.57761	12.8184		'Mus musculus'	'spiny'	76.6	0.61	0.419	FALSE
	0.838344	10.191	pEXC	'Mus musculus'	'spiny'	460.2	0.57	0.34475	FALSE
	1.89699	12.7581	pEXC	'Mus musculus'	'spiny'	132.7	0.74	0.155333	FALSE
	1.55659	10.4239	pEXC	'Mus musculus'	'spiny'	134.1	0.65	0.229667	FALSE
	1.57907	11.9135	pEXC	'Mus musculus'	'spiny'	115.9	0.69	0.2912	FALSE
	2.22999	11.5006		'Mus musculus'	'spiny'	167.2	0.78	0.36775	FALSE
	0.428701	6.81385		'Mus musculus'	'aspiny'	71.8	0.25	0.12825	FALSE
	2.1724	12.1107	pEXC	'Mus musculus'	'spiny'	303.1	0.71	0.49	FALSE
	2.47264	10.8325	pEXC	'Mus musculus'	'spiny'	288.7	0.58	0.467667	FALSE
	4.09177	10.7942	pEXC	'Mus musculus'	'spiny'	218.2	0.65	0.558	FALSE
	3.8764	10.7825	pEXC	'Mus musculus'	'spiny'	353.9	0.66	0.712	FALSE
	1.63322	5.55589		'Mus musculus'	'aspiny'	186.5	0.25	0.2805	FALSE
	4.64507	11.167	pEXC	'Mus musculus'	'spiny'	188.2	0.68	0.8095	FALSE
	1.31637	5.34706	PV	'Mus musculus'	'aspiny'	142.4	0.23	0.230333	FALSE
	1.5396	4.58428		'Mus musculus'	'aspiny'	107.9	0.23	0.46	FALSE
	0.95616	11.3335	pEXC	'Mus musculus'	'spiny'	326.1	0.71	0.4395	FALSE
	0.798205	13.8457		'Mus musculus'	'spiny'	109.9	0.74	0.2265	FALSE
	3.26158	12.4441	pEXC	'Mus musculus'	'spiny'	183.8	0.65	0.46	FALSE
	1.11568	5.28779	PV	'Mus musculus'	'aspiny'	129.3	0.28	0.628	FALSE
	0.683519	6.44637	PV	'Mus musculus'	'aspiny'	95.1	0.4	0.117	FALSE
	0.774579	8.93838	VIP	'Mus musculus'	'aspiny'	415.7	0.52	0.5995	FALSE
	2.44027	8.23422		'Mus musculus'	'aspiny'	276.6	0.31	0.899667	FALSE
	4.58494	10.1087	VIP	'Mus musculus'	'aspiny'	143.9	0.42	0.619	FALSE
	3.60645	11.98	NGF	'Mus musculus'	'aspiny'	115.7	0.64	0.279	FALSE
	4.20767	11.8924	NGF	'Mus musculus'	'aspiny'	124.5	0.65	0.116	FALSE
	1.683	4.73019		'Mus musculus'	'aspiny'	73.6	0.23	0.346	FALSE
	0.748354	6.40535	PV	'Mus musculus'	'aspiny'	90.4	0.25	0.234429	FALSE
	-0.241852	6.72926		'Mus musculus'	'aspiny'	63.2	0.25	0.388833	FALSE
	0.48514	13.7615	NGF	'Mus musculus'	'aspiny'	115.3	0.67	NaN	FALSE
	0.739169	5.64143	PV	'Mus musculus'	'aspiny'	87.7	0.23	0.386333	FALSE
	1.71039	5.43698		'Mus musculus'	'aspiny'	187.3	0.25	0.168	FALSE
	-0.28109	7.01605		'Mus musculus'	'aspiny'	162.7	0.27	0.038	FALSE
	1.73112	4.69231		'Mus musculus'	'aspiny'	71.9	0.24	0.384333	FALSE
	1.63744	5.44502	PV	'Mus musculus'	'aspiny'	95.4	0.29	0.2405	FALSE
	1.54577	5.58748	PV	'Mus musculus'	'aspiny'	129.4	0.31	0.36375	FALSE
	1.26957	5.04113	PV	'Mus musculus'	'aspiny'	145.6	0.22	0.203333	FALSE
	-0.332357	6.78491		'Mus musculus'	'aspiny'	88.8	0.21	0.284286	FALSE
	3.2613	12.9792	NGF	'Mus musculus'	'aspiny'	65.5	0.71	0.15575	FALSE
	3.8753	8.47896	VIP	'Mus musculus'	'aspiny'	194	0.47	0.712333	FALSE
	0.18454	6.59787	PV	'Mus musculus'	'aspiny'	67.4	0.28	0.201857	FALSE
	1.52141	4.72977	PV	'Mus musculus'	'aspiny'	47	0.24	NaN	FALSE
	2.93858	7.95833		'Mus musculus'	'aspiny'	249	0.37	0.315	FALSE
	3.25154	12.2755	NGF	'Mus musculus'	'aspiny'	100.7	0.72	0.223667	FALSE
	4.09319	8.70483	VIP	'Mus musculus'	'aspiny'	134.6	0.39	NaN	FALSE
	1.6252	4.78545		'Mus musculus'	'aspiny'	113.9	0.22	0.19475	FALSE
	0.961894	4.82866	PV	'Mus musculus'	'aspiny'	74.9	0.19	0.509833	FALSE
	0.769079	10.8933	NGF	'Mus musculus'	'aspiny'	116.6	0.58	0.0913333	FALSE
	1.62625	5.06562		'Mus musculus'	'aspiny'	70.2	0.25	0.2375	FALSE
	4.30448	9.39928	VIP	'Mus musculus'	'aspiny'	218.4	0.45	0.524	FALSE
	1.16382	11.1102	NGF	'Mus musculus'	'aspiny'	202.3	0.96	0.1178	FALSE
	0.887974	9.86869		'Mus musculus'	'spiny'	394.3	0.61	0.4275	FALSE
	4.52442	9.58524	VIP	'Mus musculus'	'aspiny'	121	0.41	0.754	FALSE
	0.293639	6.26122		'Mus musculus'	'aspiny'	64.4	0.25	0.375111	FALSE
	1.52455	5.92236		'Mus musculus'	'aspiny'	184.6	0.23	0.213	FALSE
	2.07788	7.6788	SST	'Mus musculus'	'aspiny'	203.7	0.37	0.4158	FALSE
	1.92494	11.897	pEXC	'Mus musculus'	'spiny'	223	0.6	0.436667	FALSE
	4.04345	8.44902		'Mus musculus'	'aspiny'	388.2	0.42	0.63	FALSE
	3.10555	8.31693	SST	'Mus musculus'	'aspiny'	313.9	0.37	0.442	FALSE
	3.9156	8.98689	SST	'Mus musculus'	'aspiny'	252.6	0.38	0.807667	FALSE
	4.12063	8.71464	VIP	'Mus musculus'	'aspiny'	556.2	0.49	0.844667	FALSE
	0.588049	9.23932	VIP	'Mus musculus'	'aspiny'	280.3	0.64	0.29	FALSE
	0.287298	13.5482	NGF	'Mus musculus'	'aspiny'	119.1	0.85	NaN	FALSE
	1.65587	5.41176		'Mus musculus'	'aspiny'	82.5	0.22	0.535429	FALSE
	3.08422	8.50355	pEXC	'Mus musculus'	'spiny'	233.5	0.6	0.3802	FALSE
	3.40254	12.5618	pEXC	'Mus musculus'	'spiny'	160	0.68	NaN	FALSE
	0.992325	10.4926		'Mus musculus'	'spiny'	342.9	0.62	0.3876	FALSE
	0.77641	9.97124	pEXC	'Mus musculus'	'spiny'	260.4	0.89	0.629	FALSE
	4.61306	10.3937	pEXC	'Mus musculus'	'spiny'	106.2	0.65	0.623	FALSE
	3.98392	11.9465		'Mus musculus'	'spiny'	257.8	0.76	0.565333	FALSE
	1.76529	13.4009	pEXC	'Mus musculus'	'spiny'	191.5	0.57	0.428	FALSE
	1.98606	11.143	pEXC	'Mus musculus'	'spiny'	226.7	0.57	0.482	FALSE
	4.04844	10.5954	pEXC	'Mus musculus'	'spiny'	269.6	0.91	0.508	FALSE
	2.76811	12.1436	pEXC	'Mus musculus'	'spiny'	235.1	0.86	0.675	FALSE
	0.272434	13.1394		'Mus musculus'	'spiny'	175.4	0.85	0.256	FALSE
	1.40422	5.03045		'Mus musculus'	'spiny'	276.5	0.27	NaN	FALSE
	1.9518	8.85545	SST	'Mus musculus'	'aspiny'	400.2	0.41	0.309833	FALSE
	1.67223	12.1577		'Mus musculus'	'spiny'	276.6	1.05	0.317	FALSE
	2.56691	12.1384	pEXC	'Mus musculus'	'spiny'	174.1	0.74	0.447	FALSE
	2.37849	11.7892	pEXC	'Mus musculus'	'spiny'	281.5	0.96	0.532667	FALSE
	0.66215	11.3942	pEXC	'Mus musculus'	'spiny'	141.9	0.7	0.222667	FALSE
	1.64067	13.0493	pEXC	'Mus musculus'	'spiny'	168.1	0.7	0.2494	FALSE
	-0.370462	6.83958		'Mus musculus'	'aspiny'	76.5	0.21	0.2124	FALSE
	2.24858	7.91474		'Mus musculus'	'aspiny'	186.1	0.26	0.512333	FALSE
	2.71225	12.0696	pEXC	'Mus musculus'	'spiny'	246.9	0.55	0.611	FALSE
	3.37837	11.608	pEXC	'Mus musculus'	'spiny'	182.6	0.69	0.451	FALSE
	1.72546	11.0655		'Mus musculus'	'spiny'	101	0.61	0.155857	FALSE
	4.73283	12.0725	pEXC	'Mus musculus'	'spiny'	115.9	0.58	0.5035	FALSE
	4.34456	10.6646		'Mus musculus'	'aspiny'	202.6	0.3	0.3205	FALSE
	0.621766	6.47102	PV	'Mus musculus'	'aspiny'	86.4	0.25	0.226714	FALSE
	0.0878926	6.76931	PV	'Mus musculus'	'aspiny'	70.9	0.23	0.3535	FALSE
	1.84596	8.58912		'Mus musculus'	'spiny'	249.3	0.68	0.223875	FALSE
	0.742847	10.3133	pEXC	'Mus musculus'	'spiny'	243.1	0.62	0.264	FALSE
	2.28998	12.8412	pEXC	'Mus musculus'	'spiny'	188.4	0.74	0.5175	FALSE
	1.14673	11.5352	pEXC	'Mus musculus'	'spiny'	313.6	0.74	0.505167	FALSE
	1.31525	6.20423	PV	'Mus musculus'	'aspiny'	132.1	0.26	0.495	FALSE
	1.0099	5.70716	PV	'Mus musculus'	'aspiny'	66.3	0.2	0.656778	FALSE
	1.02123	4.78142		'Mus musculus'	'aspiny'	130.3	0.25	0.209667	FALSE
	1.11441	4.71634		'Mus musculus'	'aspiny'	137.1	0.14	0.182833	FALSE
	3.22351	12.2541	pEXC	'Mus musculus'	'spiny'	176.9	0.61	0.575	FALSE
	1.86482	4.69626		'Mus musculus'	'aspiny'	87.7	0.21	NaN	FALSE
	0.322769	6.7857	PV	'Mus musculus'	'aspiny'	45.4	0.24	0.43125	FALSE
	1.625	5.03357	PV	'Mus musculus'	'aspiny'	67.7	0.26	0.336333	FALSE
	2.24853	8.57863	SST	'Mus musculus'	'aspiny'	390.2	0.49	0.423333	FALSE
	0.332277	6.3151	PV	'Mus musculus'	'aspiny'	45.8	0.23	0.198	FALSE
	1.26217	6.3056		'Mus musculus'	'aspiny'	108.5	0.27	0.530222	FALSE
	1.10312	10.9195		'Mus musculus'	'spiny'	218	0.84	0.388375	FALSE
	1.73867	4.77862	PV	'Mus musculus'	'aspiny'	38.9	0.23	NaN	FALSE
	0.577428	6.59207	PV	'Mus musculus'	'aspiny'	75.2	0.21	0.0673333	FALSE
	1.7304	5.24682	PV	'Mus musculus'	'aspiny'	92.8	0.26	0.323667	FALSE
	-0.0808199	6.45482	PV	'Mus musculus'	'aspiny'	58.5	0.29	0.144333	FALSE
	4.3844	9.07837	SST	'Mus musculus'	'aspiny'	265.5	0.37	0.889	FALSE
	2.31084	12.2665	pEXC	'Mus musculus'	'spiny'	154.3	0.7	0.327	FALSE
	3.06522	11.7534	pEXC	'Mus musculus'	'spiny'	166	0.64	0.533857	FALSE
	4.06505	10.6568	pEXC	'Mus musculus'	'spiny'	175.8	0.76	0.714	FALSE
	1.94861	5.03322	SST	'Mus musculus'	'aspiny'	121	0.35	0.377667	FALSE
	2.86324	6.97832		'Mus musculus'	'aspiny'	122.8	0.39	NaN	FALSE
	2.79839	6.92255		'Mus musculus'	'aspiny'	128.3	0.34	NaN	FALSE
	3.45261	10.1376	SST	'Mus musculus'	'aspiny'	139.1	0.44	0.58275	FALSE
	2.63695	10.1151	pEXC	'Mus musculus'	'spiny'	421.3	0.71	0.5295	FALSE
	1.1475	9.73812	pEXC	'Mus musculus'	'spiny'	291.6	0.7	0.204143	FALSE
	2.12871	12.2423	pEXC	'Mus musculus'	'spiny'	270.4	0.65	0.494333	FALSE
	3.15311	11.9711	pEXC	'Mus musculus'	'spiny'	309.9	0.56	0.438	FALSE
	1.61685	12.1416	pEXC	'Mus musculus'	'spiny'	151.6	0.73	0.29925	FALSE
	0.610858	13.0125	pEXC	'Mus musculus'	'spiny'	71.8	0.5	0.121	FALSE
	3.91844	12.6468	pEXC	'Mus musculus'	'spiny'	97.7	0.8	NaN	FALSE
	4.43947	11.8615	pEXC	'Mus musculus'	'spiny'	181.6	0.68	0.5125	FALSE
	4.27532	11.9686	pEXC	'Mus musculus'	'spiny'	146.3	0.74	NaN	FALSE
	4.31441	12.1238	pEXC	'Mus musculus'	'spiny'	169.4	0.74	0.543	FALSE
	1.79851	12.707	pEXC	'Mus musculus'	'spiny'	110.7	0.73	0.249333	FALSE
	1.34425	6.31086	PV	'Mus musculus'	'aspiny'	130.7	0.29	0.2336	FALSE
	1.33423	4.66944	PV	'Mus musculus'	'aspiny'	69	0.22	0.2715	FALSE
	1.89205	5.61074		'Mus musculus'	'aspiny'	149.3	0.21	NaN	FALSE
	2.92644	12.3401	pEXC	'Mus musculus'	'spiny'	186.9	0.69	0.817333	FALSE
	3.65935	11.6163	pEXC	'Mus musculus'	'spiny'	83.2	0.73	0.445	FALSE
	0.827522	10.4817	pEXC	'Mus musculus'	'spiny'	97.7	0.62	0.296333	FALSE
	3.32812	12.3433	pEXC	'Mus musculus'	'spiny'	180.2	0.6	0.660667	FALSE
	2.65076	11.6031	pEXC	'Mus musculus'	'spiny'	291.8	0.78	0.5	FALSE
	3.38148	11.8559	pEXC	'Mus musculus'	'spiny'	93.8	0.61	0.442	FALSE
	3.49112	11.3369	pEXC	'Mus musculus'	'spiny'	110.2	0.64	0.587	FALSE
	3.49358	12.0801	pEXC	'Mus musculus'	'spiny'	237	0.68	0.642667	FALSE
	0.884981	12.7878	pEXC	'Mus musculus'	'spiny'	232.8	0.55	0.429	FALSE
	1.23488	11.7864	pEXC	'Mus musculus'	'spiny'	203.3	0.63	0.5145	FALSE
	1.6973	4.71516		'Mus musculus'	'aspiny'	102.7	0.23	0.165667	FALSE
	4.43089	11.0102	pEXC	'Mus musculus'	'spiny'	148.4	0.62	0.460667	FALSE
	0.397124	10.8673	pEXC	'Mus musculus'	'spiny'	318.4	0.84	0.397	FALSE
	1.30411	11.4424		'Mus musculus'	'spiny'	209.7	1.06	0.492	FALSE
	2.83504	10.578	pEXC	'Mus musculus'	'spiny'	219.8	0.65	0.377	FALSE
	3.30044	11.8108	pEXC	'Mus musculus'	'spiny'	210.7	0.66	0.614333	FALSE
	4.01694	11.8365	pEXC	'Mus musculus'	'spiny'	201	0.71	0.809	FALSE
	4.6388	11.8713	pEXC	'Mus musculus'	'spiny'	152.9	0.63	0.57	FALSE
	4.06947	12.3436		'Mus musculus'	'spiny'	116.1	0.66	0.8855	FALSE
	4.64782	11.7428	pEXC	'Mus musculus'	'spiny'	126.5	0.73	0.645	FALSE
	2.89541	12.0683	pEXC	'Mus musculus'	'spiny'	209	0.65	0.474	FALSE
	4.06359	10.3341		'Mus musculus'	'spiny'	150.9	0.7	0.619667	FALSE
	3.39981	12.168	pEXC	'Mus musculus'	'spiny'	193.6	0.7	0.534	FALSE
	1.01187	10.3222		'Mus musculus'	'spiny'	345.5	0.62	0.553375	FALSE
	2.56727	9.39162	pEXC	'Mus musculus'	'spiny'	390.6	0.66	0.498333	FALSE
	3.41487	12.7646	pEXC	'Mus musculus'	'spiny'	139.7	0.68	0.417	FALSE
	3.85767	11.9612	pEXC	'Mus musculus'	'spiny'	146.5	0.62	0.623	FALSE
	2.521	11.9086	pEXC	'Mus musculus'	'spiny'	214	0.65	0.547	FALSE
	1.81157	10.958	pEXC	'Mus musculus'	'spiny'	68.6	0.64	0.2196	FALSE
	4.87229	12.5603	pEXC	'Mus musculus'	'spiny'	80.8	1.06	NaN	FALSE
	2.48278	12.5297	pEXC	'Mus musculus'	'spiny'	226.3	0.87	0.504333	FALSE
	2.66056	12.5111	pEXC	'Mus musculus'	'spiny'	195.8	0.82	0.454	FALSE
	4.32544	10.1552	pEXC	'Mus musculus'	'spiny'	189.8	0.79	0.947	FALSE
	3.64743	11.2997		'Mus musculus'	'spiny'	95.7	0.76	0.362	FALSE
	2.53	10.7817	pEXC	'Mus musculus'	'spiny'	130	0.6	0.435429	FALSE
	2.76843	12.9898	pEXC	'Mus musculus'	'spiny'	173	0.87	0.597	FALSE
	1.6399	12.1314		'Mus musculus'	'spiny'	255.5	0.74	0.446	FALSE
	2.09252	12.0232	pEXC	'Mus musculus'	'spiny'	306.4	0.6	0.386333	FALSE
	1.42523	12.631	pEXC	'Mus musculus'	'spiny'	215.7	1.05	0.143333	FALSE
	2.91328	11.6502	pEXC	'Mus musculus'	'spiny'	234.1	0.61	0.423429	FALSE
	4.36404	10.272	pEXC	'Mus musculus'	'spiny'	259.4	0.74	0.7585	FALSE
	3.57814	12.4082	pEXC	'Mus musculus'	'spiny'	177.5	0.53	0.493333	FALSE
	3.39901	11.7663	pEXC	'Mus musculus'	'spiny'	215.8	0.74	0.5045	FALSE
	1.3694	12.1127	pEXC	'Mus musculus'	'spiny'	275.8	0.77	0.2725	FALSE
	4.77337	12.227	pEXC	'Mus musculus'	'spiny'	44.6	0.62	0.638	FALSE
	0.313081	10.737	pEXC	'Mus musculus'	'spiny'	260.7	0.85	0.449	FALSE
	4.63968	11.2779	pEXC	'Mus musculus'	'spiny'	180.6	0.72	NaN	FALSE
	4.92087	12.4255	pEXC	'Mus musculus'	'spiny'	76.3	0.67	0.599	FALSE
	3.54769	12.3119	pEXC	'Mus musculus'	'spiny'	161.3	0.73	0.529	FALSE
	1.27731	5.54469		'Mus musculus'	'aspiny'	156.6	0.31	0.298	FALSE
	4.21459	10.7811	pEXC	'Mus musculus'	'spiny'	220.3	0.8	0.7265	FALSE
	0.819471	10.8159	pEXC	'Mus musculus'	'spiny'	416.2	0.59	0.408667	FALSE
	4.34682	12.2076	pEXC	'Mus musculus'	'spiny'	116	0.9	0.4875	FALSE
	1.00943	9.62712	pEXC	'Mus musculus'	'spiny'	561.3	0.83	0.3928	FALSE
	3.40397	10.1507	pEXC	'Mus musculus'	'spiny'	208.1	0.76	0.584	FALSE
	2.07043	10.7779	pEXC	'Mus musculus'	'spiny'	268.4	0.77	0.316833	FALSE
	4.47662	12.0852	pEXC	'Mus musculus'	'spiny'	144.2	0.62	0.65725	FALSE
	1.0089	4.95366		'Mus musculus'	'aspiny'	123.5	0.21	0.152	FALSE
	1.11746	4.63126		'Mus musculus'	'aspiny'	105.7	0.2	0.192667	FALSE
	4.32264	8.08984	VIP	'Mus musculus'	'aspiny'	245.7	0.39	0.7546	FALSE
	2.67275	12.4363	pEXC	'Mus musculus'	'spiny'	180.3	0.83	0.62	FALSE
	2.54619	11.7574	pEXC	'Mus musculus'	'spiny'	176.2	0.68	0.433833	FALSE
	1.72853	6.11823	PV	'Mus musculus'	'aspiny'	240.6	0.32	0.2514	FALSE
	-0.286201	6.60772	PV	'Mus musculus'	'aspiny'	59.2	0.23	0.165333	FALSE
	0.825334	11.3288	pEXC	'Mus musculus'	'spiny'	257.8	0.68	0.510667	FALSE
	3.25673	12.7597	pEXC	'Mus musculus'	'spiny'	135.5	0.75	0.537	FALSE
	1.14513	5.13892	PV	'Mus musculus'	'aspiny'	95.3	0.18	0.236	FALSE
	-0.439321	6.76095	PV	'Mus musculus'	'aspiny'	93.1	0.24	0.249125	FALSE
	-0.316641	6.55439	PV	'Mus musculus'	'aspiny'	61.6	0.24	0.157	FALSE
	4.37665	8.81747	VIP	'Mus musculus'	'aspiny'	274.4	0.37	0.67825	FALSE
	1.76189	12.4102	pEXC	'Mus musculus'	'spiny'	203.2	0.58	0.455333	FALSE
	0.211461	6.48735	PV	'Mus musculus'	'aspiny'	62.6	0.2	0.272833	FALSE
	3.05684	7.23377		'Mus musculus'	'aspiny'	208.6	0.37	NaN	FALSE
	0.127829	13.5591	NGF	'Mus musculus'	'aspiny'	99	0.65	NaN	FALSE
	2.7007	8.52552	VIP	'Mus musculus'	'aspiny'	370.3	0.48	0.3815	FALSE
	1.25009	11.6816	NGF	'Mus musculus'	'aspiny'	120.5	0.65	0.126	FALSE
	4.40908	9.10448	VIP	'Mus musculus'	'aspiny'	232.5	0.43	0.8855	FALSE
	1.98888	6.28706	VIP	'Mus musculus'	'aspiny'	209.9	0.4	0.454667	FALSE
	1.32045	4.76831	PV	'Mus musculus'	'aspiny'	87.4	0.18	0.220667	FALSE
	-0.317928	6.79779	PV	'Mus musculus'	'aspiny'	89.4	0.29	0.0901429	FALSE
	-0.399056	6.6177		'Mus musculus'	'aspiny'	70.1	0.24	0.413	FALSE
	2.54142	11.8468	pEXC	'Mus musculus'	'spiny'	180.8	0.79	0.326667	FALSE
	3.25688	12.8379	pEXC	'Mus musculus'	'spiny'	182.8	1.01	0.558	FALSE
	0.770509	5.82182	PV	'Mus musculus'	'aspiny'	98.5	0.23	0.352167	FALSE
	0.71145	6.13866	PV	'Mus musculus'	'aspiny'	162.1	0.2	0.4684	FALSE
	-0.048635	7.05532	PV	'Mus musculus'	'aspiny'	160.3	0.26	0.43	FALSE
	3.91688	11.8639	pEXC	'Mus musculus'	'spiny'	219.1	0.91	0.635	FALSE
	3.43556	12.4961	pEXC	'Mus musculus'	'spiny'	181.7	0.68	0.595	FALSE
	2.7685	12.2913	pEXC	'Mus musculus'	'spiny'	234.6	0.85	0.522667	FALSE
	0.98546	5.09908	PV	'Mus musculus'	'aspiny'	149.6	0.18	0.466	FALSE
	1.59499	6.0978	PV	'Mus musculus'	'aspiny'	170.3	0.36	0.276	FALSE
	1.49724	13.416	pEXC	'Mus musculus'	'spiny'	152.5	0.74	0.1285	FALSE
	1.75413	4.73385		'Mus musculus'	'aspiny'	116.5	0.28	0.2555	FALSE
	1.54853	4.59793	PV	'Mus musculus'	'aspiny'	82.1	0.25	0.129	FALSE
	2.76715	10.9961	pEXC	'Mus musculus'	'spiny'	363.5	0.74	0.49675	FALSE
	2.38373	12.2853	pEXC	'Mus musculus'	'spiny'	266.2	0.76	0.4895	FALSE
	1.60711	10.5461	pEXC	'Mus musculus'	'spiny'	116.9	0.61	0.227167	FALSE
	0.4648	11.0962	pEXC	'Mus musculus'	'spiny'	252.2	0.72	0.332125	FALSE
	2.75505	11.439	pEXC	'Mus musculus'	'spiny'	161.8	0.72	0.757	FALSE
	1.81365	5.11256	PV	'Mus musculus'	'aspiny'	95.2	0.22	0.2898	FALSE
	1.40178	5.6023		'Mus musculus'	'aspiny'	132.5	0.28	0.2135	FALSE
	1.59314	12.976	pEXC	'Mus musculus'	'spiny'	171.6	0.74	0.31625	FALSE
	1.37934	5.46706	PV	'Mus musculus'	'aspiny'	102.8	0.22	0.22175	FALSE
	4.69426	11.6779	pEXC	'Mus musculus'	'spiny'	138.9	0.77	0.491	FALSE
	4.82447	12.3202	pEXC	'Mus musculus'	'spiny'	102.4	0.73	NaN	FALSE
	2.61673	11.3659	pEXC	'Mus musculus'	'spiny'	147.3	0.69	0.50925	FALSE
	2.39022	11.8764	pEXC	'Mus musculus'	'spiny'	242.1	0.82	0.314	FALSE
	4.58629	11.9473	pEXC	'Mus musculus'	'spiny'	134.8	0.76	0.600667	FALSE
	0.788213	10.6938	pEXC	'Mus musculus'	'spiny'	388.1	0.69	0.329571	FALSE
	3.5705	11.7659	pEXC	'Mus musculus'	'spiny'	170.6	0.43	0.657167	FALSE
	4.82203	12.0856	pEXC	'Mus musculus'	'spiny'	93.4	0.61	0.7275	FALSE
	0.648724	9.84068	pEXC	'Mus musculus'	'spiny'	223.4	0.66	0.228857	FALSE
	1.55641	11.4616	pEXC	'Mus musculus'	'spiny'	167.6	0.79	0.404333	FALSE
	0.913758	5.41164	PV	'Mus musculus'	'aspiny'	85.3	0.22	0.413	FALSE
	0.0724943	7.2674	PV	'Mus musculus'	'aspiny'	155	0.43	0.362667	FALSE
	0.622895	6.07153	PV	'Mus musculus'	'aspiny'	102.5	0.25	0.225	FALSE
	1.71009	9.56264	pEXC	'Mus musculus'	'spiny'	156.7	0.7	0.369167	FALSE
	1.4509	5.1583		'Mus musculus'	'aspiny'	94	0.21	0.263	FALSE
	3.9187	7.87844		'Mus musculus'	'spiny'	260.5	0.89	0.215857	FALSE
	2.2027	12.0904		'Mus musculus'	'spiny'	234.1	0.91	0.496	FALSE
	4.07416	12.4494		'Mus musculus'	'spiny'	95.3	0.61	0.592	FALSE
	-0.120266	6.81422		'Mus musculus'	'aspiny'	68.1	0.28	0.152571	FALSE
	1.14924	5.35654		'Mus musculus'	'aspiny'	89.2	0.21	0.4146	FALSE
	1.47504	4.59334		'Mus musculus'	'aspiny'	63.3	0.24	0.367	FALSE
	1.19833	4.63773		'Mus musculus'	'aspiny'	97.8	0.22	0.089	FALSE
	1.24578	9.48527		'Mus musculus'	'aspiny'	405.5	0.78	0.6976	FALSE
	0.732481	5.96894		'Mus musculus'	'aspiny'	49.9	0.22	0.641667	FALSE
	1.55371	5.41101	PV	'Mus musculus'	'aspiny'	80.3	0.26	0.154833	FALSE
	0.485562	6.8729	PV	'Mus musculus'	'aspiny'	73.4	0.28	0.181	FALSE
	0.858959	11.5628		'Mus musculus'	'spiny'	176.8	0.68	0.6346	FALSE
	1.65726	5.21939	PV	'Mus musculus'	'aspiny'	180.3	0.24	0.2154	FALSE
	0.744916	5.70597		'Mus musculus'	'aspiny'	98.2	0.22	0.595	FALSE
	2.3825	7.89076		'Mus musculus'	'aspiny'	259.9	0.32	0.604	FALSE
	1.1082	10.0419		'Mus musculus'	'spiny'	129	0.66	0.285875	FALSE
	1.90253	7.0129		'Mus musculus'	'aspiny'	181.2	0.36	0.267	FALSE
	2.73724	11.1731	pEXC	'Mus musculus'	'spiny'	213.7	0.93	0.291	FALSE
	0.443818	10.0983	pEXC	'Mus musculus'	'spiny'	153.1	0.94	0.5282	FALSE
	1.84379	7.16199	SST	'Mus musculus'	'aspiny'	267	0.34	0.350333	FALSE
	3.90771	8.48594	SST	'Mus musculus'	'aspiny'	117	0.36	0.404	FALSE
	1.73043	6.88948		'Mus musculus'	'aspiny'	191.5	0.31	0.43825	FALSE
	0.237783	13.5283		'Mus musculus'	'spiny'	57.1	0.55	0.1792	FALSE
	4.52894	10.2695		'Mus musculus'	'spiny'	142.4	0.57	0.812	FALSE
	0.770109	10.4234		'Mus musculus'	'spiny'	80.7	0.54	0.0738571	FALSE
	2.22369	7.43241		'Mus musculus'	'aspiny'	124.8	0.28	0.859667	FALSE
	1.54298	7.53414		'Mus musculus'	'aspiny'	186.7	0.31	0.484	FALSE
	1.23332	10.5387	pEXC	'Mus musculus'	'spiny'	119.5	0.59	0.18375	FALSE
	0.917761	5.01392	PV	'Mus musculus'	'aspiny'	89	0.24	0.112	FALSE
	-0.00735095	13.4473	NGF	'Mus musculus'	'aspiny'	111.5	0.8	0.1875	FALSE
	1.12658	5.59962	PV	'Mus musculus'	'aspiny'	242	0.28	0.253	FALSE
	4.8284	11.5097	pEXC	'Mus musculus'	'spiny'	105	0.6	0.8055	FALSE
	2.95888	7.26393	pEXC	'Mus musculus'	'spiny'	188	0.65	NaN	FALSE
	0.901939	11.4244		'Mus musculus'	'spiny'	203.4	0.79	0.4425	FALSE
	1.50211	4.92364	PV	'Mus musculus'	'aspiny'	98.7	0.23	0.104	FALSE
	3.19754	12.714	pEXC	'Mus musculus'	'spiny'	177.4	0.9	0.459	FALSE
	0.780944	10.3057		'Mus musculus'	'spiny'	81	0.73	0.9274	FALSE
	3.97246	12.6598	pEXC	'Mus musculus'	'spiny'	54.5	0.8	0.237667	FALSE
	1.43007	12.0919		'Mus musculus'	'spiny'	246	0.98	0.528	FALSE
	-0.364647	6.92616		'Mus musculus'	'aspiny'	151	0.27	0.067	FALSE
	3.77115	11.5038		'Mus musculus'	'spiny'	99	0.68	0.694667	FALSE
	1.11587	9.11919		'Mus musculus'	'aspiny'	434.5	0.84	0.8914	FALSE
	1.08523	4.98023	PV	'Mus musculus'	'aspiny'	95.2	0.27	0.479333	FALSE
	1.95765	5.02201		'Mus musculus'	'aspiny'	109.1	0.25	0.342	FALSE
	-0.274701	6.85592	PV	'Mus musculus'	'aspiny'	62.2	0.23	0.2124	FALSE
	-0.441957	6.69336		'Mus musculus'	'aspiny'	64.4	0.26	0.1546	FALSE
	1.77593	4.85117		'Mus musculus'	'aspiny'	105.1	0.23	0.4378	FALSE
	1.79625	12.0995	pEXC	'Mus musculus'	'spiny'	274.8	0.66	0.408	FALSE
	1.22967	4.63753	PV	'Mus musculus'	'aspiny'	54.5	0.19	0.307	FALSE
	3.89797	12.0671	pEXC	'Mus musculus'	'spiny'	181.9	0.76	0.643	FALSE
	3.59928	11.7217	pEXC	'Mus musculus'	'spiny'	275.8	0.72	0.55	FALSE
	3.74586	12.2466	pEXC	'Mus musculus'	'spiny'	164	0.77	0.576333	FALSE
	2.28823	10.0393	pEXC	'Mus musculus'	'spiny'	413.9	0.63	0.363667	FALSE
	4.6355	11.9472	pEXC	'Mus musculus'	'spiny'	170	0.65	0.496	FALSE
	2.67307	11.698	pEXC	'Mus musculus'	'spiny'	215.8	0.7	0.591333	FALSE
	4.37488	11.9997	pEXC	'Mus musculus'	'spiny'	215.3	0.65	0.519	FALSE
	4.48085	11.9959	pEXC	'Mus musculus'	'spiny'	158.2	0.69	0.722	FALSE
	4.70109	10.8295	pEXC	'Mus musculus'	'spiny'	113.3	0.72	0.6735	FALSE
	2.74293	12.1716	pEXC	'Mus musculus'	'spiny'	209.9	0.67	0.636	FALSE
	4.35305	12.1589	pEXC	'Mus musculus'	'spiny'	158.5	0.73	0.578	FALSE
	0.447538	10.0411	pEXC	'Mus musculus'	'spiny'	281.7	0.56	0.2405	FALSE
	3.21192	6.68523	VIP	'Mus musculus'	'aspiny'	159.3	0.31	0.289667	FALSE
	1.99938	12.2338	pEXC	'Mus musculus'	'spiny'	263.6	0.91	0.4815	FALSE
	4.13935	12.1818	pEXC	'Mus musculus'	'spiny'	155.5	0.82	0.466333	FALSE
	1.42904	11.6054	pEXC	'Mus musculus'	'spiny'	339.9	0.84	0.048	FALSE
	2.08509	7.63121	SST	'Mus musculus'	'aspiny'	190.2	0.36	0.547714	FALSE
	4.60191	12.1695	pEXC	'Mus musculus'	'spiny'	106.4	0.71	0.628333	FALSE
	1.02638	10.7465	pEXC	'Mus musculus'	'spiny'	126.4	0.61	0.29925	FALSE
	0.721804	9.76906	pEXC	'Mus musculus'	'spiny'	217.8	0.65	0.16975	FALSE
	3.95517	11.8758	pEXC	'Mus musculus'	'spiny'	173.8	0.72	0.6965	FALSE
	3.60128	10.8674	pEXC	'Mus musculus'	'spiny'	121.3	0.63	0.577667	FALSE
	3.08937	11.0019	pEXC	'Mus musculus'	'spiny'	158.3	0.64	0.431	FALSE
	0.842985	10.5065	pEXC	'Mus musculus'	'spiny'	343.9	0.63	0.12425	FALSE
	3.70366	12.2576	pEXC	'Mus musculus'	'spiny'	191.1	0.71	0.6055	FALSE
	2.06286	8.25381	SST	'Mus musculus'	'aspiny'	308.2	0.47	0.49	FALSE
	0.790539	9.42518	SST	'Mus musculus'	'aspiny'	422.8	0.52	0.262	FALSE
	1.64199	12.5467	pEXC	'Mus musculus'	'spiny'	218	0.81	0.404	FALSE
	2.42203	13.082	pEXC	'Mus musculus'	'spiny'	134.4	0.8	0.4315	FALSE
	1.51706	10.7135	pEXC	'Mus musculus'	'spiny'	147.1	0.55	0.244	FALSE
	1.03496	4.66359		'Mus musculus'	'aspiny'	80.1	0.27	0.186333	FALSE
	0.947593	11.4731	pEXC	'Mus musculus'	'spiny'	280.8	0.71	0.183	FALSE
	1.00195	4.91965	PV	'Mus musculus'	'aspiny'	128	0.24	0.237	FALSE
	-0.282444	6.70209	PV	'Mus musculus'	'aspiny'	52.5	0.21	0.27	FALSE
	4.77833	11.2697	pEXC	'Mus musculus'	'spiny'	144.3	0.75	NaN	FALSE
	4.4404	12.4416	pEXC	'Mus musculus'	'spiny'	62	0.76	0.2415	FALSE
	4.40958	11.2662	pEXC	'Mus musculus'	'spiny'	113.5	0.85	0.65	FALSE
	1.79282	11.2624	pEXC	'Mus musculus'	'spiny'	166.3	0.85	0.17325	FALSE
	4.74267	12.1213	pEXC	'Mus musculus'	'spiny'	113.7	0.75	0.772	FALSE
	4.38131	11.7496	pEXC	'Mus musculus'	'spiny'	165.4	0.93	0.581	FALSE
	4.64702	11.7773	pEXC	'Mus musculus'	'spiny'	166.4	0.86	0.6515	FALSE
	4.58592	12.0162	pEXC	'Mus musculus'	'spiny'	162.5	0.68	0.549	FALSE
	4.38547	10.7798	pEXC	'Mus musculus'	'spiny'	189	0.89	0.633667	FALSE
	1.12883	10.1604		'Mus musculus'	'spiny'	277.6	0.88	0.484833	FALSE
	4.59795	10.6647	pEXC	'Mus musculus'	'spiny'	113.4	0.75	0.7985	FALSE
	3.68702	7.99831	VIP	'Mus musculus'	'aspiny'	425.3	0.42	0.378	FALSE
	0.487629	12.5847	pEXC	'Mus musculus'	'spiny'	133.6	0.71	0.360333	FALSE
	0.742585	8.3134		'Mus musculus'	'aspiny'	304.3	0.46	0.224571	FALSE
	4.67082	12.311	pEXC	'Mus musculus'	'spiny'	61.8	0.76	0.507667	FALSE
	0.27426	12.7801	pEXC	'Mus musculus'	'spiny'	138.1	0.72	0.198667	FALSE
	2.20598	8.17994	SST	'Mus musculus'	'aspiny'	286.2	0.34	0.2975	FALSE
	3.91374	11.2107	pEXC	'Mus musculus'	'spiny'	83.5	0.72	0.436	FALSE
	0.638488	5.93148		'Mus musculus'	'aspiny'	92.1	0.19	0.192	FALSE
	2.07163	8.15211	SST	'Mus musculus'	'aspiny'	177.5	0.38	0.585429	FALSE
	2.35398	10.3775	pEXC	'Mus musculus'	'spiny'	115.2	0.68	0.4195	FALSE
	4.49519	10.5385	pEXC	'Mus musculus'	'spiny'	104.7	0.86	0.6195	FALSE
	2.05334	11.0654	pEXC	'Mus musculus'	'spiny'	343.1	0.62	0.1906	FALSE
	1.11945	10.1472	pEXC	'Mus musculus'	'spiny'	316.2	0.64	0.1806	FALSE
	3.48197	11.5954	pEXC	'Mus musculus'	'spiny'	169.4	0.73	0.5335	FALSE
	2.65953	8.50195	SST	'Mus musculus'	'aspiny'	214.4	0.57	0.684	FALSE
	1.70542	7.64679	SST	'Mus musculus'	'aspiny'	178.8	0.38	0.342875	FALSE
	2.6492	8.25346	SST	'Mus musculus'	'aspiny'	194.7	0.5	0.482	FALSE
	0.230532	6.28556	PV	'Mus musculus'	'aspiny'	58.7	0.3	0.0926	FALSE
	0.982872	4.8069	PV	'Mus musculus'	'aspiny'	63.7	0.25	0.6052	FALSE
	1.5447	10.1104		'Mus musculus'	'spiny'	265.2	0.96	0.3946	FALSE
	2.80152	6.96633	SST	'Mus musculus'	'aspiny'	116.9	0.42	NaN	FALSE
	0.743027	11.1333	pEXC	'Mus musculus'	'spiny'	309.8	0.82	0.3445	FALSE
	4.46651	11.6457	pEXC	'Mus musculus'	'spiny'	199.3	0.86	NaN	FALSE
	4.86991	12.0676	pEXC	'Mus musculus'	'spiny'	131.1	0.8	0.6505	FALSE
	1.11748	11.8922	pEXC	'Mus musculus'	'spiny'	189.3	0.76	0.2715	FALSE
	2.63698	11.9143	pEXC	'Mus musculus'	'spiny'	198.5	0.7	0.379	FALSE
	-0.387875	6.69427	PV	'Mus musculus'	'aspiny'	82.6	0.28	0.242	FALSE
	0.441014	6.14097	PV	'Mus musculus'	'aspiny'	54.1	0.28	0.521667	FALSE
	0.970494	4.97076	PV	'Mus musculus'	'aspiny'	165.1	0.3	0.1175	FALSE
	-0.417806	6.81989		'Mus musculus'	'aspiny'	158.8	0.32	0.177375	FALSE
	2.82194	12.3688	pEXC	'Mus musculus'	'spiny'	215.3	0.8	0.378	FALSE
	0.403078	11.193	pEXC	'Mus musculus'	'spiny'	199.5	0.72	0.2642	FALSE
	2.50156	11.7021	pEXC	'Mus musculus'	'spiny'	182.9	0.6	0.2855	FALSE
	1.61704	12.1626	pEXC	'Mus musculus'	'spiny'	216.4	0.76	0.2472	FALSE
	1.56011	12.4797	pEXC	'Mus musculus'	'spiny'	195.8	0.8	0.16	FALSE
	1.62807	12.292	pEXC	'Mus musculus'	'spiny'	163.3	0.66	0.343667	FALSE
	2.01733	8.31482	SST	'Mus musculus'	'aspiny'	265.8	0.5	0.495	FALSE
	2.32552	10.7828	pEXC	'Mus musculus'	'spiny'	198	0.82	0.316143	FALSE
	4.718	12.3184	pEXC	'Mus musculus'	'spiny'	87.7	0.78	0.625667	FALSE
	0.36934	11.0668	pEXC	'Mus musculus'	'spiny'	258.8	0.66	0.294333	FALSE
	4.01633	9.01262	SST	'Mus musculus'	'aspiny'	160.8	0.38	0.853	FALSE
	4.52082	9.85649	SST	'Mus musculus'	'aspiny'	135.5	0.4	0.748	FALSE
	4.26752	11.2562	pEXC	'Mus musculus'	'spiny'	136.2	0.75	0.6266	FALSE
	3.06653	11.257	pEXC	'Mus musculus'	'spiny'	163.2	0.92	0.313	FALSE
	4.21818	11.4505	pEXC	'Mus musculus'	'spiny'	158.9	0.76	0.751	FALSE
	2.77854	9.46751	VIP	'Mus musculus'	'aspiny'	320.5	0.82	0.4175	FALSE
	2.26277	8.49211	SST	'Mus musculus'	'aspiny'	284.5	0.64	0.618333	FALSE
	4.66916	11.6664	VIP	'Mus musculus'	'aspiny'	105.7	0.68	0.693667	FALSE
	3.63017	8.00162	SST	'Mus musculus'	'aspiny'	475.8	0.48	0.7135	FALSE
	4.53894	11.1824		'Mus musculus'	'spiny'	142.8	0.76	0.774667	FALSE
	2.5447	13.0966	pEXC	'Mus musculus'	'spiny'	122.5	0.9	0.3965	FALSE
	3.43643	10.4142		'Mus musculus'	'spiny'	183	0.76	0.397	FALSE
	1.9592	12.7298	pEXC	'Mus musculus'	'spiny'	103	0.8	0.249167	FALSE
	3.45461	10.8542		'Mus musculus'	'spiny'	121.8	0.62	0.4194	FALSE
	1.04662	11.2749		'Mus musculus'	'spiny'	185.8	1.16	0.221875	FALSE
	1.72664	12.1011	pEXC	'Mus musculus'	'spiny'	217	0.92	0.225333	FALSE
	0.336073	10.0279	pEXC	'Mus musculus'	'spiny'	183.7	0.76	0.13	FALSE
	4.13935	12.1421	pEXC	'Mus musculus'	'spiny'	172.1	0.86	0.51	FALSE
	1.43244	11.3941	pEXC	'Mus musculus'	'spiny'	331.6	0.84	0.1334	FALSE
	1.96622	10.8229	pEXC	'Mus musculus'	'spiny'	699.2	1.16	0.036	FALSE
	1.9306	11.7889	pEXC	'Mus musculus'	'spiny'	173.4	0.96	0.10125	FALSE
	1.22138	8.89858	pEXC	'Mus musculus'	'spiny'	710.8	0.78	0.209	FALSE
	1.63964	12.1511	pEXC	'Mus musculus'	'spiny'	227.3	0.98	0.204333	FALSE
	2.28673	10.407		'Mus musculus'	'aspiny'	300.5	0.68	0.469333	FALSE
	1.3516	12.6151	pEXC	'Mus musculus'	'spiny'	288.8	0.84	0.179	FALSE
	1.98037	12.6525	pEXC	'Mus musculus'	'spiny'	103	1	0.273667	FALSE
	1.07364	10.976	pEXC	'Mus musculus'	'spiny'	319.9	0.94	0.19825	FALSE
	0.662965	11.2737	pEXC	'Mus musculus'	'spiny'	163.9	0.86	0.313429	FALSE
	0.965891	11.589	pEXC	'Mus musculus'	'spiny'	155.3	0.74	0.2965	FALSE
	1.07786	10.0005		'Mus musculus'	'spiny'	300.6	0.94	0.401857	FALSE
	0.983749	12.6909	pEXC	'Mus musculus'	'spiny'	294.3	0.76	0.0876667	FALSE
	3.59814	11.5314	pEXC	'Mus musculus'	'spiny'	239.7	0.82	0.539	FALSE
	2.37857	11.7981	pEXC	'Mus musculus'	'spiny'	375.1	0.72	0.376	FALSE
	2.33411	11.7532	pEXC	'Mus musculus'	'spiny'	191.3	0.72	0.318	FALSE
	0.540404	10.9561	pEXC	'Mus musculus'	'spiny'	279.8	0.7	0.264667	FALSE
	4.62311	12.0392	pEXC	'Mus musculus'	'spiny'	145.1	0.76	0.658	FALSE
	0.620843	13.5441	pEXC	'Mus musculus'	'spiny'	124.1	0.82	0.136143	FALSE
	1.44027	9.97755	pEXC	'Mus musculus'	'spiny'	327.4	0.72	0.3145	FALSE
	1.67837	11.1601	pEXC	'Mus musculus'	'spiny'	93.1	0.8	0.18925	FALSE
	0.724535	12.54	pEXC	'Mus musculus'	'spiny'	434.5	0.94	0.2376	FALSE
	1.90607	7.9229	SST	'Mus musculus'	'aspiny'	243.4	0.44	0.61925	FALSE
	2.56724	13.2015	pEXC	'Mus musculus'	'spiny'	129.5	1.22	0.427	FALSE
	2.74339	12.5698	pEXC	'Mus musculus'	'spiny'	189.2	0.94	0.412	FALSE
	1.40907	11.1964	pEXC	'Mus musculus'	'spiny'	443	0.78	0.333333	FALSE
	2.59925	11.7218	pEXC	'Mus musculus'	'spiny'	227.3	0.72	0.377	FALSE
	0.454087	10.2951	pEXC	'Mus musculus'	'spiny'	213.9	0.72	0.1264	FALSE
	1.31124	11.2586	pEXC	'Mus musculus'	'spiny'	205.6	0.9	0.2978	FALSE
	0.976272	10.7773	pEXC	'Mus musculus'	'spiny'	226.1	0.96	0.1308	FALSE
	1.40478	11.3945	pEXC	'Mus musculus'	'spiny'	232.9	0.76	0.165	FALSE
	1.72224	12.3388	pEXC	'Mus musculus'	'spiny'	154.3	0.78	0.138	FALSE
	1.82136	10.4038	pEXC	'Mus musculus'	'spiny'	522.5	0.66	0.344	FALSE
	2.31569	11.8791	pEXC	'Mus musculus'	'spiny'	208.3	0.74	0.304	FALSE
	4.0354	11.8108	pEXC	'Mus musculus'	'spiny'	178.8	0.64	0.612	FALSE
	0.447592	10.7621	pEXC	'Mus musculus'	'spiny'	388.7	0.78	0.396	FALSE
	1.34206	12.0877	pEXC	'Mus musculus'	'spiny'	278.6	0.72	0.305	FALSE
	1.40145	4.8535		'Mus musculus'	'aspiny'	124.4	0.28	0.1265	FALSE
	4.74256	11.891	pEXC	'Mus musculus'	'spiny'	110.7	0.7	0.585	FALSE
	2.30525	10.0846	pEXC	'Mus musculus'	'spiny'	277	0.82	0.133667	FALSE
	3.71633	10.0338	pEXC	'Mus musculus'	'spiny'	179.7	0.78	0.574	FALSE
	2.12834	10.3731		'Mus musculus'	'spiny'	203.1	0.76	0.178667	FALSE
	4.57332	11.0974	pEXC	'Mus musculus'	'spiny'	168.3	0.94	0.711333	FALSE
	1.01511	11.2746		'Mus musculus'	'spiny'	228.5	0.96	0.3412	FALSE
	2.84922	7.10843		'Mus musculus'	'aspiny'	205.7	0.44	NaN	FALSE
	0.136312	13.7194	NGF	'Mus musculus'	'aspiny'	90.1	0.68	NaN	FALSE
	1.7574	12.3906		'Mus musculus'	'spiny'	143.8	1.24	0.279	FALSE
	0.557205	11.1177	pEXC	'Mus musculus'	'spiny'	252.4	0.76	0.380667	FALSE
	3.82183	8.46308	SST	'Mus musculus'	'aspiny'	203.8	0.46	NaN	FALSE
	2.56638	9.24788	SST	'Mus musculus'	'aspiny'	490.9	0.48	0.4155	FALSE
	4.62781	11.9056	pEXC	'Mus musculus'	'spiny'	100.7	0.58	NaN	FALSE
	1.43627	11.7039	pEXC	'Mus musculus'	'spiny'	211.6	0.77	0.099625	FALSE
	2.84419	10.8385	pEXC	'Mus musculus'	'spiny'	154.7	0.7	0.228	FALSE
	1.52602	11.3459	pEXC	'Mus musculus'	'spiny'	358.5	1.04	0.1455	FALSE
	0.29577	10.7996	pEXC	'Mus musculus'	'spiny'	273.5	0.7	0.326833	FALSE
	1.12676	11.866	pEXC	'Mus musculus'	'spiny'	176.1	0.74	0.401	FALSE
	0.982213	10.0718	pEXC	'Mus musculus'	'spiny'	263	0.66	0.252143	FALSE
	0.672683	11.0528	pEXC	'Mus musculus'	'spiny'	161.3	0.68	0.148125	FALSE
	3.49078	12.3636	pEXC	'Mus musculus'	'spiny'	174.9	0.66	0.455	FALSE
	2.52826	11.345	pEXC	'Mus musculus'	'spiny'	257.7	0.88	0.1875	FALSE
	3.55066	10.0182	pEXC	'Mus musculus'	'spiny'	248	0.96	0.506	FALSE
	3.85549	12.1113	pEXC	'Mus musculus'	'spiny'	114.8	0.88	0.42575	FALSE
	2.78916	12.5534	pEXC	'Mus musculus'	'spiny'	183.1	1.04	0.439	FALSE
	0.615299	10.6032	pEXC	'Mus musculus'	'spiny'	334.3	0.78	0.147833	FALSE
	0.371913	10.3176	pEXC	'Mus musculus'	'spiny'	303.5	0.84	0.2985	FALSE
	3.50228	11.4898	pEXC	'Mus musculus'	'spiny'	257.9	0.68	0.58	FALSE
	1.25998	13.0184	pEXC	'Mus musculus'	'spiny'	147.4	0.88	0.166857	FALSE
	2.9649	12.7377	pEXC	'Mus musculus'	'spiny'	140	0.68	0.308667	FALSE
	2.32399	12.8709	pEXC	'Mus musculus'	'spiny'	133.9	0.74	0.281	FALSE
	1.60434	12.6089	pEXC	'Mus musculus'	'spiny'	168.9	0.7	0.186833	FALSE
	0.381684	11.0893	pEXC	'Mus musculus'	'spiny'	218.8	0.62	0.273	FALSE
	1.31486	10.187	pEXC	'Mus musculus'	'spiny'	307.9	0.78	0.448667	FALSE
	0.842643	11.221	pEXC	'Mus musculus'	'spiny'	280.1	0.66	0.192	FALSE
	4.26211	12.347	pEXC	'Mus musculus'	'spiny'	142	0.64	0.550667	FALSE
	1.56546	10.19	pEXC	'Mus musculus'	'spiny'	253.4	0.9	0.37775	FALSE
	3.59732	9.85107	pEXC	'Mus musculus'	'spiny'	188.8	0.72	0.714333	FALSE
	2.69872	11.2142	pEXC	'Mus musculus'	'spiny'	193.2	0.58	0.3638	FALSE
	1.18456	10.1748	pEXC	'Mus musculus'	'spiny'	189.7	0.83	0.37425	FALSE
	3.76209	10.2966	pEXC	'Mus musculus'	'spiny'	225.9	0.66	0.6555	FALSE
	2.40109	10.9166	pEXC	'Mus musculus'	'spiny'	240.1	0.88	0.2655	FALSE
	1.76668	12.1487	pEXC	'Mus musculus'	'spiny'	197.8	0.82	0.292333	FALSE
	4.27194	11.4669	pEXC	'Mus musculus'	'spiny'	210.6	0.72	NaN	FALSE
	3.55794	12.059	pEXC	'Mus musculus'	'spiny'	280	0.78	0.689	FALSE
	3.47151	11.5131	pEXC	'Mus musculus'	'spiny'	168.2	0.7	0.47925	FALSE
	4.8847	11.6352	pEXC	'Mus musculus'	'spiny'	136.8	0.64	NaN	FALSE
	4.74209	11.7383	pEXC	'Mus musculus'	'spiny'	157.7	0.74	0.619	FALSE
	3.3418	11.0211	pEXC	'Mus musculus'	'spiny'	179.6	0.66	0.493	FALSE
	0.714466	10.384	pEXC	'Mus musculus'	'spiny'	286	0.9	0.319143	FALSE
	0.777517	5.86339	PV	'Mus musculus'	'aspiny'	121.4	0.26	0.313333	FALSE
	-0.453799	6.6145		'Mus musculus'	'aspiny'	150.1	0.24	NaN	FALSE
	0.485377	7.08297	PV	'Mus musculus'	'aspiny'	107.2	0.24	0.375	FALSE
	1.41531	5.65461	PV	'Mus musculus'	'aspiny'	162.6	0.28	0.29	FALSE
	1.52468	9.11813	VIP	'Mus musculus'	'aspiny'	439.3	0.7	0.4662	FALSE
	0.591855	6.07056	PV	'Mus musculus'	'aspiny'	156.5	0.28	0.153	FALSE
	0.933315	5.50408	PV	'Mus musculus'	'aspiny'	92.7	0.24	0.343	FALSE
	0.475485	10.0659		'Mus musculus'	'spiny'	243.1	0.72	0.267	FALSE
	1.94314	10.4898	pEXC	'Mus musculus'	'spiny'	232.4	1.1	0.47225	FALSE
	3.82415	10.0188		'Mus musculus'	'spiny'	217.3	1.32	0.7105	FALSE
	1.30316	10.9833	pEXC	'Mus musculus'	'spiny'	153.8	0.96	0.322429	FALSE
	4.32347	12.4945	pEXC	'Mus musculus'	'spiny'	110.6	1.1	0.4875	FALSE
	4.72626	12.4931	pEXC	'Mus musculus'	'spiny'	89.7	0.94	0.399	FALSE
	1.10019	9.43087		'Mus musculus'	'aspiny'	394	0.8	0.2066	FALSE
	1.13207	12.606	pEXC	'Mus musculus'	'spiny'	106.3	1.16	0.232	FALSE
	0.607419	12.6442	pEXC	'Mus musculus'	'spiny'	253.9	0.68	0.3105	FALSE
	2.65872	11.1589	pEXC	'Mus musculus'	'spiny'	160.8	0.84	0.642	FALSE
	0.952601	11.7487	pEXC	'Mus musculus'	'spiny'	191	0.64	0.21025	FALSE
	0.807193	13.8275		'Mus musculus'	'aspiny'	156.4	1	0.096	FALSE
	1.61396	9.62124	pEXC	'Mus musculus'	'spiny'	451.1	0.7	0.44975	FALSE
	0.297995	13.2071	pEXC	'Mus musculus'	'spiny'	192.1	0.66	0.154	FALSE
	1.01319	4.83127	PV	'Mus musculus'	'aspiny'	105.2	0.26	0.21075	FALSE
	0.827941	5.03769	PV	'Mus musculus'	'aspiny'	133.2	0.24	0.2585	FALSE
	0.869006	11.0402	pEXC	'Mus musculus'	'spiny'	240	0.82	0.439	FALSE
	1.28509	4.70226	PV	'Mus musculus'	'aspiny'	106.1	0.24	0.217667	FALSE
	-0.460831	6.79389	PV	'Mus musculus'	'aspiny'	74.4	0.26	0.225143	FALSE
	2.56901	10.8936		'Mus musculus'	'spiny'	214.3	0.86	0.2735	FALSE
	1.45596	11.6066	pEXC	'Mus musculus'	'spiny'	152.2	1.02	0.2185	FALSE
	1.73915	13.4506	pEXC	'Mus musculus'	'spiny'	105.4	1.04	0.182	FALSE
	3.38289	10.8479		'Mus musculus'	'spiny'	164.3	0.76	0.475333	FALSE
	1.17131	11.6306	pEXC	'Mus musculus'	'spiny'	148.1	0.74	0.417667	FALSE
	0.488763	12.788	pEXC	'Mus musculus'	'spiny'	457.6	0.62	0.171	FALSE
	2.26164	12.9486	pEXC	'Mus musculus'	'spiny'	91.1	1.04	0.21	FALSE
	3.6905	12.4329	pEXC	'Mus musculus'	'spiny'	155.1	0.66	0.5025	FALSE
	1.81064	9.93705	pEXC	'Mus musculus'	'spiny'	392.2	0.84	0.2165	FALSE
	2.41277	12.505	pEXC	'Mus musculus'	'spiny'	204.3	0.68	0.308	FALSE
	1.69745	12.3058	pEXC	'Mus musculus'	'spiny'	162.7	0.68	0.339	FALSE
	4.65874	11.9066	pEXC	'Mus musculus'	'spiny'	77.1	0.8	0.533333	FALSE
	3.60388	11.4085	pEXC	'Mus musculus'	'spiny'	160.9	0.7	0.4562	FALSE
	2.68398	11.4369	pEXC	'Mus musculus'	'spiny'	175	1.08	0.217	FALSE
	1.91664	12.2018	pEXC	'Mus musculus'	'spiny'	271.7	0.74	0.338	FALSE
	2.15992	11.0978	pEXC	'Mus musculus'	'spiny'	267	0.72	0.308	FALSE
	4.41921	8.56427	VIP	'Mus musculus'	'aspiny'	277.4	0.38	0.843	FALSE
	1.60785	9.09138	VIP	'Mus musculus'	'aspiny'	390.6	0.72	0.235	FALSE
	0.625548	12.3006	NGF	'Mus musculus'	'aspiny'	148.7	0.92	0.213	FALSE
	3.25701	8.69876	VIP	'Mus musculus'	'aspiny'	503.2	0.78	0.6035	FALSE
	0.994509	9.8626	pEXC	'Mus musculus'	'spiny'	623.5	0.66	0.278375	FALSE
	1.25778	11.9191	pEXC	'Mus musculus'	'spiny'	161.8	0.76	0.109875	FALSE
	2.80546	10.3316	pEXC	'Mus musculus'	'spiny'	198.2	0.76	0.281	FALSE
	3.48281	11.0418	pEXC	'Mus musculus'	'spiny'	251.1	0.66	0.5825	FALSE
	1.7159	12.2361	pEXC	'Mus musculus'	'spiny'	165.7	0.7	0.2985	FALSE
	1.04385	10.4369	pEXC	'Mus musculus'	'spiny'	118.8	0.68	0.202667	FALSE
	3.19388	8.1498	VIP	'Mus musculus'	'aspiny'	293	0.66	0.334	FALSE
	1.21209	5.47842	PV	'Mus musculus'	'aspiny'	131.9	0.32	0.2325	FALSE
	1.14535	4.84981	PV	'Mus musculus'	'aspiny'	142.7	0.32	0.50075	FALSE
	0.985208	5.14448	PV	'Mus musculus'	'aspiny'	127.9	0.28	0.416333	FALSE
	3.01325	6.83218		'Mus musculus'	'aspiny'	216.3	0.3	NaN	FALSE
	1.50358	13.2375	pEXC	'Mus musculus'	'spiny'	235.1	0.96	0.23575	FALSE
	0.365114	13.4782	pEXC	'Mus musculus'	'spiny'	199.4	0.96	0.279	FALSE
	2.083	10.0128	pEXC	'Mus musculus'	'spiny'	382.5	0.86	0.304	FALSE
	2.77545	10.9174	pEXC	'Mus musculus'	'spiny'	284.3	0.68	0.6495	FALSE
	2.4593	9.93653	pEXC	'Mus musculus'	'spiny'	421	0.8	0.502333	FALSE
	1.32996	13.4427	pEXC	'Mus musculus'	'spiny'	177.6	1.16	0.0865	FALSE
	2.82244	12.1813	pEXC	'Mus musculus'	'spiny'	210.6	0.62	0.427667	FALSE
	4.91883	11.8398	pEXC	'Mus musculus'	'spiny'	84.8	0.72	0.858	FALSE
	1.72763	10.1956	pEXC	'Mus musculus'	'spiny'	191.1	0.76	0.3398	FALSE
	3.5095	9.20041		'Mus musculus'	'aspiny'	209.9	0.62	NaN	FALSE
	4.07501	9.37709	SST	'Mus musculus'	'aspiny'	383	0.58	0.825	FALSE
	3.89555	11.9074	NGF	'Mus musculus'	'aspiny'	117.7	0.74	0.542667	FALSE
	1.33185	10.9163	NGF	'Mus musculus'	'aspiny'	272.2	0.94	0.287	FALSE
	1.82785	12.0521	pEXC	'Mus musculus'	'spiny'	318.9	0.84	0.205	FALSE
	1.36729	5.63479		'Mus musculus'	'aspiny'	113.7	0.28	0.0706667	FALSE
	1.8718	10.3809	pEXC	'Mus musculus'	'spiny'	523.7	0.7	0.317	FALSE
	4.86583	11.3034	pEXC	'Mus musculus'	'spiny'	85.6	0.64	NaN	FALSE
	3.0181	12.5821	pEXC	'Mus musculus'	'spiny'	185.2	0.76	0.462	FALSE
	2.17087	9.06833	SST	'Mus musculus'	'aspiny'	396.1	0.64	0.4	FALSE
	3.84341	9.01124	SST	'Mus musculus'	'aspiny'	325.4	0.54	0.78	FALSE
	2.68837	9.4222	SST	'Mus musculus'	'aspiny'	464.7	0.64	0.560571	FALSE
	3.11653	7.37717		'Mus musculus'	'aspiny'	420.4	0.64	NaN	FALSE
	1.25575	12.5065	pEXC	'Mus musculus'	'spiny'	284.3	0.86	0.38075	FALSE
	1.58983	11.9761	pEXC	'Mus musculus'	'spiny'	276.9	0.66	0.277	FALSE
	3.42825	12.3024	pEXC	'Mus musculus'	'spiny'	245.1	0.74	0.4645	FALSE
	1.88507	12.2737	pEXC	'Mus musculus'	'spiny'	157	0.8	0.333	FALSE
	0.834408	11.5375	pEXC	'Mus musculus'	'spiny'	198.3	0.68	0.338667	FALSE
	2.22329	11.8407	pEXC	'Mus musculus'	'spiny'	248	0.68	0.29875	FALSE
	3.89216	10.2276	pEXC	'Mus musculus'	'spiny'	180.5	0.68	0.694	FALSE
	2.03642	12.214	pEXC	'Mus musculus'	'spiny'	140.6	0.8	0.31675	FALSE
	3.74778	12.3979	pEXC	'Mus musculus'	'spiny'	143.9	0.76	0.5265	FALSE
	1.84399	12.3583	pEXC	'Mus musculus'	'spiny'	162.8	0.72	0.331	FALSE
	2.04629	13.0868	pEXC	'Mus musculus'	'spiny'	116.8	0.92	0.387333	FALSE
	1.94654	12.6383	pEXC	'Mus musculus'	'spiny'	146.6	0.78	0.1825	FALSE
	4.12178	10.0834		'Mus musculus'	'aspiny'	188.9	0.56	0.645	FALSE
	0.270225	13.8047		'Mus musculus'	'aspiny'	81.9	0.7	0.475	FALSE
	1.5115	5.12384		'Mus musculus'	'aspiny'	80.9	0.28	0.169	FALSE
	2.30792	9.30752		'Mus musculus'	'aspiny'	309.2	0.64	0.529333	FALSE
	4.43772	8.85244	VIP	'Mus musculus'	'aspiny'	160.7	0.36	0.584	FALSE
	3.72659	10.1013	VIP	'Mus musculus'	'aspiny'	216.6	0.56	0.8455	FALSE
	1.98166	11.8999		'Mus musculus'	'aspiny'	241.5	0.58	0.467333	FALSE
	3.47638	6.9204	VIP	'Mus musculus'	'aspiny'	189.6	0.36	NaN	FALSE
	4.29055	8.53665	VIP	'Mus musculus'	'aspiny'	357.8	0.48	0.886	FALSE
	1.4776	13.3826	pEXC	'Mus musculus'	'spiny'	88.1	0.8	0.179667	FALSE
	1.29848	12.2163	pEXC	'Mus musculus'	'spiny'	75	0.74	0.175667	FALSE
	1.23908	13.2405	pEXC	'Mus musculus'	'spiny'	87.9	0.84	0.207	FALSE
	0.886058	11.1607	pEXC	'Mus musculus'	'spiny'	294.9	0.7	0.4368	FALSE
	2.24731	12.0249	pEXC	'Mus musculus'	'spiny'	213	0.76	0.358	FALSE
	2.92898	9.04446	VIP	'Mus musculus'	'aspiny'	453.2	0.56	0.6145	FALSE
	2.95088	11.2761	pEXC	'Mus musculus'	'spiny'	160.4	0.68	0.394667	FALSE
	4.67888	11.1387	pEXC	'Mus musculus'	'spiny'	210	0.84	NaN	FALSE
	0.611948	11.1697	NGF	'Mus musculus'	'aspiny'	237.4	0.86	0.20525	FALSE
	0.357989	13.5509	NGF	'Mus musculus'	'aspiny'	200.9	1	0.01	FALSE
	3.45543	9.47896	VIP	'Mus musculus'	'aspiny'	301.3	0.58	0.907	FALSE
	1.70694	11.9821	pEXC	'Mus musculus'	'spiny'	312.7	0.92	0.2356	FALSE
	1.92132	10.5656	VIP	'Mus musculus'	'aspiny'	404.4	0.62	0.355	FALSE
	1.21971	8.95228		'Mus musculus'	'aspiny'	792.6	0.52	0.7286	FALSE
	1.94963	9.17088	VIP	'Mus musculus'	'aspiny'	282.7	0.5	0.357286	FALSE
	3.69653	9.20319		'Mus musculus'	'aspiny'	279	0.48	0.829	FALSE
	2.99826	11.2188		'Mus musculus'	'spiny'	229.4	0.8	0.611	FALSE
	1.65908	10.0339		'Mus musculus'	'aspiny'	329.7	1.02	0.124	FALSE
	4.15127	9.44819	VIP	'Mus musculus'	'aspiny'	221.6	0.48	NaN	FALSE
	2.48569	8.25537	VIP	'Mus musculus'	'aspiny'	225.9	0.52	0.882667	FALSE
	0.292417	13.8095		'Mus musculus'	'aspiny'	104.3	1	0.038	FALSE
	0.0214807	13.205		'Mus musculus'	'aspiny'	103.4	1.18	0.106667	FALSE
	3.50855	11.9467	pEXC	'Mus musculus'	'spiny'	223	0.66	0.625	FALSE
	-0.0195053	13.2135		'Mus musculus'	'aspiny'	160.6	0.78	0.076	FALSE
	0.178492	13.6664		'Mus musculus'	'aspiny'	118.5	0.96	NaN	FALSE
	4.57898	11.5641	pEXC	'Mus musculus'	'spiny'	167.4	0.82	NaN	FALSE
	1.36247	8.90249		'Mus musculus'	'aspiny'	561.2	0.42	0.735	FALSE
	1.74437	9.66535	VIP	'Mus musculus'	'aspiny'	175	0.48	0.4055	FALSE
	2.59845	9.15356		'Mus musculus'	'aspiny'	521.8	0.52	NaN	FALSE
	4.00499	9.93163	VIP	'Mus musculus'	'aspiny'	176.9	0.64	0.6495	FALSE
	1.39936	9.17111	VIP	'Mus musculus'	'aspiny'	318.1	0.62	0.62175	FALSE
	2.85885	10.1972	pEXC	'Mus musculus'	'spiny'	312.5	0.82	0.488	FALSE
	1.34258	10.6615	pEXC	'Mus musculus'	'spiny'	97.3	0.66	0.083	FALSE
	3.83502	8.72258	VIP	'Mus musculus'	'aspiny'	243.8	0.62	0.52	FALSE
	0.0931506	12.2553	NGF	'Mus musculus'	'aspiny'	190.3	0.64	0.15	FALSE
	-0.0262966	13.0922	NGF	'Mus musculus'	'aspiny'	242.9	0.6	NaN	FALSE
	2.05475	11.7617	pEXC	'Mus musculus'	'spiny'	203.1	0.84	0.126667	FALSE
	1.21489	12.4683	pEXC	'Mus musculus'	'spiny'	241.6	0.92	0.024	FALSE
	1.09981	12.3452	pEXC	'Mus musculus'	'spiny'	242.1	1	0.1405	FALSE
	2.86998	6.99211	SST	'Mus musculus'	'aspiny'	196.6	0.42	NaN	FALSE
	0.0413572	13.0419	NGF	'Mus musculus'	'aspiny'	215.9	0.68	NaN	FALSE
	0.22387	13.7068	NGF	'Mus musculus'	'aspiny'	114	0.94	0.085	FALSE
	0.486771	9.60243		'Mus musculus'	'aspiny'	272.4	0.68	0.0285	FALSE
	0.26207	12.9917	NGF	'Mus musculus'	'aspiny'	216.3	0.74	NaN	FALSE
	0.961824	13.7567	pEXC	'Mus musculus'	'spiny'	93.5	0.9	0.147	FALSE
	1.5367	12.3273	pEXC	'Mus musculus'	'spiny'	143.5	0.9	0.2245	FALSE
	3.20112	8.80945	pEXC	'Mus musculus'	'spiny'	248.8	0.76	0.625667	FALSE
	1.9222	10.5721	pEXC	'Mus musculus'	'spiny'	162.5	0.94	0.231	FALSE
	0.893051	10.4546		'Mus musculus'	'aspiny'	168.4	0.54	0.5375	FALSE
	4.21202	10.6877		'Mus musculus'	'aspiny'	143	0.48	NaN	FALSE
	0.776395	12.2781	NGF	'Mus musculus'	'aspiny'	158.7	0.82	0.196333	FALSE
	1.12653	12.5647	pEXC	'Mus musculus'	'spiny'	123.9	0.9	0.323	FALSE
	0.0311276	12.535	NGF	'Mus musculus'	'aspiny'	166.5	0.86	0.022	FALSE
	0.325351	11.8445	NGF	'Mus musculus'	'aspiny'	93	0.82	NaN	FALSE
	0.212816	13.7038	NGF	'Mus musculus'	'aspiny'	91.5	0.72	0.069	FALSE
	1.51744	13.4667	pEXC	'Mus musculus'	'spiny'	119.3	0.76	0.24	FALSE
	1.63719	13.0788	pEXC	'Mus musculus'	'spiny'	132.9	0.76	0.452	FALSE
	0.753586	13.7895	NGF	'Mus musculus'	'aspiny'	132.5	0.72	0.26	FALSE
	0.554114	13.7906	NGF	'Mus musculus'	'aspiny'	147.6	0.86	0.056	FALSE
	0.718923	13.5375	pEXC	'Mus musculus'	'spiny'	160.7	1.1	0.2615	FALSE
	0.92285	12.3951	pEXC	'Mus musculus'	'spiny'	291.9	0.84	0.179667	FALSE
	0.78164	13.105	pEXC	'Mus musculus'	'spiny'	292.7	0.94	0.0886667	FALSE
	0.516113	9.49506		'Mus musculus'	'aspiny'	201.4	0.56	0.3072	FALSE
	1.35555	10.1364	pEXC	'Mus musculus'	'spiny'	162.5	0.94	0.3066	FALSE
	2.58556	11.3396	pEXC	'Mus musculus'	'spiny'	175.9	1	0.4164	FALSE
	0.969382	12.6885	pEXC	'Mus musculus'	'spiny'	222.1	0.78	0.3635	FALSE
	3.41336	8.473		'Mus musculus'	'aspiny'	273.6	0.38	NaN	FALSE
	1.23017	11.3321		'Mus musculus'	'aspiny'	357.2	0.52	0.083	FALSE
	0.213568	12.5253	VIP	'Mus musculus'	'aspiny'	382.4	0.6	0.218	FALSE
	0.850402	5.98555		'Mus musculus'	'aspiny'	173.9	0.36	0.461286	FALSE
	4.41136	8.58359		'Mus musculus'	'aspiny'	174.2	0.34	0.64725	FALSE
	2.21073	10.1589	pEXC	'Mus musculus'	'spiny'	275.2	0.82	0.219667	FALSE
	1.84046	12.9583	pEXC	'Mus musculus'	'spiny'	143.6	0.98	0.334	FALSE
	4.64875	10.0434	SST	'Mus musculus'	'aspiny'	122.7	0.42	0.56425	FALSE
	3.45954	8.9503	SST	'Mus musculus'	'aspiny'	524.1	0.54	0.84975	FALSE
	1.37796	9.91155	pEXC	'Mus musculus'	'spiny'	253	0.78	0.163625	FALSE
	0.895204	11.794	pEXC	'Mus musculus'	'spiny'	244	0.98	0.1738	FALSE
	4.27048	8.54619	VIP	'Mus musculus'	'aspiny'	339.6	0.42	0.842	FALSE
	0.881608	8.86243	VIP	'Mus musculus'	'aspiny'	409.3	0.62	0.5526	FALSE
	0.608884	11.8174	NGF	'Mus musculus'	'aspiny'	193.9	0.96	0.121	FALSE
	0.14598	13.3581	NGF	'Mus musculus'	'aspiny'	192.6	1.02	0.032	FALSE
	0.443031	13.6096	NGF	'Mus musculus'	'aspiny'	130.9	0.84	NaN	FALSE
	0.598002	13.7146	NGF	'Mus musculus'	'aspiny'	154.4	1.06	0.08	FALSE
	0.449383	10.4651	NGF	'Mus musculus'	'aspiny'	184.4	0.72	0.095	FALSE
	4.26713	10.8678	pEXC	'Mus musculus'	'spiny'	187.1	0.82	0.692	FALSE
	3.95797	9.26013	SST	'Mus musculus'	'aspiny'	258.8	0.74	0.955	FALSE
	1.95314	9.19394	SST	'Mus musculus'	'aspiny'	510.2	0.62	0.514286	FALSE
	3.33495	9.39913	SST	'Mus musculus'	'aspiny'	382.9	0.56	0.707	FALSE
	0.796883	13.614	SST	'Mus musculus'	'aspiny'	232.7	0.54	0.444	FALSE
	1.67655	11.9598	SST	'Mus musculus'	'aspiny'	431.5	0.8	NaN	FALSE
	4.14793	8.99596	SST	'Mus musculus'	'aspiny'	416.5	0.62	0.851667	FALSE
	3.37052	9.09573	SST	'Mus musculus'	'aspiny'	263	0.48	NaN	FALSE
	3.55367	9.64371	SST	'Mus musculus'	'aspiny'	248.7	0.74	0.72775	FALSE
	2.20482	8.81065	SST	'Mus musculus'	'aspiny'	234.4	0.64	0.377	FALSE
	1.19972	8.79436		'Mus musculus'	'aspiny'	292.7	0.46	0.2065	FALSE
	4.17992	9.83842	VIP	'Mus musculus'	'aspiny'	161.8	0.66	NaN	FALSE
	3.95886	9.97624		'Mus musculus'	'aspiny'	168.9	0.52	0.427667	FALSE
	3.41904	9.28409		'Mus musculus'	'aspiny'	401.3	0.58	0.703667	FALSE
	4.04828	9.70554		'Mus musculus'	'aspiny'	268	0.6	NaN	FALSE
	0.355143	13.7004	NGF	'Mus musculus'	'aspiny'	144.1	0.74	NaN	FALSE
	-0.0483106	12.8994		'Mus musculus'	'aspiny'	231.6	0.54	0.129667	FALSE
	0.122362	13.0264		'Mus musculus'	'aspiny'	342.4	0.6	NaN	FALSE
	0.857357	13.8072		'Mus musculus'	'aspiny'	196	0.76	NaN	FALSE
	0.773488	13.0117		'Mus musculus'	'aspiny'	257.6	0.54	0.19575	FALSE
	0.936422	13.7367	pEXC	'Mus musculus'	'spiny'	147.4	0.82	0.2925	FALSE
	0.616809	6.23802		'Mus musculus'	'aspiny'	136.1	0.38	0.330167	FALSE
	0.415959	6.90718		'Mus musculus'	'aspiny'	113.8	0.38	0.0748	FALSE
	1.54617	6.23865		'Mus musculus'	'aspiny'	261.9	0.36	0.151667	FALSE
	4.28078	10.1741		'Mus musculus'	'aspiny'	164.2	0.52	0.6755	FALSE
	0.220667	13.5835		'Mus musculus'	'aspiny'	147.7	0.9	0.0966667	FALSE
	2.33632	7.55738		'Mus musculus'	'aspiny'	220.6	0.56	0.447667	FALSE
	2.30218	9.96259	pEXC	'Mus musculus'	'spiny'	415.3	0.82	0.5985	FALSE
	2.86085	8.44622		'Mus musculus'	'aspiny'	287	0.62	0.6245	FALSE
	3.58212	8.81729	pEXC	'Mus musculus'	'spiny'	707.9	0.52	0.690333	FALSE
	0.0955714	13.1197	NGF	'Mus musculus'	'aspiny'	261.3	0.74	0.0635	FALSE
	2.98298	10.5171	pEXC	'Mus musculus'	'spiny'	216.2	0.88	0.398	FALSE
	2.09905	8.2385	pEXC	'Mus musculus'	'spiny'	194.6	0.58	0.450333	FALSE
	2.59644	8.34702		'Mus musculus'	'aspiny'	389.8	0.52	0.726167	FALSE
	0.34344	13.1844	NGF	'Mus musculus'	'aspiny'	175.5	0.64	0.0335	FALSE
	0.414492	10.2357	NGF	'Mus musculus'	'aspiny'	132.3	0.66	0.588667	FALSE
	5.19261	12.1109		'Mus musculus'	'spiny'	68.8	0.66	NaN	FALSE
	2.27454	8.56728		'Mus musculus'	'spiny'	263	0.58	0.400667	FALSE
	3.98347	9.63342	VIP	'Mus musculus'	'aspiny'	299	0.6	NaN	FALSE
	3.77938	10.976		'Mus musculus'	'aspiny'	128.7	0.64	0.3775	FALSE
	0.776782	12.0807	NGF	'Mus musculus'	'aspiny'	240	0.9	0.0974	FALSE
	0.505069	10.2975		'Mus musculus'	'aspiny'	442.5	0.82	NaN	FALSE
	2.95804	10.5586	pEXC	'Mus musculus'	'spiny'	448	0.9	0.645	FALSE
	4.22238	7.55733		'Mus musculus'	'aspiny'	467.1	0.39	0.628	FALSE
	1.12923	10.543	pEXC	'Mus musculus'	'spiny'	392.7	0.8	0.530333	FALSE
	2.70113	9.05695		'Mus musculus'	'aspiny'	473.4	0.5	0.5275	FALSE
	1.71311	13.0826	pEXC	'Mus musculus'	'spiny'	107.9	0.86	0.20375	FALSE
	3.1751	11.2187	pEXC	'Mus musculus'	'spiny'	225.5	0.93	0.515	FALSE
	2.86746	8.64748	pEXC	'Mus musculus'	'spiny'	341.4	0.72	0.6685	FALSE
	1.13101	11.3383	pEXC	'Mus musculus'	'spiny'	288.1	0.78	0.2286	FALSE
	1.92222	10.8268	pEXC	'Mus musculus'	'spiny'	222.2	0.72	0.3076	FALSE
	2.93007	9.20948		'Mus musculus'	'aspiny'	257.1	0.6	0.682	FALSE
	3.2601	11.1374	pEXC	'Mus musculus'	'spiny'	187.5	0.76	0.459	FALSE
	1.30263	9.11486	NGF	'Mus musculus'	'aspiny'	260.7	0.74	0.2355	FALSE
	2.79542	8.79842		'Mus musculus'	'aspiny'	551.2	0.52	0.492333	FALSE
	3.14851	9.14969		'Mus musculus'	'aspiny'	236.8	0.4	0.671571	FALSE
	1.25494	10.1091	pEXC	'Mus musculus'	'spiny'	249.4	0.7	0.212429	FALSE
	1.03836	12.1555		'Mus musculus'	'aspiny'	207.5	0.66	0.29	FALSE
	4.1184	10.1122	pEXC	'Mus musculus'	'spiny'	143.9	0.72	0.660667	FALSE
	0.643463	10.2096	NGF	'Mus musculus'	'aspiny'	173.4	0.82	0.1245	FALSE
	4.313	9.96823	pEXC	'Mus musculus'	'spiny'	113.4	0.8	0.804	FALSE
	0.156124	12.8362	pEXC	'Mus musculus'	'spiny'	202.4	0.9	0.1735	FALSE
	1.29579	10.2296	pEXC	'Mus musculus'	'spiny'	251.2	0.88	0.273333	FALSE
	1.9185	11.2261	pEXC	'Mus musculus'	'spiny'	132.2	0.76	0.420667	FALSE
	0.115299	12.8822		'Mus musculus'	'aspiny'	227.9	0.82	NaN	FALSE
	3.56394	12.2971	pEXC	'Mus musculus'	'spiny'	189.2	0.88	0.474	FALSE
	2.38741	12.4674	pEXC	'Mus musculus'	'spiny'	204.4	0.84	0.369333	FALSE
	4.07363	11.351	pEXC	'Mus musculus'	'spiny'	93.4	0.76	0.516	FALSE
	4.16699	10.1405	pEXC	'Mus musculus'	'spiny'	247	0.76	0.604667	FALSE
	4.60065	10.4993	pEXC	'Mus musculus'	'spiny'	164.2	0.68	0.7335	FALSE
	3.22261	12.6028	pEXC	'Mus musculus'	'spiny'	98.2	0.96	0.434	FALSE
	0.998029	8.91894		'Mus musculus'	'aspiny'	507	0.74	0.6755	FALSE
	2.96189	11.0568	pEXC	'Mus musculus'	'spiny'	287.8	0.88	0.524333	FALSE
	1.5404	13.1584	pEXC	'Mus musculus'	'spiny'	109.8	0.74	0.0155	FALSE
	3.1513	12.0971	pEXC	'Mus musculus'	'spiny'	158.7	0.68	0.561	FALSE
	1.64131	12.7365	pEXC	'Mus musculus'	'spiny'	110.6	0.74	0.253667	FALSE
	1.58029	11.0456	pEXC	'Mus musculus'	'spiny'	281.3	0.76	0.242	FALSE
	0.651506	10.5359	pEXC	'Mus musculus'	'spiny'	130	0.8	0.21875	FALSE
	1.20167	12.8551	pEXC	'Mus musculus'	'spiny'	147.9	0.98	0.227333	FALSE
	1.8135	13.4157	pEXC	'Mus musculus'	'spiny'	147.1	0.9	0.341	FALSE
	1.08688	9.82599	pEXC	'Mus musculus'	'spiny'	277.8	0.9	0.117667	FALSE
	1.88666	11.8194	pEXC	'Mus musculus'	'spiny'	151.7	0.84	0.228364	FALSE
	0.671473	12.601	pEXC	'Mus musculus'	'spiny'	279	0.92	0.16325	FALSE
	2.99004	10.1029	pEXC	'Mus musculus'	'spiny'	282.4	0.78	0.426333	FALSE
	1.06902	11.2004	pEXC	'Mus musculus'	'spiny'	151.8	0.76	0.35225	FALSE
	2.17367	11.9179	pEXC	'Mus musculus'	'spiny'	208.1	0.8	0.19475	FALSE
	0.731918	10.8909	pEXC	'Mus musculus'	'spiny'	158.6	0.76	0.10925	FALSE
	1.69743	11.0605	pEXC	'Mus musculus'	'spiny'	310.3	0.86	0.0975	FALSE
	3.1287	10.0262	pEXC	'Mus musculus'	'spiny'	233.9	0.72	0.4265	FALSE
	0.901983	13.6707	pEXC	'Mus musculus'	'spiny'	98.2	1	0.0715	FALSE
	2.71777	9.49231	pEXC	'Mus musculus'	'spiny'	454	0.56	0.471	FALSE
	0.262496	12.5754	pEXC	'Mus musculus'	'spiny'	471.2	0.82	0.3225	FALSE
	3.08045	12.1703	pEXC	'Mus musculus'	'spiny'	177.9	0.78	0.4875	FALSE
	1.41385	10.4201	pEXC	'Mus musculus'	'spiny'	206	0.88	0.2242	FALSE
	4.2888	11.827	pEXC	'Mus musculus'	'spiny'	129.8	0.74	0.622667	FALSE
	0.772452	8.98069	VIP	'Mus musculus'	'aspiny'	336.5	0.6	0.5194	FALSE
	0.744775	10.093	pEXC	'Mus musculus'	'spiny'	168	0.74	0.022	FALSE
	4.60389	11.1285	pEXC	'Mus musculus'	'spiny'	166.6	0.74	0.797	FALSE
	0.9641	10.3606	pEXC	'Mus musculus'	'spiny'	170.5	0.64	0.15325	FALSE
	1.32842	9.90254	pEXC	'Mus musculus'	'spiny'	486.8	0.72	0.3812	FALSE
	0.834945	9.8797	pEXC	'Mus musculus'	'spiny'	335.6	0.76	0.223	FALSE
	3.64984	11.2836		'Mus musculus'	'spiny'	95.7	0.74	0.4885	FALSE
	1.12464	8.91713		'Mus musculus'	'aspiny'	617.8	0.68	0.632	FALSE
	4.43602	9.68283		'Mus musculus'	'aspiny'	184.6	0.68	0.559	FALSE
	3.91948	9.78567	VIP	'Mus musculus'	'aspiny'	235.9	0.84	NaN	FALSE
	4.63431	6.61888	VIP	'Mus musculus'	'aspiny'	468.1	0.48	0.774	FALSE
	1.34195	7.33699		'Mus musculus'	'aspiny'	182.9	0.36	0.351333	FALSE
	2.22329	9.84669		'Mus musculus'	'aspiny'	331.1	0.66	0.3195	FALSE
	4.33717	9.23276		'Mus musculus'	'aspiny'	168.2	0.64	NaN	FALSE
	3.66552	9.0514		'Mus musculus'	'aspiny'	257.1	0.56	0.586	FALSE
	1.10658	8.7445	VIP	'Mus musculus'	'aspiny'	372.9	0.46	0.630667	FALSE
	3.17067	8.08503		'Mus musculus'	'aspiny'	408.2	0.78	NaN	FALSE
	3.15737	9.69988		'Mus musculus'	'aspiny'	273.3	0.76	NaN	FALSE
	3.15959	7.70697		'Mus musculus'	'aspiny'	189.3	0.7	NaN	FALSE
	3.51437	11.9031	pEXC	'Mus musculus'	'spiny'	231.9	0.96	0.411	FALSE
	0.545321	10.7571		'Mus musculus'	'aspiny'	151.4	0.8	NaN	FALSE
	2.76135	11.6832	pEXC	'Mus musculus'	'spiny'	308	0.98	0.6025	FALSE
	0.242177	13.3117		'Mus musculus'	'aspiny'	195.5	0.66	NaN	FALSE
	3.22888	9.33244		'Mus musculus'	'aspiny'	288.4	0.72	0.484	FALSE
	1.68631	5.78339		'Mus musculus'	'aspiny'	167.5	0.32	0.324	FALSE
	0.712704	9.54332		'Mus musculus'	'aspiny'	198.4	0.48	0.007	FALSE
	0.815987	13.8106		'Mus musculus'	'aspiny'	109.1	0.62	NaN	FALSE
	1.265	7.12941		'Mus musculus'	'aspiny'	149.4	0.48	0.221	FALSE
	0.53494	6.84409		'Mus musculus'	'aspiny'	89.8	0.32	0.323333	FALSE
	0.532451	13.6747		'Mus musculus'	'aspiny'	175	0.8	NaN	FALSE
	0.0192937	12.947		'Mus musculus'	'aspiny'	229.4	0.64	0.165	FALSE
	0.781106	11.9035	NGF	'Mus musculus'	'aspiny'	177.4	0.98	0.4855	FALSE
	3.85912	8.73778	VIP	'Mus musculus'	'aspiny'	487	0.8	0.857	FALSE
	-0.0296844	13.2701	NGF	'Mus musculus'	'aspiny'	123.4	0.94	0.171	FALSE
	0.432495	9.72729		'Mus musculus'	'aspiny'	252.2	0.58	0.201111	FALSE
	2.10465	8.1604		'Mus musculus'	'aspiny'	251.5	0.42	0.487333	FALSE
	3.08456	9.03947	VIP	'Mus musculus'	'aspiny'	306.3	0.48	0.7052	FALSE
	4.0513	9.81667		'Mus musculus'	'spiny'	321	0.78	0.833	FALSE
	2.78053	8.54587		'Mus musculus'	'spiny'	477.2	0.6	0.292	FALSE
	-0.0096071	7.41914		'Mus musculus'	'aspiny'	242.3	0.36	NaN	FALSE
	4.08273	9.69957	VIP	'Mus musculus'	'aspiny'	229.1	0.66	0.657	FALSE
	2.32126	6.4694		'Mus musculus'	'aspiny'	481.6	0.38	0.231	FALSE
	3.2459	8.13188		'Mus musculus'	'aspiny'	540.7	0.8	NaN	FALSE
	1.4053	13.4103	NGF	'Mus musculus'	'aspiny'	119.6	0.84	0.068	FALSE
	3.00295	7.27237		'Mus musculus'	'aspiny'	148.5	0.66	NaN	FALSE
	4.01684	9.53676		'Mus musculus'	'aspiny'	236.6	0.56	0.752	FALSE
	4.35028	9.57245		'Mus musculus'	'aspiny'	209	0.58	0.759	FALSE
	2.96262	7.3376		'Mus musculus'	'aspiny'	201.1	0.62	NaN	FALSE
	3.101	7.53197		'Mus musculus'	'aspiny'	174.9	0.66	NaN	FALSE
	2.5983	12.3059	pEXC	'Mus musculus'	'spiny'	203.6	0.66	0.533	FALSE
	2.21876	6.65668		'Mus musculus'	'aspiny'	278.2	0.62	0.22	FALSE
	0.949273	9.93313	pEXC	'Mus musculus'	'spiny'	246.6	0.62	0.1138	FALSE
	1.74228	8.39644		'Mus musculus'	'aspiny'	364.1	0.48	0.613667	FALSE
	3.70767	9.96133	pEXC	'Mus musculus'	'spiny'	306	0.84	0.823	FALSE
	1.681	10.3285	pEXC	'Mus musculus'	'spiny'	240.6	1.04	0.143375	FALSE
	0.76806	13.1309	NGF	'Mus musculus'	'aspiny'	388.8	1.04	0.013	FALSE
	1.35046	9.13417	VIP	'Mus musculus'	'aspiny'	452.7	0.56	0.581333	FALSE
	2.69207	8.68587	VIP	'Mus musculus'	'aspiny'	408.3	0.5	0.57475	FALSE
	2.79843	8.75579	VIP	'Mus musculus'	'aspiny'	393.1	0.46	0.55575	FALSE
	1.14948	11.3016	pEXC	'Mus musculus'	'spiny'	190.5	0.74	0.602667	FALSE
	1.36096	9.54269	VIP	'Mus musculus'	'aspiny'	271.9	0.64	0.58225	FALSE
	3.15022	8.96989	VIP	'Mus musculus'	'aspiny'	321	0.4	0.713	FALSE
	4.47796	9.73752	VIP	'Mus musculus'	'aspiny'	208.7	0.5	0.61175	FALSE
	3.15526	12.1987	pEXC	'Mus musculus'	'spiny'	247.9	0.96	0.6676	FALSE
	-0.0452996	12.7825	NGF	'Mus musculus'	'aspiny'	282.4	0.94	0.016	FALSE
	0.182227	13.4486	NGF	'Mus musculus'	'aspiny'	246.9	1.08	0.1315	FALSE
	0.887064	13.731	NGF	'Mus musculus'	'aspiny'	135	0.68	NaN	FALSE
	2.30615	9.83485	NGF	'Mus musculus'	'aspiny'	464.8	0.58	0.164	FALSE
	0.122414	13.0396	NGF	'Mus musculus'	'aspiny'	310.1	1.14	0.197	FALSE
	2.88234	12.3915	pEXC	'Mus musculus'	'spiny'	174.2	0.88	0.587	FALSE
	0.273047	12.9419	pEXC	'Mus musculus'	'spiny'	166.8	0.82	0.226333	FALSE
	3.38304	11.7426	pEXC	'Mus musculus'	'spiny'	165.9	0.8	0.283	FALSE
	0.69382	10.4885	pEXC	'Mus musculus'	'spiny'	190.9	0.78	0.285714	FALSE
	1.75776	10.5367	pEXC	'Mus musculus'	'spiny'	239.7	0.76	0.433375	FALSE
	0.650103	11.0867	pEXC	'Mus musculus'	'spiny'	226.1	0.9	0.345444	FALSE
	2.12727	10.9194	pEXC	'Mus musculus'	'spiny'	121.4	0.64	0.217857	FALSE
	3.54696	10.8297	pEXC	'Mus musculus'	'spiny'	172.8	0.78	0.514333	FALSE
	4.64389	11.3742	pEXC	'Mus musculus'	'spiny'	159.5	0.86	NaN	FALSE
	0.915989	9.77609	pEXC	'Mus musculus'	'spiny'	265.2	0.78	0.179778	FALSE
	1.45204	10.8896	pEXC	'Mus musculus'	'spiny'	317.2	0.76	0.134667	FALSE
	1.27717	12.0051	pEXC	'Mus musculus'	'spiny'	288.3	0.72	0.03225	FALSE
	1.61238	12.753	pEXC	'Mus musculus'	'spiny'	188.4	0.74	0.206333	FALSE
	1.31305	10.7846	pEXC	'Mus musculus'	'spiny'	203.2	0.76	0.238778	FALSE
	0.0127864	6.50956		'Mus musculus'	'aspiny'	97.7	0.26	0.579333	FALSE
	0.0167455	13.1145		'Mus musculus'	'aspiny'	184.5	0.62	0.02625	FALSE
	0.854449	13.8087		'Mus musculus'	'aspiny'	192.3	0.8	NaN	FALSE
	4.13946	9.70448		'Mus musculus'	'aspiny'	196.9	0.68	NaN	FALSE
	1.50677	6.29695		'Mus musculus'	'aspiny'	174.7	0.42	0.243364	FALSE
	2.07576	8.38931		'Mus musculus'	'aspiny'	274.8	0.64	0.4992	FALSE
	3.57316	8.67291		'Mus musculus'	'aspiny'	457.6	0.68	0.599	FALSE
	1.32247	9.88207		'Mus musculus'	'aspiny'	318.5	0.92	0.1975	FALSE
	2.68684	8.33903		'Mus musculus'	'aspiny'	402.8	0.34	0.421	FALSE
	-0.0447009	12.9538	NGF	'Mus musculus'	'aspiny'	216.8	0.88	0.0685	FALSE
	3.02179	7.15555	pEXC	'Mus musculus'	'spiny'	328.2	0.36	NaN	FALSE
	2.0246	8.91924	pEXC	'Mus musculus'	'spiny'	208.9	0.68	0.227833	FALSE
	0.993976	5.0104		'Mus musculus'	'aspiny'	140.2	0.26	0.1675	FALSE
	0.811918	13.0582	NGF	'Mus musculus'	'aspiny'	95.2	0.68	0.025	FALSE
	0.270687	10.3381	NGF	'Mus musculus'	'aspiny'	232.1	0.76	NaN	FALSE
	0.579539	10.8858	NGF	'Mus musculus'	'aspiny'	156.5	0.9	0.094	FALSE
	0.281684	13.2069	NGF	'Mus musculus'	'aspiny'	225.1	0.82	NaN	FALSE
	1.6685	11.0508	NGF	'Mus musculus'	'aspiny'	175.6	1.02	0.1105	FALSE
	3.84046	10.9605	pEXC	'Mus musculus'	'spiny'	155.8	0.76	0.7446	FALSE
	0.803317	12.4818	NGF	'Mus musculus'	'aspiny'	133.9	1	0.2296	FALSE
	0.583661	9.83403		'Mus musculus'	'aspiny'	236	0.78	NaN	FALSE
	4.2608	11.1181		'Mus musculus'	'aspiny'	126.3	0.62	0.46	FALSE
	1.41047	10.6949	pEXC	'Mus musculus'	'spiny'	104.2	0.7	0.1055	FALSE
	1.08756	11.7063		'Mus musculus'	'aspiny'	340.6	0.9	0.084	FALSE
	2.78976	8.53511		'Mus musculus'	'aspiny'	414.7	0.52	0.287667	FALSE
	0.252205	12.585		'Mus musculus'	'aspiny'	261	0.46	0.621	FALSE
	0.957274	10.5343	pEXC	'Mus musculus'	'spiny'	100.8	0.62	0.106667	FALSE
	3.35011	8.59975	VIP	'Mus musculus'	'aspiny'	504.8	0.72	0.3822	FALSE
	4.10774	8.43973	VIP	'Mus musculus'	'aspiny'	439.5	0.7	NaN	FALSE
	3.35351	8.47347	VIP	'Mus musculus'	'aspiny'	410	0.54	0.43125	FALSE
	1.48114	9.09265	VIP	'Mus musculus'	'aspiny'	634.7	0.68	0.2085	FALSE
	4.39431	8.37884	VIP	'Mus musculus'	'aspiny'	375.6	0.4	0.921286	FALSE
	2.54567	8.17771		'Mus musculus'	'aspiny'	168.3	0.34	0.407143	FALSE
	2.6153	11.5481	pEXC	'Mus musculus'	'spiny'	240.6	1.04	0.4925	FALSE
	2.91882	8.56937		'Mus musculus'	'aspiny'	350.6	0.54	0.5585	FALSE
	1.21895	7.03279		'Mus musculus'	'aspiny'	183	0.36	0.1382	FALSE
	0.773177	10.4156		'Mus musculus'	'aspiny'	156.9	0.7	0.117	FALSE
	2.00386	9.73855		'Mus musculus'	'aspiny'	256.7	0.78	0.551333	FALSE
	4.03365	8.91275		'Mus musculus'	'aspiny'	109.2	0.44	NaN	FALSE
	-0.247756	6.72628		'Mus musculus'	'aspiny'	115.7	0.32	0.216857	FALSE
	3.77164	10.9349	pEXC	'Mus musculus'	'spiny'	145.5	0.76	0.730667	FALSE
	3.82477	10.804	pEXC	'Mus musculus'	'spiny'	168.4	0.78	0.610909	FALSE
	0.270624	13.6784	NGF	'Mus musculus'	'aspiny'	136.2	0.8	NaN	FALSE
	3.48864	11.283	pEXC	'Mus musculus'	'spiny'	87.2	0.64	0.269	FALSE
	2.54008	10.5696	pEXC	'Mus musculus'	'spiny'	301.7	0.92	0.344875	FALSE
	0.0288908	13.0374	NGF	'Mus musculus'	'aspiny'	249.7	0.98	0.03575	FALSE
	4.34303	9.33361		'Mus musculus'	'aspiny'	243.1	0.44	0.8735	FALSE
	1.45912	13.3475	pEXC	'Mus musculus'	'spiny'	148.4	0.9	0.0626667	FALSE
	0.778705	13.7759	pEXC	'Mus musculus'	'spiny'	56.1	0.9	0.1032	FALSE
	0.964322	6.18037		'Mus musculus'	'aspiny'	93.1	0.34	0.2605	FALSE
	2.32774	11.1455	pEXC	'Mus musculus'	'spiny'	239	0.96	0.513375	FALSE
	2.82504	6.99967		'Mus musculus'	'aspiny'	112.3	0.36	NaN	FALSE
	2.13551	12.0192	pEXC	'Mus musculus'	'spiny'	265.5	1.04	0.491	FALSE
	1.04869	9.26154	VIP	'Mus musculus'	'aspiny'	395.6	0.56	0.451	FALSE
	3.71877	8.66572		'Mus musculus'	'aspiny'	224.1	0.44	0.5655	FALSE
	0.340015	13.5217		'Mus musculus'	'aspiny'	199.9	0.6	NaN	FALSE
	1.05493	5.54706		'Mus musculus'	'aspiny'	209.1	0.34	0.173	FALSE
	0.176513	13.529		'Mus musculus'	'aspiny'	136.9	0.86	0.0906667	FALSE
	3.1915	10.478		'Mus musculus'	'aspiny'	150.6	0.48	0.570571	FALSE
	2.52638	8.30819		'Mus musculus'	'aspiny'	347.8	0.38	0.8425	FALSE
	2.3955	8.7435		'Mus musculus'	'aspiny'	500.7	0.42	0.919875	FALSE
	3.01468	11.6318	pEXC	'Mus musculus'	'spiny'	196.8	0.84	0.506	FALSE
	0.972084	9.95029	pEXC	'Mus musculus'	'spiny'	232.9	0.66	0.357429	FALSE
	0.581718	11.9378		'Mus musculus'	'aspiny'	292.3	0.54	0.111667	FALSE
	0.181709	13.3963		'Mus musculus'	'aspiny'	329.7	0.64	NaN	FALSE
	0.00563688	13.1763		'Mus musculus'	'aspiny'	224.1	0.46	0.0213333	FALSE
	-0.0471441	13.1588		'Mus musculus'	'aspiny'	231.6	0.7	0.216	FALSE
	2.07172	12.1647		'Mus musculus'	'aspiny'	182.2	0.64	NaN	FALSE
	2.19664	10.5311		'Mus musculus'	'aspiny'	269.6	0.64	0.521	FALSE
	1.46588	9.95131		'Mus musculus'	'aspiny'	396.1	0.64	0.4175	FALSE
	4.4948	8.92725		'Mus musculus'	'aspiny'	256.1	0.48	0.636857	FALSE
	0.293688	12.3919		'Mus musculus'	'aspiny'	239.9	0.64	0.1595	FALSE
	-0.401241	6.57513		'Mus musculus'	'aspiny'	146	0.26	0.3115	FALSE
	1.32287	5.16225		'Mus musculus'	'aspiny'	106.1	0.3	0.092	FALSE
	1.57005	6.4112		'Mus musculus'	'aspiny'	271.5	0.36	0.068375	FALSE
	2.44284	11.04	pEXC	'Mus musculus'	'spiny'	386.2	0.72	0.66	FALSE
	2.66961	9.84799		'Mus musculus'	'aspiny'	421.1	0.6	0.578	FALSE
	3.9979	11.3261	pEXC	'Mus musculus'	'spiny'	144.5	0.7	0.611833	FALSE
	4.10808	11.7494	pEXC	'Mus musculus'	'spiny'	130.7	0.8	0.925	FALSE
	0.312527	6.22573		'Mus musculus'	'aspiny'	95.2	0.3	0.257333	FALSE
	0.837338	13.8299		'Mus musculus'	'aspiny'	148.9	0.62	NaN	FALSE
	1.05737	8.41414		'Mus musculus'	'aspiny'	262	0.4	0.733375	FALSE
	3.29095	9.11175		'Mus musculus'	'aspiny'	263.5	0.56	0.597333	FALSE
	1.83539	10.8708		'Mus musculus'	'aspiny'	356.2	0.4	0.4245	FALSE
	2.73116	9.83329	pEXC	'Mus musculus'	'spiny'	464.6	0.76	0.4745	FALSE
	3.36436	8.66238	VIP	'Mus musculus'	'aspiny'	378.8	0.54	0.568	FALSE
	2.68381	9.04695	VIP	'Mus musculus'	'aspiny'	613.3	0.7	0.3015	FALSE
	2.63425	8.58921		'Mus musculus'	'aspiny'	250.7	0.62	0.363	FALSE
	1.96476	8.52313		'Mus musculus'	'aspiny'	395.6	0.6	0.4642	FALSE
	3.31662	10.5475		'Mus musculus'	'aspiny'	134.2	0.54	0.387286	FALSE
	2.6006	8.37084		'Mus musculus'	'aspiny'	276.3	0.38	0.72025	FALSE
	2.0632	8.0995		'Mus musculus'	'aspiny'	302.1	0.58	0.246429	FALSE
	1.36841	11.0888	pEXC	'Mus musculus'	'spiny'	168	0.66	0.268571	FALSE
	0.426533	10.9833	pEXC	'Mus musculus'	'spiny'	164.4	0.68	0.2995	FALSE
	0.837469	5.41434	PV	'Mus musculus'	'aspiny'	256.8	0.3	0.69	FALSE
	0.785219	5.98277	PV	'Mus musculus'	'aspiny'	155.4	0.32	0.138667	FALSE
	-0.0794752	6.85371	PV	'Mus musculus'	'aspiny'	85.1	0.26	0.29625	FALSE
	-0.0490641	6.31049	PV	'Mus musculus'	'aspiny'	53.9	0.24	0.1625	FALSE
	1.24905	5.78269	PV	'Mus musculus'	'aspiny'	150.4	0.24	0.2666	FALSE
	2.61528	8.99536		'Mus musculus'	'aspiny'	526.4	0.82	0.539	FALSE
	4.25396	9.89525		'Mus musculus'	'aspiny'	189.5	0.62	0.919	FALSE
	4.41368	11.5411	pEXC	'Mus musculus'	'spiny'	164.1	0.98	NaN	FALSE
	2.63968	12.6295	pEXC	'Mus musculus'	'spiny'	141.5	0.84	0.8595	FALSE
	3.76333	11.7918	pEXC	'Mus musculus'	'spiny'	86.6	0.76	0.3165	FALSE
	5.14245	12.07	pEXC	'Mus musculus'	'spiny'	126.8	0.92	NaN	FALSE
	3.76377	8.72795	VIP	'Mus musculus'	'aspiny'	480.7	0.5	0.952167	FALSE
	1.88946	8.98034	VIP	'Mus musculus'	'aspiny'	451.7	0.52	0.213	FALSE
	-0.232642	6.75403	PV	'Mus musculus'	'aspiny'	81.8	0.32	0.1935	FALSE
	1.12984	9.64824	pEXC	'Mus musculus'	'spiny'	461.2	0.68	0.220778	FALSE
	2.90507	11.7144	pEXC	'Mus musculus'	'spiny'	227	0.8	0.4275	FALSE
	1.76491	6.28798		'Mus musculus'	'aspiny'	224.5	0.32	0.43075	FALSE
	0.00625466	12.8157		'Mus musculus'	'aspiny'	273	0.82	0.1595	FALSE
	3.82191	8.89706	VIP	'Mus musculus'	'aspiny'	467.9	0.68	0.7905	FALSE
	1.70407	8.15069		'Mus musculus'	'aspiny'	286.3	0.32	0.486714	FALSE
	3.10406	10.51	pEXC	'Mus musculus'	'spiny'	134.5	0.82	0.608286	FALSE
	0.690596	9.6027	NGF	'Mus musculus'	'aspiny'	325.4	0.68	0.24625	FALSE
	0.428241	11.4599	NGF	'Mus musculus'	'aspiny'	223.5	0.64	0.282	FALSE
	0.442954	13.7656	NGF	'Mus musculus'	'aspiny'	125	0.6	0.053	FALSE
	3.14915	8.30886		'Mus musculus'	'aspiny'	228.1	0.46	NaN	FALSE
	4.11114	9.32387	VIP	'Mus musculus'	'aspiny'	279.1	0.62	0.828364	FALSE
	2.30172	7.55493	VIP	'Mus musculus'	'aspiny'	219.7	0.46	0.4225	FALSE
	2.32052	8.21051		'Mus musculus'	'aspiny'	287.1	0.48	0.7638	FALSE
	3.30677	12.1835		'Mus musculus'	'spiny'	193.7	0.82	0.475	FALSE
	0.459121	9.63703	NGF	'Mus musculus'	'aspiny'	252.2	0.72	NaN	FALSE
	2.75161	9.1413		'Mus musculus'	'aspiny'	189.6	0.72	0.237	FALSE
	1.39657	12.255	pEXC	'Mus musculus'	'spiny'	213.1	0.8	0.2315	FALSE
	2.08349	10.3496	pEXC	'Mus musculus'	'spiny'	231.6	0.74	0.190667	FALSE
	-0.273864	7.04188		'Mus musculus'	'aspiny'	145.9	0.32	0.191857	FALSE
	1.2594	10.859	pEXC	'Mus musculus'	'spiny'	468.2	0.76	0.3805	FALSE
	3.08579	11.3041	pEXC	'Mus musculus'	'spiny'	306.2	0.86	0.652	FALSE
	2.66921	11.539	pEXC	'Mus musculus'	'spiny'	367.5	0.82	0.573	FALSE
	0.375055	13.4318	NGF	'Mus musculus'	'aspiny'	212.3	1.1	0.144667	FALSE
	2.22467	8.26106		'Mus musculus'	'aspiny'	249	0.4	0.59625	FALSE
	4.72526	11.8927	pEXC	'Mus musculus'	'spiny'	127.7	0.78	0.788	FALSE
	0.0277825	13.1521	NGF	'Mus musculus'	'aspiny'	219.5	0.94	0.0536667	FALSE
	0.107002	12.553	NGF	'Mus musculus'	'aspiny'	148.7	0.66	0.71	FALSE
	2.94511	10.139	pEXC	'Mus musculus'	'spiny'	301.4	0.86	0.526	FALSE
	3.78816	10.6854	pEXC	'Mus musculus'	'spiny'	91.8	0.78	0.9034	FALSE
	2.01156	9.91906	pEXC	'Mus musculus'	'spiny'	435.4	0.84	0.223333	FALSE
	3.67523	9.2912		'Mus musculus'	'aspiny'	323.3	0.5	0.648	FALSE
	1.43136	11.1629	pEXC	'Mus musculus'	'spiny'	106.9	0.76	0.102	FALSE
	1.40808	12.9547	pEXC	'Mus musculus'	'spiny'	177.6	0.9	0.27	FALSE
	3.32746	10.1496	pEXC	'Mus musculus'	'spiny'	202.2	0.74	0.5345	FALSE
	0.300889	12.7601	pEXC	'Mus musculus'	'spiny'	289.2	0.86	0.52375	FALSE
	1.09941	5.54016	PV	'Mus musculus'	'aspiny'	116.6	0.26	0.241429	FALSE
	1.35965	5.01903	PV	'Mus musculus'	'aspiny'	80.8	0.26	0.17825	FALSE
	0.815691	5.41954	PV	'Mus musculus'	'aspiny'	94	0.3	0.63925	FALSE
	2.59148	11.9254	pEXC	'Mus musculus'	'spiny'	246.8	0.86	0.50175	FALSE
	2.92854	8.26586		'Mus musculus'	'aspiny'	321.7	0.4	0.876714	FALSE
	1.30689	5.55631	PV	'Mus musculus'	'aspiny'	125.9	0.3	0.23875	FALSE
	3.3833	8.73639	VIP	'Mus musculus'	'aspiny'	446.7	0.6	0.804	FALSE
	3.89542	9.64988	VIP	'Mus musculus'	'aspiny'	257.1	0.92	0.5432	FALSE
	3.95936	9.36143	VIP	'Mus musculus'	'aspiny'	304.7	0.68	0.503091	FALSE
	0.573204	9.50602	VIP	'Mus musculus'	'aspiny'	211.3	0.6	0.437	FALSE
	-0.507841	6.64544	PV	'Mus musculus'	'aspiny'	98	0.28	0.103	FALSE
	1.3077	4.82411	PV	'Mus musculus'	'aspiny'	106	0.26	0.306857	FALSE
	1.32721	8.85893		'Mus musculus'	'aspiny'	591.3	0.46	0.8627	FALSE
	1.45868	9.0669		'Mus musculus'	'aspiny'	352	0.46	0.853	FALSE
	0.520829	5.99312		'Mus musculus'	'aspiny'	86.1	0.28	0.428727	FALSE
	2.96703	9.73147		'Mus musculus'	'aspiny'	188.7	0.48	0.577875	FALSE
	0.579221	5.88547	PV	'Mus musculus'	'aspiny'	103.3	0.26	0.4525	FALSE
	1.53961	5.83784	PV	'Mus musculus'	'aspiny'	168.8	0.3	0.411333	FALSE
	1.24711	5.06559	PV	'Mus musculus'	'aspiny'	133.2	0.26	0.1855	FALSE
	2.6771	9.6743		'Mus musculus'	'aspiny'	416.1	0.68	0.94	FALSE
	2.03374	11.563		'Mus musculus'	'aspiny'	230.5	0.56	0.559857	FALSE
	1.93091	8.63765	VIP	'Mus musculus'	'aspiny'	291.7	0.62	0.601	FALSE
	4.45494	9.02875		'Mus musculus'	'aspiny'	308.6	0.42	0.761833	FALSE
	-0.0246557	6.36173	PV	'Mus musculus'	'aspiny'	139.5	0.32	0.101	FALSE
	1.92436	4.96527		'Mus musculus'	'aspiny'	148.8	0.3	0.3878	FALSE
	1.0344	5.05503	PV	'Mus musculus'	'aspiny'	125.8	0.32	0.342	FALSE
	-0.331184	6.94131	PV	'Mus musculus'	'aspiny'	128.4	0.3	0.0696667	FALSE
	1.55448	9.32505	VIP	'Mus musculus'	'aspiny'	335.1	0.62	0.494	FALSE
	4.14736	10.0152		'Mus musculus'	'aspiny'	133.2	0.64	NaN	FALSE
	4.1554	9.22184		'Mus musculus'	'aspiny'	179.5	0.56	NaN	FALSE
	3.14642	7.70301		'Mus musculus'	'aspiny'	294	0.7	NaN	FALSE
	3.63639	9.33095		'Mus musculus'	'aspiny'	201.6	0.6	0.516	FALSE
	3.97005	8.72205	VIP	'Mus musculus'	'aspiny'	480.9	0.56	0.773	FALSE
	3.32418	7.86824	VIP	'Mus musculus'	'aspiny'	406.5	0.68	NaN	FALSE
	3.42727	8.69524	VIP	'Mus musculus'	'aspiny'	321.4	0.58	NaN	FALSE
	3.52813	6.98323	VIP	'Mus musculus'	'aspiny'	517	0.58	NaN	FALSE
	3.57682	8.81902	VIP	'Mus musculus'	'aspiny'	281.6	0.54	0.384	FALSE
	3.07566	8.5992	VIP	'Mus musculus'	'aspiny'	323.4	0.66	0.491	FALSE
	1.33151	9.06244	VIP	'Mus musculus'	'aspiny'	398.6	0.58	0.419125	FALSE
	3.44748	9.09429	VIP	'Mus musculus'	'aspiny'	259.6	0.76	0.474	FALSE
	1.10628	5.17433	PV	'Mus musculus'	'aspiny'	111.1	0.26	0.17725	FALSE
	3.39913	8.53993	VIP	'Mus musculus'	'aspiny'	441.3	0.74	NaN	FALSE
	0.140437	6.60967	PV	'Mus musculus'	'aspiny'	130.8	0.32	0.3035	FALSE
	1.01521	5.22961	PV	'Mus musculus'	'aspiny'	111.6	0.24	0.087	FALSE
	2.80467	8.63557	VIP	'Mus musculus'	'aspiny'	326.4	0.56	0.72875	FALSE
	3.46892	8.1744	VIP	'Mus musculus'	'aspiny'	494.1	0.66	0.541	FALSE
	4.3714	10.3682	pEXC	'Mus musculus'	'spiny'	268.2	0.84	0.686333	FALSE
	0.820137	10.4431	pEXC	'Mus musculus'	'spiny'	153.7	0.72	0.212286	FALSE
	2.17876	11.7137	pEXC	'Mus musculus'	'spiny'	213.2	0.7	0.1895	FALSE
	2.53425	12.902	pEXC	'Mus musculus'	'spiny'	69.1	0.76	0.440857	FALSE
	1.14669	5.08783	PV	'Mus musculus'	'aspiny'	115.1	0.32	0.088	FALSE
	1.21525	5.54231	PV	'Mus musculus'	'aspiny'	132.1	0.34	0.262	FALSE
	-0.289495	6.82287	PV	'Mus musculus'	'aspiny'	61.2	0.26	0.219857	FALSE
	1.42095	5.867	PV	'Mus musculus'	'aspiny'	126.1	0.38	0.306143	FALSE
	0.775928	6.24807	PV	'Mus musculus'	'aspiny'	128.7	0.32	0.286667	FALSE
	-0.245284	7.17088	PV	'Mus musculus'	'aspiny'	136.9	0.32	0.168	FALSE
	-0.266271	6.77524	PV	'Mus musculus'	'aspiny'	107	0.34	0.139	FALSE
	2.16002	7.87589		'Mus musculus'	'aspiny'	145.9	0.38	0.650286	FALSE
	2.05727	9.33597		'Mus musculus'	'aspiny'	330.4	0.56	0.693333	FALSE
	1.72227	4.63884	PV	'Mus musculus'	'aspiny'	83.2	0.26	0.153333	FALSE
	1.48744	5.72079	PV	'Mus musculus'	'aspiny'	116	0.3	0.3065	FALSE
	0.901258	4.75584	PV	'Mus musculus'	'aspiny'	112	0.26	0.0616	FALSE
	0.0942337	6.8435	PV	'Mus musculus'	'aspiny'	91.1	0.3	0.194	FALSE
	3.23302	8.94953	SST	'Mus musculus'	'aspiny'	449.4	0.64	0.731714	FALSE
	2.07764	10.3102	SST	'Mus musculus'	'aspiny'	307.1	0.82	0.351875	FALSE
	2.24563	10.1469	SST	'Mus musculus'	'aspiny'	534	0.8	0.52	FALSE
	4.11268	11.1825	pEXC	'Mus musculus'	'spiny'	104.3	0.96	0.5025	FALSE
	3.60587	11.3544	pEXC	'Mus musculus'	'spiny'	107.7	0.78	0.458	FALSE
	1.3707	4.8975	PV	'Mus musculus'	'aspiny'	109.9	0.28	0.15325	FALSE
	2.5948	13.2618	pEXC	'Mus musculus'	'spiny'	62.4	0.7	0.194667	FALSE
	4.40808	11.0324	pEXC	'Mus musculus'	'spiny'	99.3	0.86	0.628	FALSE
	1.42812	5.63416	PV	'Mus musculus'	'aspiny'	137.1	0.3	0.168	FALSE
	2.60236	13.1803	pEXC	'Mus musculus'	'spiny'	153.6	0.9	0.441	FALSE
	3.94412	11.2462	pEXC	'Mus musculus'	'spiny'	117.8	0.72	0.573	FALSE
	0.499174	12.6865	pEXC	'Mus musculus'	'spiny'	140.3	0.86	0.3585	FALSE
	2.02889	11.9143	pEXC	'Mus musculus'	'spiny'	128.6	0.9	0.634286	FALSE
	0.662595	9.77433	pEXC	'Mus musculus'	'spiny'	276.7	0.76	0.0682	FALSE
	4.05409	11.2948	pEXC	'Mus musculus'	'spiny'	136.3	0.74	0.6975	FALSE
	2.39118	11.1507	pEXC	'Mus musculus'	'spiny'	208.8	0.92	0.3098	FALSE
	3.83953	7.6194		'Mus musculus'	'aspiny'	457	0.54	0.47825	FALSE
	0.46239	10.2163		'Mus musculus'	'aspiny'	333.8	0.76	0.5184	FALSE
	4.25473	11.7458	pEXC	'Mus musculus'	'spiny'	183.1	0.78	0.685	FALSE
	3.21753	10.1378	pEXC	'Mus musculus'	'spiny'	219.3	0.82	0.62675	FALSE
	1.57235	6.04838		'Mus musculus'	'aspiny'	168.2	0.34	0.4725	FALSE
	2.51154	11.6197	pEXC	'Mus musculus'	'spiny'	315.4	0.92	0.4748	FALSE
	1.91789	7.12217	SST	'Mus musculus'	'aspiny'	221.9	0.38	0.787	FALSE
	1.9472	9.9531	SST	'Mus musculus'	'aspiny'	255.4	0.6	0.30025	FALSE
[truncated: 775 more rows]

## Sheet: Figure 3
Fig 3A	Training data	Cell	Vrest	RinHD	RinSS	tau	Rheo	sagVrest	sag	sagRat	sagAmp	hump	humpRat	humpAmp	HypRectDelay	DepRectDelay	HypRectInsta	DepRectInsta	widTP_LP	peakLP	thresLP	fTrghLP	sTrghLP	peakUpStrkLP	peakDwStrkLP	peakStrkRatLP	htTP_LP	lat	CurrentStepSP	thresholdSP	fastTroughSP	slowTroughSP	heightTP_SP	peakUpStrokeSP	peakDownStrokeSP	peakStrokeRatioSP	latencySP	widthTP_SP	peakSP	rheoRt	lastQuisc	medInstaRt	DFR_P90	DFR_P10	DFR_IQR	AdaRatB1B2	AdaRatB1BLast	fIslope	maxRt
		'313860745'	-68.45	254.6	197.3	28.52	60	-68.1	2.68	1.3	-50	NaN	NaN	NaN	0.59	0.96	0.82	1.06	0.98	36.06	-37.97	-49.47	-54.72	273.29	-87.76	-3.11	74.03	478.45	650	-41.1563	-56.875	-56.875	77.6875	348.7	-118.883	-2.93314	3.065	0.75	36.5313	2	11.265	24.29	31.87	12.91	9.24	1.23	0.85	0.178	30
		'313861539'	-60.28	93.2	52.8	6.35	370	-60.47	0.29	1.04	-110	0.350893	1.02375	240	0.77	0.6	0.8	0.65	0.19	21.31	-45	-64.78	-64.78	633.08	-491.16	-1.29	66.31	3.29	400	-47.1563	-64.875	-64.875	69.5313	668.386	-518.618	-1.28878	2.025	0.18	22.375	1	2.175	133.02	159.94	104.53	22.22	1	0.61	1.303	141
		'313861608'	-74.7	94.9	92.1	6.27	290	-74.58	0.17	1.02	-110	0.741501	1.03055	200	0.98	1.19	1	1.24	0.26	15.09	-37.72	-63.38	-63.38	424.01	-288.64	-1.47	52.81	11.19	-30	-51.2813	-69.9062	-70.2187	63.2188	501.818	-311.787	-1.60949	2.29	0.26	11.9375	1	0.915	170.94	211.42	115.61	52.33	0.92	0.66	1.44	198
		'313861677'	-72.07	365.1	338.1	17.15	110	-72.12	0.45	1.03	-50	NaN	NaN	NaN	0.67	0.51	0.68	0.55	0.92	41.34	-39.22	-54.34	-62.62	371.51	-84.31	-4.41	80.56	143.41	600	-42.0313	-53.5	-52.9688	93.5625	535.891	-103.277	-5.18886	3.255	0.78	51.5313	1	0.35	18.51	30.18	9.12	13.4	1.4	0.2	0.16	25
		'313861794'	-75.24	264.7	259.9	19.4	110	-75.21	0.16	1.01	-50	NaN	NaN	NaN	0.69	1.11	0.7	1.18	0.85	46.56	-31.5	-47	-49.94	360.32	-91.05	-3.96	78.06	85.69	760	-42.25	-49.875	-49.5	94.375	480.808	-102.048	-4.7116	2.995	0.825	52.125	1	210.13	21.14	41.58	9.03	17.84	0.75	0.08	0.087	11
		'313861828'	-74.68	351.9	320.3	22.34	70	-73.97	1.16	1.08	-50	NaN	NaN	NaN	0.66	1.07	0.72	1.14	1.04	22.28	-38.59	-49.78	-54.31	169.13	-72.79	-2.32	60.87	866.72	510	-39.5	-52.0313	-51.75	60.3125	198.397	-82.6189	-2.40135	3.12	0.945	20.8125	1	0.32	21.69	37.18	12.64	11.31	0.83	0.44	0.15	29
		'313861934'	-75.22	329.7	317.9	36.78	70	-74.39	0.65	1.04	-50	NaN	NaN	NaN	0.66	1.06	0.67	1.24	0.94	35.03	-39.47	-52.78	-60.53	296.72	-91.87	-3.23	74.5	160.65	610	-41.9688	-56	-55.7813	78.9687	396.466	-101.907	-3.89044	2.875	0.815	37	1	70.965	15.47	29.93	4.78	14.29	0.62	0.08	0.076	10
		'313862022'	-62.78	113.3	88.4	21.36	190	-62.76	1.41	1.21	-90	2.32428	1.20265	130	0.65	0.87	0.79	0.96	1.19	35	-35.84	-48.19	-55.72	276.16	-57.55	-4.8	70.84	35.92	400	-42.4375	-51.5313	-50.75	84.1563	396.833	-67.8495	-5.84872	3.155	1.075	41.7188	1	44.245	26.76	40.58	12.41	9.75	0.59	0.06	0.162	24
		'313862274'	-64.29	186.5	171.4	18.91	90	-63.41	0.5	1.04	-70	NaN	NaN	NaN	0.95	0.87	1	0.91	0.45	34.13	-41.44	-62.28	-62.28	379.11	-211.1	-1.8	75.56	94.33	-110	-46.9063	-65.375	-65.375	79.3125	386.533	-199.222	-1.94022	3.065	0.46	32.4063	1	7.28	43.61	59.27	24.7	19.4	0.88	0.6	0.424	58
		'313862306'	-73.06	497.3	451.9	60.65	30	-71.91	1.82	1.15	-30	NaN	NaN	NaN	0.6	NaN	0.72	NaN	0.54	35.25	-44.66	-60.03	-60.03	306.2	-169.17	-1.81	79.91	111.25	390	-47.875	-60.5313	-60.5313	81.2187	305.296	-175.728	-1.73732	3.38	0.525	33.3438	2	10.03	43.8	95.9	21.2	20.02	0.69	0.38	0.393	56
		'314529406'	-73.44	308.8	300.2	36.48	50	-73.64	0.15	1.01	-50	0.141728	1.01106	50	0.63	0.83	0.64	0.84	0.7	42.5	-36.41	-52.47	-56.5	504.16	-112.83	-4.47	78.91	183.95	650	-44.2813	-55.3125	-54.875	89.7813	602.167	-126.281	-4.76846	3.16	0.655	45.5	4	4.64	24.9	35.74	14.5	10.32	1	0.86	0.206	31
		'314617802'	-69.92	166.6	159.7	24.36	50	-70.61	0.48	1.04	-90	-0.143658	0.982725	30	0.75	1.66	0.79	1.64	0.69	42.25	-35.5	-48.69	-57.53	438.19	-107.81	-4.06	77.75	344.02	-110	-48.875	-55.9375	-56.0625	88.875	587.886	-158.691	-3.70461	2.465	0.61	40	2	5.28	24.93	32.29	15.44	9.47	0.89	0.67	0.193	29
		'314642645'	-75.93	364.9	358.5	24.25	50	-75.71	0.17	1.01	-50	1.20873	1.08521	50	0.62	0.75	0.63	0.88	0.68	40.13	-39	-53.47	-57.5	444.03	-120.03	-3.7	79.13	166.66	-110	-50.7812	-63.4063	-63.7813	81.3438	463.88	-159.076	-2.91609	2.35	0.655	30.5625	2	1.675	27.73	42.32	13.86	15.67	0.77	0.54	0.235	35
		'314800874'	-76.68	298.9	280.5	30.13	70	-75.39	1.16	1.1	-50	NaN	NaN	NaN	0.68	1.25	0.76	1.23	0.86	33.62	-33.66	-50.37	-54.94	292.57	-85.7	-3.41	67.28	226.21	870	-44.375	-59.8438	-59.4375	76.7813	376.535	-124.922	-3.01416	3.135	0.66	32.4063	4	0.49	21.6	30.7	10.46	9.8	1.63	1.13	0.173	27
		'314800921'	-59.15	230.2	223.4	44.04	110	-58.53	0.46	0.96	-50	NaN	NaN	NaN	1.07	0.73	1.06	0.86	0.69	31.25	-28.03	-44.97	-47.88	202.35	-93.69	-2.16	59.28	55.28	-110	-40.0937	-53.5	-52.9063	75.125	299.887	-104.332	-2.87437	3.195	0.695	35.0313	1	349.51	22.85	40.76	13.32	13.68	0.41	0.06	0.059	12
		'314804042'	-71.72	251.4	224.9	29.07	90	-70.79	0.26	1.02	-50	0.502796	1.04159	50	0.79	0.96	0.8	1	0.67	33.56	-35.88	-51.5	-55.28	374.99	-104.52	-3.59	69.44	127.87	700	-46.2813	-54.4688	-54.1875	83.75	536.967	-135.922	-3.95054	2.965	0.595	37.4688	1	26.86	19.19	35.87	9.3	13.99	0.8	0.13	0.17	21
		'314822529'	-76.24	145.9	137.8	20.14	190	-77.05	0.48	1.04	-90	0.1348	1.00906	110	0.89	0.93	0.95	0.99	0.62	31.78	-39.34	-50.44	-57.53	349.05	-116.96	-2.98	71.13	58.41	1100	-48.6563	-54.5938	-54.2812	79.5313	418.256	-134.15	-3.11782	2.96	0.55	30.875	1	37.555	14.67	30.82	9.68	7.43	0.6	0.27	0.133	18
		'314831019'	-76.59	196.1	180.6	24.03	90	-76.12	0.6	1.05	-70	1.695	1.09715	70	0.7	1.12	0.76	1.22	0.86	37.62	-34.84	-48.19	-55.09	344.04	-86.61	-3.97	72.47	226.32	900	-46.5938	-53.6875	-53.0625	87.5937	471.166	-114.31	-4.12184	3.27	0.735	41	1	24.3	16.94	25.19	8.2	7.06	1.5	0.63	0.156	21
		'314857059'	-75.74	177.1	106.4	15.86	230	-78.14	0.07	1.01	-90	1.52234	1.0798	140	0.89	0.74	0.89	0.81	1	25.75	-33.94	-47.06	-48.22	242.44	-70.95	-3.42	59.69	28.52	700	-36.75	-53.9375	-53.3438	77.0313	428.376	-98.3932	-4.35371	3.025	0.78	40.2813	2	93.275	24.79	44.02	16.03	12.99	0.86	0.05	0.15	24
		'314900022'	-73.21	513.6	438.2	29.49	50	-73.01	5.42	1.22	-90	NaN	NaN	NaN	0.54	1.09	0.62	1.19	0.7	26.84	-41.06	-51.5	-51.69	293.65	-110.03	-2.67	67.91	51.43	410	-45.5	-55.2188	-54.6563	76.8125	401.919	-133.595	-3.00848	3.145	0.62	31.3125	7	18.615	28.51	44.66	15.24	14.31	0.73	0.23	0.206	36
		'318522838'	-77.58	128.2	115.3	4.52	310	-77.59	0.83	1.08	-110	0.370321	1.01442	200	0.78	1.02	0.84	1.03	0.34	14.59	-41.09	-54.56	-54.56	365.11	-211.48	-1.73	55.69	9.49	520	-41.375	-68.9063	-68.2188	56.875	370.369	-206.262	-1.79562	3.07	0.34	15.5	7	0	135.96	180.7	80.4	52.14	0.94	0.66	1.119	168
		'318543876'	-63.7	251.9	233.2	8.92	130	-63.67	0.56	1.05	-50	NaN	NaN	NaN	0.81	0.96	0.85	0.99	0.26	-0.78	-32.31	-53.81	-53.81	248.22	-166.05	-1.49	31.53	14.02	-70	-42.4375	-61.0625	-61.3125	51.5313	390.73	-248.417	-1.57288	2.25	0.265	9.09375	1	0.64	145.45	188.86	96.57	56.87	0.85	0.7	1.616	121
		'318553131'	-79.89	113.7	102	6.76	350	-79.89	0.4	1.04	-110	-0.118252	0.995876	220	0.82	1.11	0.85	1.15	0.28	8.62	-32.09	-60.69	-60.69	292.14	-209.69	-1.39	40.72	14.49	740	-46.0313	-70.375	-69.7813	61.1875	418.828	-245.795	-1.70397	3.095	0.31	15.1563	69	0.705	103.17	131.49	68.93	44.23	1.13	0.91	0.472	131
		'318556138'	-70.48	203.1	189.3	10.53	110	-70.02	0.67	1.06	-70	0.859615	1.05155	70	0.74	1.21	0.78	1.29	0.34	26.5	-41.25	-64.5	-64.5	396.66	-263.03	-1.51	67.75	20.55	350	-47	-66.0938	-66.0938	78.75	471.738	-312.101	-1.51149	3.19	0.325	31.75	1	2.35	133.33	171.94	83.74	50.5	1.03	0.77	1.005	165
		'318733871'	-72.97	357.1	353.5	34.88	70	-73.21	0.17	1.01	-50	2.71066	1.14444	55	0.66	0.92	0.68	0.94	0.67	33.13	-33.44	-47.91	-50.34	301.2	-110.48	-2.73	66.56	95.61	600	-44.7813	-52.7813	-52.5938	83.0313	466.976	-130.626	-3.57491	2.92	0.625	38.25	2	16.73	24.25	44.65	14.36	15.02	0.95	0.16	0.192	28
		'318808427'	-76	269.1	262.7	18.53	130	-75.22	0.18	1.02	-50	0.811455	1.03695	70	0.68	1.1	0.71	1.23	0.65	32.16	-32.53	-49.44	-54.09	346.43	-108.17	-3.2	64.69	54.19	620	-46.2813	-53.5938	-53.0625	79.7188	468.898	-124.915	-3.75374	2.96	0.64	33.4375	1	5.27	24.13	34.87	16.08	11.08	0.74	0.37	0.201	29
		'320207387'	-67.59	186.6	170.3	14.04	170	-66.97	0.33	1.03	-70	3.61846	1.18575	140	0.86	0.59	0.9	0.73	0.67	30.28	-36.19	-50.13	-55.06	321.07	-99.01	-3.24	66.47	63.85	550	-47.4375	-56.5313	-55.875	81.375	442.005	-126	-3.50796	3.165	0.615	33.9375	1	38.315	18.19	30.75	8.26	12.47	0.65	0.06	0.139	21
		'320247631'	-76.07	186.1	172.2	9.48	190	-76.38	0.64	1.06	-70	0.996292	1.03749	120	0.8	1.17	0.81	1.24	0.29	12.75	-34.03	-61.75	-61.75	304.25	-232.9	-1.31	46.78	14.12	450	-44.875	-67.75	-67.3437	67.625	430.849	-300.497	-1.43379	3.095	0.295	22.75	1	1.225	143.27	172.94	104.77	39.03	0.88	0.74	1.29	167
		'320455763'	-78.47	149.6	126.3	6.73	170	-78.29	1.38	1.12	-110	0.539333	1.02961	110	0.68	1.24	0.77	1.26	0.35	27	-38.22	-63.59	-63.59	427.59	-239.56	-1.78	65.22	28.25	540	-45.5625	-69.5	-68.8125	77.3125	496.676	-262.145	-1.89467	3.155	0.355	31.75	10	0.305	85.69	114.88	42.03	52.78	0.96	0.84	0.563	113
		'320466776'	-68.28	111.8	96.9	4.69	230	-67.7	1.15	1.11	-110	NaN	NaN	NaN	0.83	1.09	0.92	1.2	0.29	35.19	-29.5	-53.44	-53.44	470.77	-284.01	-1.66	64.69	62.03	530	-37.6875	-61.5313	-61	72.2812	510.644	-293.701	-1.73865	3.145	0.305	34.5937	7	0	97.23	130.86	47.74	43.11	1.05	0.63	0.78	125
		'320466871'	-73.92	96.9	95.6	7.08	390	NaN	NaN	NaN	NaN	NaN	NaN	NaN	1	NaN	0.99	NaN	0.23	14.63	-49	-64.28	-64.28	490.25	-370.17	-1.32	63.63	7.21	460	-53.75	-65.1875	-64.9375	71.1875	523.506	-379.161	-1.3807	3.03	0.24	17.4375	1	1.295	256.74	310.08	158	83.14	0.89	0.67	2.633	291
		'320639930'	-78.7	221.4	210.3	25.65	130	-78.99	0.15	1.01	-70	0.875866	1.05671	70	0.72	1.05	0.72	1.05	0.69	38.53	-35.19	-51.63	-57.72	448.65	-102.38	-4.38	73.72	88.86	850	-47.625	-55.6563	-55.4063	90.2188	586.451	-129.643	-4.52358	3	0.635	42.5938	1	4.675	18.64	35.91	8.48	12.18	0.93	0.14	0.118	16
		'320654829'	-69.81	170.9	81.5	10.58	250	-69.68	1.51	1.15	-70	2.20337	1.10271	160	0.9	0.73	0.94	0.8	1.28	29.5	-30.53	-39.44	-56.41	181.01	-57.87	-3.13	60.03	48.38	840	-20.4688	-51.8438	-51.4688	52.5312	289.183	-77.0588	-3.75276	2.85	0.955	32.0625	1	23.025	17.33	33.71	7.42	15.42	0.5	0.07	0.118	17
		'320668841'	-76.9	188.5	173.3	27.46	80	-77.26	0.87	1.08	-70	1.74891	1.14466	50	0.68	1.28	0.75	1.47	0.75	42.34	-37.22	-49.97	-58.09	413.57	-101.28	-4.08	79.56	167.03	1090	-47.7188	-52.9688	-52.625	92.7813	510.791	-121.339	-4.20962	3.09	0.7	45.0625	2	11.21	19.06	27.86	9.84	7.05	1	0.62	0.142	24
		'320668879'	-74.87	282.8	259.9	60.4	70	-73.03	0.36	1.03	-50	2.19692	1.13116	50	0.66	1.18	0.71	1.34	1.17	20.56	-35.47	-46.53	-51.94	174.03	-58.69	-2.97	56.03	145.01	1030	-35.5313	-53.0313	-52.3125	61.3125	243.186	-76.4501	-3.18098	3.28	0.955	25.7813	4	0.46	14.87	27.72	9.12	10.15	1.5	0.5	0.12	18
		'320836481'	-79.09	258.2	249.1	30.34	90	-78.75	0.18	1.01	-70	NaN	NaN	NaN	0.62	1.49	0.64	1.46	1.17	37.66	-36.03	-47.41	-53.13	273.95	-72.13	-3.8	73.69	133.51	-110	-36.8125	-56.2812	-55.0625	67.0312	255.131	-78.8455	-3.23584	3.275	0.995	30.2188	5	5.82	14.85	26.31	6.72	9.46	1.5	0.5	0.106	19
		'320880293'	-79.54	276.3	266.2	17.9	170	-79.71	0.29	1.03	-50	1.79086	1.06947	110	0.66	0.67	0.69	0.81	0.62	38.5	-34.78	-49.5	-49.5	391.82	-121.88	-3.21	73.28	42.42	730	-44.5313	-53.875	-53.4375	88.375	487.571	-145.561	-3.3496	3.095	0.6	43.8437	3	368.435	27.23	45.42	14.13	16.01	0.94	0.06	0.109	15
		'321013314'	-81.35	216.9	205.8	26.99	90	-80.61	0.38	1.03	-70	NaN	NaN	NaN	0.7	1.63	0.73	1.63	0.73	17.28	-34.16	-47.66	-58.88	218.23	-79.81	-2.73	51.44	222.13	1060	-34.0312	-56.3438	-55.9688	56.75	306.841	-113.174	-2.71123	3.08	0.605	22.7187	3	15.71	19.16	26.63	8.52	9.67	1.09	0.64	0.143	25
		'321016044'	-76.41	105	89	7.69	390	-76.82	0.57	1.06	-110	0.408101	1.01476	250	0.82	1.02	0.86	1.06	0.27	4.28	-32.5	-52.97	-52.97	260.24	-192.22	-1.35	36.78	125.69	690	-46.5938	-65.625	-64.9063	56.4688	436.604	-278.832	-1.56583	3.225	0.255	9.875	2	0.75	109.65	138.79	75.47	35.61	1.32	0.96	0.805	133
		'321019600'	-72.99	138.8	119.6	9.72	250	-73.07	0.57	1.05	-90	NaN	NaN	NaN	0.86	1.01	0.92	1.04	0.38	26.69	-40.09	-63.31	-63.31	398.82	-225.21	-1.77	66.78	10.95	460	-42	-66.9688	-66.5625	63.375	363.485	-192.789	-1.8854	3.32	0.405	21.375	26	0.06	95.22	127.06	70.68	31.29	1.02	0.6	0.839	121
		'321023397'	-74.06	111.9	92.6	8.27	270	-74.06	0.78	1.08	-110	0.916214	1.04239	190	0.81	0.98	0.87	1.05	0.32	13.25	-36.84	-60.75	-62	332.08	-216.86	-1.53	50.09	13.08	550	-44.6875	-68.9375	-68.4375	68	458.732	-263.432	-1.74137	3.17	0.32	23.3125	1	0.47	127.47	156.37	73.9	38.59	0.88	0.66	0.978	150
		'321704734'	-76.34	174	159.9	9.05	210	-76.33	0.46	1.04	-90	0.555866	1.01892	130	0.79	1.21	0.81	1.25	0.32	4.75	-27.16	-54.22	-54.22	194.43	-138.22	-1.41	31.91	86.49	550	-44.7813	-67.6562	-66.875	50.1563	336.639	-187.495	-1.79545	3.37	0.32	5.375	43	4.01	95.65	130.06	57.08	41.02	1.18	0.95	0.693	127
		'321707833'	-70.67	115.7	88.3	9.35	350	-70.18	0.63	1.07	-110	1.20971	1.0614	210	0.69	0.8	0.74	0.85	0.21	7.75	-40.84	-63.5	-63.5	432.25	-310.78	-1.39	48.59	8.78	590	-45.3437	-68.3438	-68.0625	54.5937	473.552	-322.439	-1.46866	3.08	0.22	9.25	1	4.82	130.12	161.71	99.72	35.87	0.96	0.46	1.124	155
		'321707905'	-75.63	107.8	89.5	7.6	290	NaN	NaN	NaN	NaN	NaN	NaN	NaN	0.84	1.05	0.87	1.07	0.28	6.22	-37.22	-56.5	-56.5	286.08	-248.2	-1.15	43.44	958.9	540	-52.4375	-67.0938	-66.6875	64.6875	485.72	-324.439	-1.49711	3.105	0.255	12.25	2	0	193.24	267.24	105.39	103.28	1.36	3.86	1.581	242
		'321708130'	-81.48	135.3	122.5	8.35	370	-79.81	0.26	1.03	-90	0.296968	1.00933	240	0.83	0.92	0.85	0.93	0.34	11.16	-41.97	-60.72	-61.63	334.76	-198.83	-1.68	53.13	9.4	730	-46.9688	-70.3438	-69.5313	60.4063	341.221	-203.577	-1.67613	3.09	0.36	13.4375	1	0.375	121.47	151.39	90.36	31.65	0.95	0.76	1.039	143
		'321893798'	-74.77	265.1	253.6	22.64	90	-75.01	0.18	1.02	-50	-0.694504	0.950201	50	0.67	1.11	0.69	1.16	0.73	35.91	-32.81	-49.63	-54.5	330.91	-102.8	-3.22	68.72	173.43	820	-42.25	-53.0625	-52.8437	79.0625	430.244	-126.867	-3.3913	2.86	0.68	36.8125	1	146.385	16.93	33.53	10.19	13.08	1.1	0.1	0.122	18
		'321923492'	-77.66	390	287.2	21.21	110	-72.29	1.29	1.05	-90	NaN	NaN	NaN	0.7	0.97	0.74	1.03	0.58	43.56	-30.16	-50.06	-52.5	464.49	-133.19	-3.49	73.72	75.37	730	-40.5938	-52.3125	-51.5625	67.4375	336.498	-116.838	-2.88004	3.15	0.675	26.8438	10	2.43	22.45	34.64	15.89	9.42	0.82	0.73	0.235	26
		'322197295'	-70.28	429.8	405.1	40.24	40	-69.81	0.38	0.97	-30	NaN	NaN	NaN	0.78	NaN	0.78	NaN	0.44	27.38	-45.66	-59.53	-59.53	407.21	-186.95	-2.18	73.03	127.95	400	-47.1563	-60	-60	74.5938	427.307	-193.169	-2.21209	3.175	0.42	27.4375	2	196.56	47.76	160.51	3.2	62.87	0.44	0.06	0.078	8
		'322246422'	-75.73	296.7	279.9	16.56	90	-75.23	0.04	1	-50	-0.225555	0.986766	50	0.67	1.26	0.7	1.24	0.39	18.19	-35.66	-55.91	-55.91	303.87	-180.26	-1.69	53.84	151.92	520	-44.5	-64.0938	-63.6875	70.1875	423.173	-230.001	-1.83988	3.12	0.36	25.6875	1	29.795	48.02	70.52	32.65	18.2	1.43	0.1	0.356	50
		'322297406'	-78.84	288.6	279.5	25.13	70	-77.9	0.52	1.04	-50	NaN	NaN	NaN	0.61	NaN	0.64	NaN	0.78	35.44	-35.94	-48.94	-56.81	349.62	-96.57	-3.62	71.37	94.93	830	-43	-48.125	-48.125	74.6875	368.164	-113.406	-3.24643	3.125	0.705	31.6875	2	5.01	21.03	29.43	10.47	9.62	0.73	0.6	0.181	28
		'322500634'	-75.65	206.9	197.3	14.78	110	-74.95	2.2	1.19	-70	1.36626	1.06938	90	0.75	1.06	0.92	1.13	0.31	28.88	-42.06	-59.44	-59.44	497.47	-272.91	-1.82	70.94	93.54	700	-48.0938	-65.3125	-65.1563	74.5938	557.169	-285.871	-1.94902	2.9	0.305	26.5	2	4.355	47.97	65.46	27.06	16.73	1.25	0.75	0.396	57
		'322507839'	-58.9	638.1	628.5	47.52	30	-58.66	0.04	1	-30	NaN	NaN	NaN	0.68	NaN	0.73	NaN	0.51	12.69	-40.25	-55.5	-55.5	219	-129.33	-1.69	52.94	45	-50	-39.5625	-58.6563	-58.6563	58.5625	260.285	-154.138	-1.68865	2.6	0.465	19	10	16.24	45.23	88.61	22.9	29.84	1.09	0.64	0.565	44
		'322515253'	-72.89	229.1	191.9	13.33	210	-74.39	1.79	1.15	-70	1.25613	1.04575	130	0.77	0.83	0.81	0.91	0.38	9.66	-32.53	-53.06	-53.06	235.48	-148.57	-1.58	42.19	43.64	600	-44.7187	-61.3438	-61	59.9688	353.138	-212.341	-1.66307	3.105	0.365	15.25	1	6.49	67.2	87.67	51.55	16.62	0.21	0.29	0.181	32
		'322520586'	-82.9	115.9	102	5.68	310	-82.56	0.48	1.05	-110	0.617074	1.0233	210	0.78	1.13	0.82	1.15	0.29	10.88	-42.91	-67.28	-67.28	378.21	-248.27	-1.52	53.78	13.94	680	-45.2188	-74.3125	-73.9063	62.7187	430.127	-269.4	-1.59661	2.995	0.305	17.5	4	1.065	105.35	131.82	68.69	36.2	1.02	0.7	0.769	126
		'322536988'	-79.22	316.4	259.8	15.77	90	-79.28	1.34	1.11	-50	0.135124	1.00692	50	0.61	1.23	0.71	1.24	0.42	20.34	-30.28	-59.34	-59.34	264.95	-163.06	-1.62	50.63	63.15	610	-41.9063	-62.6875	-62.4375	65.5	358.195	-190.387	-1.8814	2.98	0.42	23.5937	1	0.66	60.22	81.12	25.47	33.41	1.06	0.81	0.523	76
		'322723785'	-76.4	254.1	244.9	22.43	110	-74.29	0.38	0.97	-50	NaN	NaN	NaN	0.74	0.69	0.75	0.82	0.71	41.63	-35.81	-46.97	-59.13	416.21	-103.19	-4.03	77.44	109.02	800	-45.7813	-50	-50	90.6875	504.775	-131.767	-3.8308	3.09	0.64	44.9063	1	24.86	19.82	36.35	9.91	11.66	0.79	0.07	0.148	21
		'322761772'	-83.29	219.5	214	29.26	110	-83.11	0.74	1.06	-70	NaN	NaN	NaN	0.68	1.25	0.69	1.22	0.62	39.91	-35.5	-51.59	-57.41	423.13	-130.11	-3.25	75.41	168.02	1030	-50.3125	-54.75	-54.1563	94.0313	559.794	-151.742	-3.68911	3.08	0.6	43.7188	2	2.125	23.18	30.16	12.88	7.03	1	0.91	0.177	28
		'322762730'	-72.92	210.2	178.7	16.46	130	-72.7	1.53	1.13	-70	0.959492	1.04785	90	0.69	0.99	0.84	1.06	0.71	30.38	-33.16	-49.66	-53.41	242.21	-98.26	-2.46	63.53	105.99	650	-47.25	-57.75	-57.4687	81.75	343.75	-134.757	-2.55088	3.08	0.67	34.5	1	1.15	18.23	25.59	10.27	8.25	0.92	0.67	0.16	23
		'322781822'	-75.36	396.4	386.4	81.85	70	-74.09	1.42	1.09	-50	NaN	NaN	NaN	0.58	NaN	0.64	NaN	0.99	44.31	-35.75	-56.03	-58.84	349.7	-79.77	-4.38	80.06	509.48	700	-43.4688	-60.1875	-59.875	88.1563	436.201	-115.365	-3.78105	3.075	0.75	44.6875	3	5.915	23.1	30.73	9.88	10.15	1.14	0.71	0.196	27
		'323475862'	-70.21	321.4	312	24.44	70	-69.83	0.47	0.97	-50	NaN	NaN	NaN	0.96	0.96	0.98	0.99	0.55	12.81	-41.91	-54.5	-54.5	262.89	-119.92	-2.19	54.72	132.66	450	-43.7188	-60.375	-60.0938	55.0313	287.591	-141.898	-2.02674	3.295	0.49	11.3125	2	2.075	54.26	81.42	5.8	41.21	0.88	0.13	0.113	18
		'323501938'	-71.85	318.2	306.9	41.54	90	-72.07	0.59	1.04	-50	NaN	NaN	NaN	0.81	1	0.85	0.98	0.59	14.13	-38.03	-54.16	-54.16	243.81	-116.51	-2.09	52.16	71.24	650	-35	-65.5	-65.5	42.375	272.745	-159.836	-1.7064	2.99	0.38	7.375	11	7.685	27.09	74.82	6	44.39	0.7	0.15	0.036	17
		'323777372'	-61.42	200.7	173	37.25	70	-60.77	0.51	1.04	-70	NaN	NaN	NaN	0.8	0.97	0.8	1.09	0.68	36.16	-34.5	-50.75	-52.34	334.3	-110.22	-3.03	70.66	85.34	380	-47.3125	-56.1563	-55.8438	89.7188	537.677	-133.658	-4.02278	3.105	0.62	42.4062	3	14.575	29.53	40.14	15.69	13.55	0.9	0.5	0.253	36
		'323788096'	-71.8	263.2	260.9	31.76	70	-70.7	0.11	1.01	-50	NaN	NaN	NaN	0.84	1.04	0.85	1.17	0.69	31.28	-40.13	-58.06	-59.06	339.04	-109.78	-3.09	71.41	57.8	470	-48.4375	-59.6875	-59.2813	82.3438	449.484	-123.914	-3.62739	3.005	0.635	33.9063	10	11.475	35.78	44.31	19.72	13.87	0.95	0.68	0.238	43
		'323838579'	-77.88	188.6	182	16.17	130	-77.52	0.12	1.01	-70	0.253872	1.01911	70	0.81	1.02	0.84	1.02	0.73	39.19	-40.72	-55.34	-56.91	409.52	-110.7	-3.7	79.91	118.75	600	-51.3125	-59.0313	-58.625	93.8125	584.648	-129.711	-4.50733	3.055	0.65	42.5	2	8.18	25.28	38.89	11.53	12.82	1	0.47	0.202	33
		'323865917'	-68.64	244.9	195.5	28.7	90	-68.79	1.69	1.14	-70	NaN	NaN	NaN	0.61	1.08	0.71	1.03	0.62	42.44	-38.16	-48.72	-52.72	424.79	-137.81	-3.08	80.59	77.23	600	-43.25	-53.0313	-53.0313	87.3125	478.586	-154.701	-3.09363	3.22	0.555	44.0625	7	1.5	17.92	24.45	9.35	6.81	1.17	0.83	0.15	23
		'324025297'	-74.1	327.2	308.3	34.66	70	-73.88	1.03	1.08	-50	NaN	NaN	NaN	0.65	1.05	0.68	1.13	0.84	37.78	-35	-47.81	-54.59	327.85	-90.31	-3.63	72.78	219.92	790	-35.6563	-52.3438	-52.0313	68.0313	321.657	-103.252	-3.11525	2.98	0.72	32.375	3	4.91	22.32	33.01	11.45	10.98	0.93	0.57	0.181	29
		'324025371'	-71.97	279.4	250.5	57.49	90	-72.67	0.34	0.97	-50	0.324821	1.02236	50	0.74	1.04	0.74	1.06	0.7	27	-32.38	-49.19	-51.59	276.13	-95.55	-2.89	59.38	91.63	700	-43	-55.8125	-55.4688	71.4063	408.948	-126.217	-3.24003	2.955	0.62	28.4063	2	8.36	24.47	38.35	12.83	11.95	0.94	0.35	0.198	31
		'324032509'	-82.75	278.5	255.5	26.34	90	-82.55	0.74	1.06	-70	-1.66968	0.946549	70	0.55	1.05	0.59	1.13	0.68	43	-33.03	-48.16	-52.91	399.74	-114.04	-3.51	76.03	128.1	850	-44.7187	-53.6563	-53.1563	92.25	543.525	-125.004	-4.34807	3.21	0.665	47.5313	6	0.595	18.13	28.36	11.43	7.14	0.92	0.58	0.129	23
		'324053519'	-78.22	205.5	196.4	73.7	90	-78.3	0.46	1.04	-70	0.377556	1.02821	50	0.65	1.3	0.67	1.34	1	43.16	-33.84	-43.44	-54.53	347.11	-72.21	-4.81	77	277.68	1230	-42.0313	-49.5938	-49.0625	87.3125	405.175	-83.5091	-4.85186	3.115	0.95	45.2813	2	5.36	13.4	24.97	7.23	6.83	1.44	0.56	0.089	17
		'324053705'	-72.18	177.6	151.2	19.86	210	-71.69	1.27	1.1	-90	NaN	NaN	NaN	0.76	NaN	0.81	NaN	0.73	35.25	-40.47	-49.47	-49.81	393.98	-114.53	-3.44	75.72	22.17	760	-45.1563	-53.8438	-53.1875	93.5313	580.242	-131.829	-4.40149	3.375	0.605	48.375	10	120.555	14.33	24.1	8.48	9.63	1	0.2	0.007	11
		'324266146'	-70.86	232.4	204.8	40.11	90	-70.65	1.75	1.13	-70	1.28324	1.11282	50	0.79	0.98	0.89	1.09	0.43	31.78	-37.31	-56.03	-56.03	405.8	-193.17	-2.1	69.09	153.74	870	-39.625	-59.2188	-59.125	66.4688	402.512	-201.893	-1.99368	3.1	0.415	26.8438	1	4.8	34.31	48.05	15.37	17.01	1.27	0.73	0.319	45
		'324266189'	-67.07	278.2	247.3	61.94	70	-66.37	1.23	1.1	-50	NaN	NaN	NaN	0.75	NaN	0.86	NaN	0.41	36	-37.53	-63.38	-63.38	397.83	-219.14	-1.82	73.53	94.07	490	-42.2813	-64.8438	-64.8438	80.7813	451.359	-227.801	-1.98137	3.4	0.4	38.5	4	0.6	41.87	58.78	21.57	18.32	1.1	0.81	0.363	54
		'324466628'	-73.29	150.6	159.1	9.18	150	-73.13	1.8	1.12	-110	0.748234	1.05623	90	0.91	1.07	1.01	1.14	0.36	35.06	-44.22	-64.34	-64.34	495.1	-249.93	-1.98	79.28	30.31	480	-48.875	-66.1563	-65.6563	86.2813	555.44	-270.76	-2.05141	3.085	0.35	37.4063	1	7.425	64.46	89.67	45.37	20.43	0.57	0.11	0.221	58
		'324466858'	-77.6	223.8	209.8	32.38	130	-77.78	1.31	1.1	-70	1.01132	1.07097	70	0.85	0.91	0.93	0.97	0.67	21.87	-44.44	-57.53	-58.06	258.81	-113.3	-2.28	66.31	128.85	670	-52.4375	-64.1562	-63.6875	76.2812	320.825	-145.735	-2.20143	3.42	0.565	23.8438	1	62.035	22.04	37.1	14.64	10.08	0.91	0.09	0.227	23
		'324493977'	-71.98	217.1	187.5	28.18	120	-71.86	1.32	1.11	-70	1.16541	1.08369	70	0.76	0.96	0.87	1.02	0.38	16.81	-31.94	-52.81	-55.31	277.23	-170.48	-1.63	48.75	227.21	770	-42.0313	-61.4063	-60.875	67.8438	450.943	-251.707	-1.79154	3.19	0.34	25.8125	1	7.81	41.05	52.99	21.9	19.11	1.31	1.13	0.341	52
		'324521027'	-72.6	219.8	196.6	26.24	60	-72.02	0.81	1.07	-70	NaN	NaN	NaN	0.74	1.29	0.78	1.46	0.71	41.41	-37.81	-48.31	-58.09	403.63	-111.64	-3.62	79.22	415.27	770	-46.6875	-52.3125	-51.9063	87.125	461.744	-123.549	-3.73735	3.11	0.705	40.4375	1	21.77	21.72	29.28	12.9	7.8	1.08	0.83	0.176	27
		'324522388'	-72.95	312.8	288.5	38.56	50	-73.47	1.02	1.06	-50	NaN	NaN	NaN	0.92	NaN	1	NaN	0.44	23.34	-39.12	-58.16	-58.16	314.88	-180.92	-1.74	62.47	135.26	480	-41.1563	-59.6875	-59.6875	65.7188	390.72	-210.148	-1.85926	2.98	0.38	24.5625	1	0.1	58.09	79.16	38.13	18.27	0.92	0.56	0.542	67
		'324532703'	-70.79	130.7	120.7	12.73	250	-70.16	0.33	1.03	-90	2.59111	1.15137	160	0.98	0.85	0.99	0.95	0.83	39.06	-34.63	-51.28	-59.53	359.88	-86.44	-4.16	73.69	56.15	590	-45.8125	-59.2813	-58.6875	87.6563	530.579	-119.086	-4.45542	3.13	0.645	41.8437	1	34.53	21.54	36.13	3.41	17.18	0.59	0.06	0.069	11
		'325158873'	-68.3	305.7	284	30.22	70	-66.55	0.59	1.05	-50	NaN	NaN	NaN	0.59	1.2	0.62	1.22	0.64	47.09	-20.53	-34.5	-41.84	355.87	-118.59	-3	67.63	200.48	800	-32.5625	-45	-44.4063	71.8438	373.227	-134.087	-2.78348	3.21	0.66	39.2812	4	3.355	25.35	36.18	10.35	13.19	1.22	1	0.19	32
		'325464516'	-80.38	147.7	131.5	18.19	230	-80.29	0.34	1.03	-90	0.0908527	1.00383	140	0.79	0.94	0.81	0.96	1.04	25.16	-37.81	-49.47	-58.63	217.12	-61.01	-3.56	62.97	107.99	900	-54.8125	-57.4687	-56.7188	95.5625	519.545	-101.56	-5.11564	3.225	0.805	40.75	1	169.575	10.83	18.98	7.62	5.16	2	0.5	0.25	11
		'325471170'	-66.76	137	114.7	14.1	210	-66.03	0.11	1.01	-110	1.72208	1.10116	160	0.86	0.81	0.87	0.9	0.92	17.09	-31.53	-50.31	-53.97	149.38	-53.84	-2.77	48.62	62.16	590	-48.7812	-60.9063	-60.4688	77.1875	385.667	-105.58	-3.65284	3.18	0.69	28.4063	1	591.005	26.92	37.36	20.76	9.51	0.75	0.06	0.072	12
		'325480372'	-72.42	165.9	145.1	23.69	110	-70.28	0.54	1.05	-70	0.300922	1.01708	90	0.84	1.18	0.89	1.2	0.88	38.19	-39.28	-48.75	-55.03	327.82	-92.92	-3.53	77.47	194.85	840	-42.0625	-53.5625	-53.3438	80.5625	420.838	-103.169	-4.07913	2.805	0.79	38.5	1	253.235	13.45	22.05	7.46	7.2	0.67	0.17	0.099	11
		'325815086'	-70.28	209.1	194.1	38.13	50	-69	0.38	1.03	-70	NaN	NaN	NaN	0.77	NaN	0.82	NaN	0.67	30.19	-37.41	-52.69	-61.81	372.06	-101.47	-3.67	67.59	345.98	870	-48.4375	-57.1875	-56.75	82.1563	530.932	-122.453	-4.33578	3.075	0.625	33.7187	1	8.73	9.97	17.66	5.42	5.94	1.2	0.8	0.1	14
		'325853048'	-77.66	178.6	163.1	62.57	90	-77.57	0.53	1.04	-90	NaN	NaN	NaN	0.67	1.46	0.71	1.48	0.81	41.34	-37.5	-52.59	-61.37	427.8	-91.36	-4.68	78.84	167.38	-90	-45.1875	-60.0313	-59.7812	84.4688	433.986	-92.8786	-4.67262	2.73	0.865	39.2812	4	18.655	15.43	23.08	6.75	7	1	0.56	0.126	20
		'325903081'	-79.92	192.9	180.4	28.24	110	-79.33	0.26	1.02	-90	-1.10243	0.943615	70	0.65	1.47	0.67	1.38	0.76	30.47	-36.16	-51	-53.28	289.94	-95.4	-3.04	66.62	436.39	1470	-44.7187	-56.7813	-56.375	73.5312	357.463	-137.103	-2.60726	3.09	0.595	28.8125	3	9.825	24.82	34.59	10.69	13.48	2.17	1.5	0.213	32
		'325919795'	-77.09	314.7	243.1	24.1	70	-76.61	4.2	1.42	-50	NaN	NaN	NaN	0.59	1.05	0.84	1.15	0.76	27.91	-40.5	-54.38	-59.09	331.89	-107.01	-3.1	68.41	118.77	760	-37.125	-62.1563	-61.7188	62.0313	327.846	-134.232	-2.44239	3.09	0.62	24.9062	6	2.465	25.06	34.92	6.89	14.48	1.17	0.92	0.235	34
		'325941643'	-72.74	202.9	175.2	89.48	130	-73.4	0.41	1.08	-30	0.289547	1.02254	70	0.85	0.9	0.91	0.92	1.29	45	-36.16	-41.56	-48.28	275.93	-64.85	-4.25	81.16	123.32	1200	-45.5937	-46.3438	-45.9062	93.0625	372.924	-84.1431	-4.43202	3.07	0.96	47.4688	2	23.47	10.32	20.72	5.76	6.4	1	0.43	0.086	13
		'326508751'	-72.57	126.9	108.5	18.41	110	-72.62	1.87	1.18	-110	0.8634	1.10186	70	0.73	1.09	0.86	1.23	0.63	36.28	-44.41	-52.59	-59.59	450.17	-141.79	-3.17	80.69	95.28	1030	-49.3437	-57.8125	-57.4375	82.1563	439.398	-155.981	-2.81699	3.14	0.625	32.8125	5	18.925	21.24	27.46	8.76	9.38	0.92	0.92	0.181	27
		'326774520'	-55.08	408.3	388	NaN	20	-54.93	1.61	1.05	-70	NaN	NaN	NaN	0.92	NaN	0.96	NaN	0.47	26.03	-40.09	-61.13	-61.13	323.79	-166.93	-1.94	66.12	45.44	-90	-39.625	-62	-62	72.75	415.494	-197.043	-2.10865	1.85	0.43	33.125	1	254.485	85.51	129.96	56.42	39.68	0.05	0.35	0.174	18
		'326786924'	-69.1	165.2	148.4	11.64	130	-69.36	0.87	1.07	-90	NaN	NaN	NaN	0.77	1.05	0.84	1.23	0.48	27.25	-38.25	-58.06	-58.41	377.18	-147.41	-2.56	65.5	49.04	510	-42.4375	-63.4375	-62.8438	71.0625	439.108	-171.301	-2.56337	3.025	0.445	28.625	1	10.76	37.76	51.35	22.09	13.38	0.81	0.58	0.347	47
		'327566447'	-61.56	267.5	246.4	13.75	90	-61.45	0.91	1.08	-50	0.0471001	1.00392	50	0.81	0.87	0.88	0.88	0.4	25.16	-36.25	-55.97	-55.97	431.07	-172.8	-2.49	61.41	18.98	230	-42.0625	-58.125	-57.6563	72.375	541.074	-207.678	-2.60535	3.56	0.385	30.3125	1	552.03	87.49	110.66	50.2	23.2	0.13	0.07	0.054	10
		'327648537'	-81.09	93.3	63.3	6.41	350	-81.57	0.27	1.04	-110	0.0803776	1.00396	240	0.72	1.09	0.75	1.06	0.82	19.91	-35.34	-55.09	-56.47	243.24	-69.49	-3.5	55.25	464.23	1130	-43.5	-67.7813	-66.5625	66.7188	343.881	-162.185	-2.12029	3.185	0.445	23.2188	3	2.5	20.16	24.9	9.67	8.36	1	1.29	0.17	25
		'327679841'	-77.85	107.2	96.9	7.77	390	-77.62	0.25	1.03	-90	-0.495632	0.977485	210	0.82	0.91	0.85	0.85	0.82	9.78	-32.47	-47.91	-59.44	144.72	-64.01	-2.26	42.25	679.58	950	-38.4688	-64.8438	-64.0313	55.3125	322.216	-155.391	-2.07358	3.075	0.4	16.8438	1	0.54	20.38	23.33	15.46	4.91	0.67	1.17	0.183	23
		'327706437'	-72.99	391.5	364.5	17.12	70	-72.08	1.31	1.13	-30	2.61975	1.12847	55	0.63	0.92	0.71	1.03	0.63	28.13	-30.41	-53.13	-53.13	280.38	-99.31	-2.82	58.53	81.49	360	-43	-59.5313	-59.0313	77.375	460.132	-141.963	-3.24122	3.155	0.52	34.375	1	21.89	44.48	74.87	30.5	21.41	0.65	0.06	0.263	48
		'327962063'	-73.48	478.9	387.9	20.25	50	-72.66	1.55	1.15	-30	1.06941	1.08276	30	0.49	0.9	0.58	0.97	0.65	22.94	-39.37	-51.78	-52.03	336.16	-102.65	-3.27	62.31	70.21	390	-38.8438	-56.9375	-56.3125	61.3438	364.04	-121.105	-3.00599	3.17	0.565	22.5	9	1.3	52.88	91.86	19.77	29.95	0.91	0.49	0.464	70
		'327997484'	-76.14	133.9	133.9	20.22	170	-75.56	0.27	1.02	-90	-0.144459	0.990328	90	0.93	1.25	0.95	1.26	0.57	27.25	-34.78	-55.28	-59.5	406.62	-102.4	-3.97	62.03	628.13	770	-37.0938	-64.5313	-63.5625	67.7813	528.929	-183.824	-2.87736	3.215	0.385	30.6875	1	0.07	21.67	28.49	14.05	6.2	0.89	0.78	0.18	26
		'328015342'	-70.39	250.9	221.2	25.49	90	-70.18	1.55	1.16	-50	NaN	NaN	NaN	0.65	0.97	0.87	1.14	0.39	38.72	-41	-50.88	-53.13	503.06	-206.64	-2.43	79.72	98.5	720	-44.7187	-54.1875	-53.9375	83.75	531.061	-221.459	-2.39801	3.01	0.385	39.0313	1	2.71	23.38	40.98	12.51	9.72	0.85	0.46	0.301	31
		'328535908'	-67.98	485.7	445.1	NaN	20	-67.26	1.31	0.93	-30	NaN	NaN	NaN	0.92	NaN	1	NaN	0.42	34.91	-42.25	-53.78	-57.59	412.68	-202.43	-2.04	77.16	229.94	430	-44.0938	-60.75	-60.75	78.7188	467.963	-225.104	-2.07887	2.815	0.375	34.625	1	1.94	52.9	89.46	26.14	36.06	1.17	0.5	0.751	22
		'328549885'	-62.01	333.9	301.1	49.59	30	-61.98	0.15	1.01	-50	1.28775	1.21966	20	0.88	NaN	0.88	NaN	0.54	34.63	-39.75	-58.47	-58.47	349.12	-150.98	-2.31	74.38	188.87	290	-42.6875	-61	-61	79.125	411.074	-166.835	-2.46395	3.14	0.48	36.4375	1	63.065	40.03	76.14	8.26	30.96	0.79	0.07	0.096	11
		'328876201'	-57.83	178.6	160.6	15.34	40	-58.26	0.06	0.99	-70	NaN	NaN	NaN	0.9	NaN	0.9	NaN	0.66	31.13	-43.38	-61.5	-61.5	279.13	-121.62	-2.3	74.5	46.05	210	-44.4375	-61.9063	-61.9063	77.6875	316.533	-128.123	-2.47054	3.32	0.635	33.25	1	6.88	40.31	60.82	19.5	20.04	0.44	0.11	0.155	15
		'328954223'	-76.66	365.7	352.8	25.81	50	-75.68	0.23	1.02	-30	NaN	NaN	NaN	0.87	1.04	0.89	1	0.51	27.91	-35.75	-54.09	-57.59	342.02	-146.54	-2.33	63.66	675.76	630	-43.4063	-60.0313	-59.8125	70	427.032	-188.446	-2.26607	3.02	0.435	26.5938	1	6.325	50.72	70.83	10.39	27.34	0.95	0.14	0.501	51
		'329241587'	-71.08	190.6	179.8	16.1	90	-71.9	0.62	1.05	-70	1.08655	1.1103	50	0.86	1.03	0.92	1.15	0.35	18.75	-43.22	-55.66	-56.44	339.16	-224.12	-1.51	61.97	71.65	550	-48.125	-62.5312	-62.1875	73.5625	407.667	-275.68	-1.47877	3.015	0.335	25.4375	1	615.9	54	98.72	15.85	41.75	0.41	0.04	0.072	9
		'329254830'	-74.64	167	144	10.9	210	-74.9	1.67	1.15	-90	1.34639	1.05911	140	0.74	0.91	0.86	1.06	0.29	17	-44.16	-63.66	-63.66	420.58	-272.78	-1.54	61.16	14.35	570	-49.1563	-67.6562	-67.4375	72.25	493.523	-318.178	-1.55109	3.03	0.29	23.0938	1	6.44	74.39	108.22	55.97	27.66	0.7	0.15	0.379	78
		'329549957'	-78.45	214.1	212.2	24.06	110	-78.29	0.16	1.01	-70	1.70958	1.09243	90	0.79	0.87	0.8	0.96	0.85	36.13	-37.91	-52.44	-61.81	353.69	-82.57	-4.28	74.03	151.74	910	-47.6562	-56.0312	-55.4063	86.6563	473.965	-99.9664	-4.74125	3.125	0.765	39	1	414.65	17.51	33.89	8.41	11.98	0.69	0.23	0.097	12
		'329550137'	-65.23	418.7	388.8	95.49	60	-64.86	0.57	1.05	-30	NaN	NaN	NaN	0.66	0.86	0.71	0.83	0.67	33	-31.84	-46.44	-50.03	352.67	-104.71	-3.37	64.84	132.1	470	-41.6563	-53.375	-53.25	80.6563	558.124	-150.284	-3.7138	2.96	0.52	39	2	22.965	21.87	33.84	11.08	11.65	1.14	0.71	0.309	29
		'329550277'	-81.64	229.5	217.1	33.22	110	-81.06	0.43	1.03	-70	0.859417	1.04049	100	0.69	0.92	0.73	1.03	0.66	39.59	-38.41	-51.34	-57.97	428.17	-128.05	-3.34	78	197.73	890	-49.5	-53.5938	-53.0625	91.5	530.319	-144.486	-3.67038	3.085	0.61	42	1	21.375	16.04	29.05	8.32	12.17	1.18	0.45	0.146	19
		'329554301'	-71.43	191.3	171.6	22.28	130	-71.19	1.12	1.09	-70	NaN	NaN	NaN	0.83	1.24	0.91	1.25	0.6	41	-33.81	-46.66	-50.09	418.38	-135.28	-3.09	74.81	74.05	680	-45.0938	-56.2188	-55.8125	85.75	528.786	-161.858	-3.26697	3.08	0.565	40.6562	1	31.635	10.37	17.18	3.6	4.54	0.5	0.25	0.008	10
		'329554392'	-56.98	221.9	205.6	26.58	90	-55.99	0.78	0.95	-70	NaN	NaN	NaN	0.97	0.79	0.95	0.95	0.76	36.69	-31.59	-45.13	-49.59	315.04	-86.38	-3.65	68.28	60.51	430	-41.0625	-51.5313	-51.2188	78.8125	377.726	-114.527	-3.29815	3.135	0.655	37.75	2	2.57	16.22	30.52	6.88	11.89	0.54	0.15	0.115	17
		'329557305'	-82.86	159.4	146.6	25.49	190	-83.15	0.27	1.02	-90	NaN	NaN	NaN	0.78	0.99	0.81	1.21	0.64	36.78	-35.31	-50.88	-54.84	425.46	-107.61	-3.95	72.09	88.82	1250	-46.0313	-56	-55.6563	84.7813	600.561	-136.436	-4.40178	2.925	0.585	38.75	2	102.685	18.06	30.84	8.88	12.96	1	0.08	0.116	13
		'330154280'	-72.1	236.3	202.8	9.54	170	-73.32	1.34	1.11	-70	0.476784	1.01677	110	0.5	0.98	0.57	1.02	0.27	-0.66	-44	-60	-60	311.05	-199.75	-1.56	43.34	9.28	370	-45.8125	-64.9687	-64.5938	50.8125	366.697	-231.497	-1.58402	3.205	0.27	5	1	0.125	227.79	277.78	162.34	68.24	0.91	0.26	1.875	179
		'333604946'	-73.28	126.6	117	7.58	250	-74.05	0.89	1.08	-110	1.11076	1.05389	160	0.65	1.06	0.69	1.11	0.35	7.31	-31	-54	-54	220.31	-151.83	-1.45	38.31	95.22	700	-40.125	-65.5	-65.2188	53.5	338.105	-202.291	-1.67137	3.01	0.34	13.375	6	1.485	90.97	120.77	45.81	43	1.27	0.86	0.738	120
		'336676216'	-83	151.4	123.5	5.54	260	-82.8	0.38	1.03	-110	0.756042	1.02385	170	0.53	1.19	0.57	1.27	0.24	12.5	-30.47	-55.78	-61.88	355.73	-260.25	-1.37	42.97	16.28	680	-41.0625	-66.6563	-65.875	63.0625	506.763	-331.088	-1.5306	3.135	0.24	22	1	499.69	126.1	164.26	102.94	32.46	0.67	0.09	0.237	68
		'341016267'	-75.56	101.3	91.2	6.04	290	-75.58	0.94	1.08	-150	1.267	1.04923	210	0.67	1.18	0.7	1.26	0.23	10.53	-37.37	-59.84	-59.84	406.74	-298.22	-1.36	47.91	11.39	630	-44.9688	-68.7812	-68.4375	62.875	563.928	-356.544	-1.58165	3.005	0.23	17.9063	38	3.415	130.63	182.13	77.83	65.82	0.99	0.69	0.88	155
		'341442651'	-82.17	85.4	64.8	5.35	350	-81.19	0.58	1.05	-170	0.203644	1.00851	250	0.64	1.17	0.69	1.17	0.24	8.81	-36.84	-58.88	-58.88	380.85	-271.13	-1.4	45.66	527.12	1030	-46.4375	-72.3125	-71.7813	59.5625	495.775	-320.749	-1.54568	3.095	0.235	13.125	4	0.17	80.86	109.48	35.2	47.96	1.95	1.86	0.571	107
		'341459814'	-69.83	78.1	58.1	4.57	410	-70.11	0.51	1.04	-190	0.329062	1.01886	270	0.75	0.84	0.78	0.87	0.17	0.53	-40.94	-61.31	-61.31	386.81	-407.05	-0.95	41.47	862.49	NaN	NaN	NaN	NaN	NaN	NaN	NaN	NaN	NaN	NaN	NaN	4	0.48	123.27	153.61	63.98	42.52	1	25.5	0.816	102
		'348592897'	-73.53	148.9	132.8	25.54	130	-72.61	0.93	1.08	-90	0.88282	1.07447	70	0.76	1.25	0.84	1.33	0.7	24.84	-34.44	-45.69	-54.03	294.91	-92.57	-3.19	59.28	125.64	1400	-43.8437	-50.9688	-50.5312	75.0937	439.342	-130.668	-3.36228	3.09	0.575	31.25	5	9.195	13.39	17.84	7.33	5.52	2	1.25	0.116	16
		'349593629'	-66.02	369	303.3	53.64	50	-65.36	0.76	1.06	-50	NaN	NaN	NaN	0.74	NaN	0.78	NaN	0.66	34.53	-34.56	-45.63	-53.75	367.55	-119.65	-3.07	69.09	120.71	650	-41.5937	-51.125	-50.5938	81.3438	505.878	-147.717	-3.42463	3.235	0.56	39.75	5	13.08	17.58	22.31	4.85	3.01	1.5	1.5	NaN	19
		'349621141'	-77.1	233.9	205.9	42.4	110	-76.41	0.22	1.02	-70	NaN	NaN	NaN	0.77	1.11	0.79	1.26	0.74	26.75	-33.5	-48.5	-51.03	259.6	-99.94	-2.6	60.25	87.52	860	-40.375	-51.8438	-51.1875	70.625	358.252	-127.312	-2.81396	3.145	0.68	30.25	2	54.425	20.02	44	10.73	15.49	1.08	0.08	0.155	22
		'354190013'	-73.2	148.4	139.3	27.75	130	-73.11	1.05	1.09	-90	1.25987	1.09429	70	0.84	1.36	0.92	1.4	0.73	22.03	-34.03	-45.94	-53.72	233.16	-79.29	-2.94	56.06	97.68	1260	-46.0313	-51.2188	-50.7812	68.7813	319.993	-102.317	-3.12748	3.09	0.7	22.75	1	11.625	11.69	19.73	7.02	4.99	0.7	0.3	0.105	14
		'354833767'	-81.86	162.6	146.7	14.19	230	-82.28	0.6	1.05	-90	0.952135	1.04325	140	0.74	0.98	0.77	1.06	0.66	36.5	-35.19	-48.97	-61.59	348.41	-113.84	-3.06	71.69	50.97	890	-52.0938	-53.9063	-53.1563	96.375	512.483	-124.388	-4.12004	3.095	0.67	44.2813	1	748.74	28.66	63.91	19.99	19.67	0.44	0.06	0.055	9
		'367567889'	-75.06	260	252.2	19.83	110	-75.36	0.11	1.01	-50	3.52711	1.19014	95	0.8	0.69	0.81	1.02	0.61	42.44	-36.91	-51.03	-59.16	450.84	-126.72	-3.56	79.34	106.81	690	-47.25	-53.6563	-53.3438	93.6563	577.676	-147.507	-3.91625	3	0.565	46.4063	1	223.85	24.7	41.1	10.21	15.78	0.76	0.06	0.113	16
		'369697038'	-82.48	273.7	254.1	24.93	120	-82.73	0.49	1.04	-50	3.73486	1.1373	90	0.71	1	0.76	1.23	0.55	40.13	-32.59	-52.09	-56.63	510.99	-132.66	-3.85	72.72	147.13	890	-46.0625	-54.4063	-53.8438	86.75	623.121	-161.715	-3.85321	3.075	0.525	40.6875	1	1.04	20.24	31.1	12.93	9.33	0.6	0.4	0.233	24
		'370351753'	-78.84	257.8	244.8	26.12	110	-77.7	0.56	1.04	-70	1.39928	1.05498	90	0.63	1.1	0.66	1.16	0.58	40.25	-33.72	-49.78	-54.91	394.61	-131.19	-3.01	73.97	169.01	900	-47.5	-53.5	-53.1875	92.2187	530.745	-150.256	-3.53228	2.985	0.58	44.7187	1	16.675	17.44	33.86	9.12	12.45	0.8	0.2	0.157	21
		'370694659'	-73.21	282.5	265.2	24.47	80	-73.07	0.56	1.05	-50	1.33418	1.08517	50	0.67	1.11	0.71	1.2	0.56	31.69	-33.66	-49.34	-52.09	414.96	-134	-3.1	65.34	79.66	670	-43.6563	-53.7187	-53.1875	75.4063	512.881	-156.96	-3.26759	3.17	0.53	31.75	1	5.58	27.78	43.23	17.5	11.22	0.86	0.48	0.245	35
		'382982932'	-80.63	221.7	204	17.12	130	-79.64	0.45	1.03	-70	0.804552	1.03066	115	0.75	0.92	0.77	0.96	0.8	30.53	-36.03	-50.5	-56.88	246.06	-95.23	-2.58	66.56	147.62	660	-49.3437	-56.3125	-55.5938	85.125	419.923	-109.063	-3.85027	3.17	0.7	35.7812	1	8.195	25.73	35.57	13.52	10.33	1	0.69	0.266	32
		'385492488'	-75.9	378	340.6	32.35	60	-74.31	1.01	1.07	-50	NaN	NaN	NaN	0.58	NaN	0.62	NaN	0.76	32.69	-36.34	-51.34	-57.53	337.69	-104.92	-3.22	69.03	221.57	700	-43.8125	-52.625	-52.0625	88.5625	561.822	-130.805	-4.2951	3.09	0.65	44.75	1	14.225	28.02	39.09	15.08	10.84	0.75	0.65	0.232	34
		'386049446'	-84.95	207.5	191.8	12.54	110	-83.52	0.2	1.02	-70	NaN	NaN	NaN	0.64	1.22	0.66	1.21	0.82	35.5	-43.03	-52.78	-60.94	364.91	-101.64	-3.59	78.53	111.14	840	-47	-54.6563	-53.9687	82.9063	408.887	-114.522	-3.57038	3.16	0.76	35.9063	1	1.36	18.91	27.12	9.89	7.95	0.67	0.53	0.173	25
		'386970660'	-72.02	316.6	300.8	24.76	50	-70.94	0.28	1.02	-50	NaN	NaN	NaN	0.67	1.21	0.7	1.28	0.76	33.31	-36.25	-50.03	-57.53	319.64	-102.34	-3.12	69.56	298.05	650	-37.7188	-52.5	-52.1563	71.9687	371.453	-122.415	-3.03438	2.975	0.665	34.25	1	27.065	20.12	32.98	6.63	12.75	1	0.56	0.268	30
		'388874977'	-68.84	199.5	178	11.59	90	-68.59	0.04	1	-70	-0.464264	0.953346	50	0.87	1	0.89	0.95	0.43	14.75	-44.87	-58	-58.97	358.88	-169.39	-2.12	59.62	35.32	460	-42.4375	-60.3125	-60.0313	56.6875	316.309	-160.553	-1.97012	2.95	0.435	14.25	1	7.415	59.94	116.71	2.9	49.53	0.35	0.05	0.094	14
		'395785266'	-82.54	119.5	112.4	21.6	290	-82.95	0.24	1.03	-110	0.668087	1.03333	180	0.71	0.92	0.73	0.98	0.71	38.88	-31.25	-48.28	-60	400.16	-93.18	-4.29	70.12	179.07	1690	-45.1875	-55.5	-54.8437	91	540.175	-118.915	-4.54252	3.135	0.66	45.8125	1	86.805	10.98	19.42	6.64	6.56	1.6	0.2	0.05	8
		'395830185'	-78.04	238.5	230.1	18.74	70	-77.37	0.29	1.02	-70	0.854267	1.05472	50	0.63	1.09	0.65	1.26	0.69	42.84	-40.53	-49.22	-55.41	480.17	-119.98	-4	83.38	177.37	880	-47.8125	-54.3438	-53.6875	91.7188	549.989	-138.156	-3.98092	3.13	0.64	43.9063	5	2.06	19.76	31.49	11.46	10.56	1	0.64	0.172	25
		'395851985'	-78.86	315.6	298.6	37.75	50	-78.99	0.67	1.04	-70	-0.261887	0.979328	30	0.58	1.34	0.6	1.31	0.78	41.28	-39.88	-53.06	-58.72	410.69	-117.77	-3.49	81.16	247.12	630	-42.5625	-56.75	-56.2812	81.0625	445.826	-122.072	-3.65217	3.155	0.72	38.5	2	18.04	27.79	38.13	18.23	8.03	0.8	0.53	0.253	33
		'396274594'	-75.7	143.4	136.8	6.64	250	-75.69	0.28	1.02	-90	0.178219	1.00715	180	0.74	0.88	0.75	0.88	0.28	27.28	-47.38	-68.66	-68.66	511.24	-343.59	-1.49	74.66	7.55	370	-50.625	-70.4375	-69.9375	82.1563	580.901	-370.976	-1.56587	3.155	0.28	31.5313	1	1.71	200.8	217.39	177.02	21.5	0.36	1.73	1.42	210
		'396369826'	-70.94	177.3	162.8	6.53	200	-70.55	0.37	1.03	-70	0.438931	1.01798	140	0.68	1	0.71	1.07	0.28	10.88	-30.69	-55.38	-55.38	303.24	-209.56	-1.45	41.56	18.05	430	-40.5313	-64.6875	-64.2188	56.625	400.491	-250.978	-1.59572	3.12	0.285	16.0937	4	0	123.15	170.14	64.65	62.09	0.96	0.82	0.933	168
		'396608557'	-69.85	144	136.6	7.34	190	-69.91	0	1	-90	0.0873642	1.00453	130	0.77	0.92	0.79	0.95	0.27	16.41	-37.75	-64.53	-64.53	411.91	-277.42	-1.48	54.16	11.99	370	-46.0625	-66.0625	-66.0625	68.0625	483.572	-303.418	-1.59375	3.22	0.29	22	1	2.14	127.06	164.07	84.76	50.85	0.9	0.74	1.132	162
		'396650742'	-80.21	182.9	187.2	10.96	190	-79.74	1.32	1.09	-110	NaN	NaN	NaN	0.56	1.2	0.61	1.24	0.27	14.16	-36.81	-59.38	-59.38	350.18	-269.55	-1.3	50.97	23.45	530	-48.6563	-64.3125	-63.6875	74.1563	523.941	-329.136	-1.59187	3.1	0.28	25.5	19	0.135	199.5	268.28	84.93	118.99	1.08	1.15	1.363	266
		'396652279'	-71.97	137.1	116.2	7.24	220	-72.24	0.8	1.06	-110	0.601324	1.03275	140	0.73	0.99	0.78	1.02	0.25	9.75	-35.94	-62.91	-62.91	385.47	-251.06	-1.54	45.69	13.75	430	-46.5	-69.5	-69.125	65.25	520.329	-339.939	-1.53066	3.235	0.245	18.75	1	3.19	109.53	142.9	68.4	43.76	0.91	0.67	0.969	139
		'396687610'	-76.74	135.5	118.2	6.63	270	-75.81	0.36	1.03	-110	0.681248	1.03151	170	0.69	0.87	0.71	0.9	0.25	12.28	-42.78	-69.5	-69.5	367.29	-324.35	-1.13	55.06	710.94	390	-53.5313	-72.0313	-72.0313	71.5938	558.904	-428.323	-1.30487	3.11	0.225	18.0625	10	0.37	183.49	225.48	96.93	71.24	0.84	0.98	1.165	226
		'396903166'	-72.51	263.5	249.2	26.66	110	-72.03	0.44	1.04	-50	-0.0126343	0.999327	70	0.74	0.91	0.75	1.35	0.71	30.5	-31.31	-48.56	-51	293.29	-91.01	-3.22	61.81	62.88	750	-44.4375	-55.625	-55.1562	78.5625	463.603	-113.861	-4.07166	2.975	0.645	34.125	2	48.465	21.89	37.05	11.19	13.25	0.83	0.25	0.193	26
		'396903227'	-63.03	428.6	356.1	NaN	70	-63.67	0.37	1.02	-50	4.27722	1.40754	50	0.65	0.49	0.67	0.69	0.82	33.44	-32.59	-49.38	-54	303.25	-84.79	-3.58	66.03	133.77	520	-40.75	-55.9375	-55.2188	74.4375	379.309	-106	-3.5784	3.235	0.71	33.6875	1	6.92	15.6	23.54	6.52	8.79	1	0.33	0.166	20
		'397348126'	-83.52	246.7	244.7	23.15	130	-82.81	0.35	1.03	-50	1.97204	1.12046	70	0.69	0.89	0.73	1.02	0.77	36.59	-36.81	-53.47	-62.31	403.57	-91.17	-4.43	73.41	82.61	940	-46.0938	-55.0625	-54.5938	89.9375	561.749	-107.443	-5.22832	3.15	0.74	43.8437	1	441.78	21.96	39.88	12.6	14.41	0.93	0.07	0.097	12
		'397353539'	-76.58	228.1	190.8	18.07	150	-75.61	0.27	1.02	-90	NaN	NaN	NaN	0.74	0.7	0.76	0.92	0.72	37.06	-34.16	-47.66	-50.09	375.95	-98.1	-3.83	71.22	63.27	900	-43.6563	-49.8125	-49.5938	87.3438	515.99	-119.045	-4.33443	2.845	0.67	43.6875	2	537.18	23.21	41.95	10.71	12.5	0.82	0.09	0.053	8
		'397354239'	-73.76	200.5	189.6	39.24	90	-72.66	0.75	1.06	-70	NaN	NaN	NaN	0.88	0.97	0.93	1.24	0.6	30.13	-35.5	-49.47	-54.03	374.34	-119.3	-3.14	65.63	113.73	700	-47.1563	-52.5	-52.2812	84.7813	614.893	-149.284	-4.11895	2.92	0.575	37.625	2	4.03	23.38	34.81	14.07	10.92	0.94	0.47	0.22	28
		'422055317'	-75.42	151.7	133.9	25.13	100	-75.22	1.02	1.1	-90	NaN	NaN	NaN	0.73	1.18	0.8	1.37	0.7	41.44	-37.69	-47.31	-57.56	446.55	-112.37	-3.97	79.13	221.35	1390	-47.8438	-51.2813	-50.9063	84.4063	454.848	-119.434	-3.80836	3.095	0.68	36.5625	1	1.315	18.31	25.13	9.63	7.07	1.33	0.78	0.149	22
		'422738880'	-78.61	240.9	219.2	20.22	90	-78.41	0.62	1.05	-70	1.84592	1.08993	75	0.66	1.07	0.7	1.43	0.59	45	-37.09	-50.5	-56.56	532.88	-138.14	-3.86	82.09	88.94	700	-49.0937	-52.7188	-52.4063	98.2812	665.357	-148.053	-4.49404	3.08	0.57	49.1875	1	7.115	20.2	32.88	12.24	11.35	0.8	0.33	0.2	24
		'464079491'	-78.53	205.8	173	59.99	90	-77.52	1.5	1.12	-90	2.12418	1.18056	50	0.67	1.35	0.75	1.48	0.56	33.41	-33.38	-49.06	-57.16	391.55	-119.74	-3.27	66.78	133.44	1000	-46.875	-55.6875	-55.3438	77.875	483.933	-143.569	-3.37073	3.075	0.525	31	4	0.17	20.01	28.48	8.71	8.45	1.08	0.75	0.176	26
		'464188580'	-78.49	161.2	140.7	15.58	170	-78.54	0.47	1.04	-90	-0.121674	0.99432	110	0.68	1.31	0.71	1.29	0.85	23.56	-32.69	-51.78	-59.34	283.94	-69.69	-4.07	56.25	942.64	820	-39.4688	-59.2813	-57.875	64.5313	381.265	-129.385	-2.94674	3.23	0.49	25.0625	1	1.73	14.33	20.92	7.68	8.03	1	1	0.21	21
		'464212183'	-65.57	255.4	223.3	22.67	70	-65.43	1.1	1.1	-50	0.247238	1.01946	50	0.76	1.05	0.9	1.07	0.61	10.72	-40.31	-58.59	-58.59	200.48	-102.82	-1.95	51.03	220.88	380	-41.2188	-61.75	-61.75	58.875	245.621	-129.945	-1.8902	3.14	0.565	17.6562	1	0.61	46.44	65.78	23.33	20.39	0.96	0.71	0.385	61
		'464290292'	-68.1	136.5	101.6	6.72	210	-67.41	1.02	1.09	-110	0.707371	1.04385	130	0.76	0.95	0.83	1	0.28	29.81	-37.75	-62.62	-62.62	478.68	-326.31	-1.47	67.56	13.32	-90	-50.9688	-69.9062	-70.0625	64.625	449.7	-281.081	-1.5999	2.285	0.29	13.6563	1	1.615	111.51	141.53	72	40.02	1	0.72	0.795	138
		'464368713'	-79.43	217.2	171.6	8.31	210	-78.95	1.21	1.12	-70	0.115692	1.00374	130	0.6	NaN	0.64	0.98	0.24	7.63	-35.56	-61.84	-61.84	347.27	-285.67	-1.22	43.19	13.48	480	-46.4687	-67.5938	-67.1875	61.4688	528.853	-357.929	-1.47754	3.06	0.23	15	2	3.13	128.62	166.39	86.69	54.78	0.97	1	1.05	162
		'466114829'	-78.07	107.4	87	4.24	320	-79.17	0.61	1.06	-110	0.897821	1.04466	200	0.8	0.92	0.85	0.97	0.25	23	-47.41	-70.47	-70.47	549.09	-388.47	-1.41	70.41	7.43	500	-47	-73	-72.5	72.8125	530.669	-376.057	-1.41114	3.21	0.255	25.8125	1	3.755	154.26	203.4	119.85	40.61	0.85	0.23	1.21	171
		'466245544'	-70.95	187.1	139.3	6.01	170	-71	1.22	1.12	-90	1.85116	1.10536	110	0.66	0.9	0.7	1.01	0.28	22.13	-38.19	-62.84	-62.84	412.58	-293.59	-1.41	60.31	28.08	380	-47.8438	-65.375	-65.375	72.9375	488.912	-312.353	-1.56525	3.11	0.295	25.0938	2	0.385	114.81	156.27	70.69	44.96	1.02	0.45	1.042	137
		'466378900'	-81.32	273.5	265.3	25.22	90	-81.26	0.26	1.02	-50	NaN	NaN	NaN	0.65	0.78	0.66	0.84	0.73	26	-40.56	-52.5	-53.22	278.57	-120.22	-2.32	66.56	99.47	640	-43.6875	-56.4063	-55.8125	70.1562	338.985	-133.946	-2.53075	3.155	0.67	26.4688	6	6.62	22.84	34.62	11.78	12.01	1.06	0.5	0.164	29
		'466431949'	-65.89	109.5	105	18.04	230	-65.66	0.26	0.98	-110	0.583202	1.04222	150	0.94	0.82	0.92	0.94	0.81	32.88	-30.25	-49.38	-53.28	293.54	-72.08	-4.07	63.12	150.85	1110	-48.8125	-56.5	-55.9063	90.0625	486.721	-105.746	-4.60276	3.08	0.745	41.25	1	1.625	17.27	27.14	8.61	10.1	1.1	0.1	0.077	14
		'466632464'	-72.92	210.2	178.7	16.46	130	-72.7	1.53	1.13	-70	0.959492	1.04785	90	0.69	0.99	0.84	1.06	0.71	30.38	-33.16	-49.66	-53.41	242.21	-98.26	-2.46	63.53	105.99	650	-47.25	-57.75	-57.4687	81.75	343.75	-134.757	-2.55088	3.08	0.67	34.5	1	1.15	18.23	25.59	10.27	8.25	0.92	0.67	0.16	23
		'466664172'	-68.97	493.4	484	41.82	30	-64.9	0.4	1.01	-70	NaN	NaN	NaN	0.84	NaN	0.87	NaN	0.51	24.22	-44.47	-55.91	-55.91	334.59	-144.64	-2.31	68.69	47.17	-70	-44.9375	-59.7188	-59.7188	71.1875	373.312	-162.924	-2.29133	2.76	0.475	26.25	3	0	46.55	93.98	17.23	30.94	0.79	0.11	0.43	46
		'466800233'	-71.83	269.2	242.9	15.68	90	-70.8	0.21	1.02	-50	-0.258221	0.985937	70	0.82	0.66	0.83	0.81	0.69	36.66	-37.09	-48.75	-50.09	407.25	-107.29	-3.8	73.75	60.25	610	-46.7188	-53.2813	-53.0938	83.0937	497.341	-135.402	-3.67307	2.85	0.59	36.375	2	42.485	25.78	43.99	13.24	14.2	0.72	0.22	0.212	28
		'466827702'	-82.91	245.4	226.6	24.92	70	-82.42	0.18	0.99	-70	-0.386757	0.962122	30	0.63	1.39	0.64	1.33	0.77	34.5	-40.25	-52.56	-58.94	368.78	-101.97	-3.62	74.75	196.15	700	-46.875	-57.8438	-57.5938	86.5625	532.362	-136.779	-3.89214	2.94	0.69	39.6875	3	3.77	24.97	36.1	9.07	15.14	0.9	0.9	0.223	34
		'467003163'	-71.26	142.4	128.3	9.96	210	-70.78	0.08	1.01	-90	2.25491	1.15424	130	0.91	0.76	0.93	0.9	0.67	42.75	-38.5	-53.84	-54.59	511.54	-124.77	-4.1	81.25	38.53	570	-43.7188	-58.8438	-58.3125	88.0625	600.357	-148.496	-4.04293	3.06	0.585	44.3438	2	28.145	27.21	47.96	7.66	24.11	0.83	0.09	0.128	20
		'467357834'	-79.67	188	182	23.06	210	-78.6	0.53	1.05	-70	-0.157364	0.992987	140	0.76	0.92	0.81	0.91	0.67	35.69	-31.09	-48.16	-49.72	338.21	-108.27	-3.12	66.78	141.04	1160	-46.4063	-55.0938	-54.6563	87.7813	486.968	-134.664	-3.61617	3.075	0.635	41.375	3	1.905	18.77	32.51	10.01	11.35	1	0.5	0.214	25
		'467703703'	-79.8	221.9	209.1	25.48	70	-79.48	0.35	1.03	-70	NaN	NaN	NaN	0.64	NaN	0.66	NaN	0.68	36.97	-36.72	-49.19	-52.44	452.01	-105.7	-4.28	73.69	139.63	890	-50.875	-53.1563	-52.9375	90.4063	592.809	-118.458	-5.00438	2.94	0.675	39.5312	6	2.235	24.55	32.86	6.45	10.49	1.18	0.73	0.223	31
		'467831649'	-76.7	136	123.3	18.22	270	-76.41	0.06	0.99	-90	1.4544	1.08334	160	0.82	0.8	0.81	0.85	0.82	29.13	-36.88	-49.38	-53.16	328.92	-76.87	-4.28	66	90.02	1360	-47.7188	-56.625	-56.0625	81.125	448.51	-100.891	-4.44549	3.02	0.715	33.4063	2	454.425	13.46	22.19	7.24	11.01	1.4	0.2	0.057	7
		'468054671'	-77.34	288.2	267.3	19.76	60	-76.93	0.08	0.99	-50	NaN	NaN	NaN	0.62	NaN	0.64	NaN	0.72	31.56	-38.84	-50.41	-55.28	350.85	-114.02	-3.08	70.41	219.41	760	-40.4375	-54.875	-54.5313	73.3125	421.742	-133.211	-3.16597	2.98	0.64	32.875	3	0.125	27.23	41.94	11.1	17.36	1.29	1.14	0.286	40
		'468120757'	-69.16	126.5	119	16.81	210	-68.81	1.04	1.09	-110	0.841057	1.04882	150	0.88	0.89	0.95	1.02	0.6	36.25	-25.69	-45.53	-51.5	334.82	-103.74	-3.23	61.94	95.93	900	-47.1875	-50.8438	-50.625	85.875	482.668	-136.219	-3.54332	2.76	0.61	38.6875	1	27.46	14.19	24.41	7.34	7.21	0.89	0.44	0.155	17
		'468193142'	-70.17	133.3	129.4	16.36	210	-70.16	0.14	1.01	-90	0.92259	1.05875	140	1.01	0.84	1.02	0.91	0.67	32.19	-32.88	-50.22	-56.22	344.68	-105.66	-3.26	65.06	66.09	800	-47.9062	-56.6563	-56.2812	86.4062	542.136	-136.495	-3.97185	3.015	0.615	38.5	1	6.06	23.99	37.85	13.91	12.12	0.83	0.22	0.203	28
		'469610831'	-78.14	147.7	139.8	14.05	230	-76.48	0.49	1.04	-90	0.700693	1.02818	160	0.63	0.99	0.64	1.02	0.36	15.41	-36.28	-62.44	-62.44	285.25	-205.9	-1.39	51.69	114	710	-47	-67.4688	-67.0312	68.5	416.375	-234.11	-1.77854	3.02	0.37	21.5	1	3.8	104.41	128.16	63.01	38.69	1.05	0.91	0.896	127
		'469661756'	-78.25	231.2	202.5	28.95	90	-77.3	0.16	1.01	-70	0.0635605	1.00433	50	0.66	1.42	0.68	1.37	0.7	38.16	-35.62	-48.78	-53.78	342.36	-117.33	-2.92	73.78	264.28	730	-46.375	-52.6875	-52.625	86	430.695	-135.418	-3.18048	3.245	0.675	39.625	4	1.945	22.5	31.32	13.6	7.93	1.17	0.92	0.185	29
		'469704261'	-85.07	146.4	125.5	11.8	360	-84.88	0.04	1	-110	1.702	1.06117	250	0.69	0.73	0.69	0.8	0.67	25.56	-39.38	-53.66	-64.31	302.3	-99.98	-3.02	64.94	32.58	1060	-52.4688	-60.6563	-59.9063	83.875	433.109	-126.96	-3.41139	3.02	0.635	31.4062	1	717.305	36.99	68.96	26.5	16.23	0.27	0.18	0.056	11
		'469720505'	-82.5	265.3	232.7	22.64	110	-81.99	0.15	1.01	-70	NaN	NaN	NaN	0.57	NaN	0.59	NaN	0.67	36.09	-33	-52.47	-57.34	351.62	-107.12	-3.28	69.09	204.93	800	-46.5625	-54.3438	-54.0625	88.9063	541.678	-128.135	-4.22739	2.94	0.665	42.3438	1	6.01	20.61	34.27	11.41	11.04	0.85	0.46	0.191	25
		'469734859'	-77.64	284.4	266.5	25.29	110	-76.14	0.64	1.05	-50	2.27775	1.11328	95	0.64	0.71	0.7	0.84	0.62	36.69	-35.13	-50.34	-52.41	408.37	-125.64	-3.25	71.81	60.37	700	-43.75	-52.75	-52.0938	76.625	431.571	-138.664	-3.11236	3.2	0.625	32.875	4	27.42	18.53	30.68	8.11	11.42	0.85	0.15	0.162	18
		'469753383'	-79.18	140.3	106.8	6.54	250	-79.26	0.41	1.04	-110	1.19249	1.05218	170	0.73	1.06	0.76	1.08	0.9	19.5	-38.56	-55.88	-58.28	270.91	-66.14	-4.1	58.06	147.71	730	-43.1563	-68.625	-67.5313	64	346.13	-148.012	-2.33852	3.13	0.48	20.8438	5	2.26	16.93	22.49	11.96	6.1	1.13	0.88	0.141	20
		'469761118'	-80.77	122.2	118	18.92	230	-80.51	0.11	1.01	-110	0.748806	1.03136	180	0.79	1.04	0.8	1.27	0.78	39.53	-34.84	-48.66	-57.13	409.72	-91.63	-4.47	74.38	165.82	1750	-46.3438	-53.875	-53.2813	91.5312	540.04	-125.221	-4.31271	3.145	0.685	45.1875	1	273.975	9.33	15.24	5.7	5.68	1.4	0.2	0.03	8
		'469798159'	-81.56	218.8	199.3	31.55	70	-80.46	0.22	0.98	-70	0.681252	1.08934	30	0.7	1.16	0.72	1.27	0.66	27	-38.81	-51.88	-63.69	358.37	-115.13	-3.11	65.81	310.37	1170	-41.3438	-53.4375	-52.625	63.5938	354.587	-121.515	-2.91804	3.27	0.645	22.25	1	0.07	24.13	30.79	11.41	11.36	1	0.75	0.234	29
		'469800845'	-74.04	229	199.8	30.02	70	-73.38	0.64	1.06	-70	0.642731	1.08605	30	0.57	1.09	0.62	1.18	0.48	36.63	-31.75	-44.78	-53.06	507.54	-139.74	-3.63	68.38	123.18	1000	-44.5	-50.4375	-50.25	81.2187	637.865	-173.092	-3.68513	2.935	0.465	36.7188	5	29.46	22.03	28.3	6.85	6.16	1	0.5	0.149	26
		'469801138'	-71.89	91	80.3	5.02	290	NaN	NaN	NaN	NaN	0.903305	1.04489	180	0.85	1.2	0.98	1.22	0.25	15.63	-29.13	-54.16	-54.16	322.21	-254.15	-1.27	44.75	144.66	540	-43.7188	-66.3125	-65.9062	72.25	619.272	-390.136	-1.58732	3.075	0.23	28.5313	5	1.745	138.99	178.41	84.67	45.38	0.99	0.76	1.155	169
		'469803003'	-80.73	267.2	261.2	28.52	90	-79.42	0.11	1.01	-50	0.912079	1.03917	70	0.64	1.25	0.66	1.29	0.61	36.31	-38.25	-51.41	-54.56	473.89	-132.96	-3.56	74.56	114.67	900	-45.8125	-55.4688	-55.3125	82.3125	597.944	-141.946	-4.21246	2.855	0.59	36.5	6	0.495	23.86	37.02	13.13	11.66	1.36	0.64	0.212	30
		'469803127'	-76.42	362.1	356.7	40.27	50	-73.66	0.24	1.02	-50	-2.64693	0.887873	50	0.52	0.9	0.52	0.93	0.7	47.06	-31.81	-46.84	-50.81	554.32	-106.3	-5.21	78.88	173.59	700	-37.1563	-49.9375	-49.4688	76.2188	482.977	-129.316	-3.73487	3.115	0.685	39.0625	5	12.3	26.9	37.1	8.45	9.69	1.08	0.83	0.236	32
		'469832490'	-73.41	123.4	113.4	13.8	230	-72.79	0.18	0.98	-90	0.390549	1.02181	150	0.87	0.95	0.85	1.04	0.61	21.25	-25.13	-45	-57.28	219.06	-78.46	-2.79	46.37	68.97	900	-42.3125	-52.4688	-52.0313	83.125	623.504	-145.367	-4.28917	3.07	0.51	40.8125	1	649.66	32.37	51.46	22.6	12.56	0.76	0.04	0.054	13
		'469864405'	-77.54	215.2	211	20.58	90	-75.96	0.56	1.04	-70	-0.301716	0.980558	50	0.73	1.44	0.76	1.41	0.5	33.91	-30.34	-45.41	-49.44	382.75	-132.41	-2.89	64.25	111.92	850	-42.625	-50.8125	-50.5	78.875	580.383	-173.43	-3.3465	2.945	0.445	36.25	8	0	30.95	46.03	16.2	14.01	0.92	0.63	0.209	41
		'470062597'	-75.02	145.9	126	8.1	240	-74.77	0.04	1	-110	0.836716	1.03432	160	0.59	1.02	0.62	1.05	0.26	4.78	-32.72	-58.47	-58.53	250.54	-217.06	-1.15	37.5	15.24	470	-48.0313	-66.6563	-66.375	66.4688	534.755	-344.72	-1.55127	2.985	0.25	18.4375	1	0.695	159.17	192.68	107.21	47.76	0.9	0.73	1.443	191
		'470098860'	-80.34	229.6	218.3	23.27	100	-79.63	0.39	1.03	-70	NaN	NaN	NaN	0.72	1.05	0.75	1.07	0.61	35.19	-41.56	-56.66	-60.66	463.34	-133.42	-3.47	76.75	117.14	800	-49.0625	-57.0938	-56.7813	85.7813	627.637	-142.392	-4.40781	2.985	0.6	36.7188	3	10.95	23.85	31.65	13.3	9.34	0.92	0.69	0.229	29
		'470581375'	-74.85	201.4	177.7	NaN	130	-73.1	0.66	1.06	-50	-0.668488	0.94641	50	0.89	NaN	1	NaN	0.6	37.81	-38.75	-52.44	-52.44	370.2	-122.96	-3.01	76.56	94.14	800	-47.125	-57.6875	-57.4688	84.625	424.039	-150.779	-2.81232	3.11	0.555	37.5	3	2.81	19.54	29.01	10.47	8.84	0.67	0.33	0.313	20
		'471077468'	-66.13	101.8	95.6	NaN	190	-65.74	0.91	1.08	-70	0.691826	1.03473	130	1	1.37	1.06	1.48	0.3	4.72	-30.25	-55.44	-55.44	211.26	-175.57	-1.2	34.97	59.62	390	-44.6563	-62.1563	-62.125	57.0313	390.99	-253.315	-1.54349	2.915	0.285	12.375	14	0.05	93.72	133.44	54.17	52.9	1.32	0.97	0.801	131
		'471077857'	-74.22	131.8	113.9	6.89	370	-74.29	0.56	1.05	-110	0.686546	1.0256	240	0.74	0.75	0.77	0.78	0.22	25.5	-33.16	-65.28	-65.28	489.81	-381.06	-1.29	58.66	8.74	540	-41.7813	-67.1563	-66.5938	58.0937	417.48	-284.608	-1.46686	3.22	0.27	16.3125	1	0	151.4	182.15	118.06	32.68	0.91	0.58	1.374	173
		'471085676'	-74.91	155.3	137	6.72	290	-74.05	0.44	1.04	-90	0.676863	1.02665	180	0.65	0.86	0.69	0.91	0.25	16.63	-38.06	-61.5	-61.5	427.04	-300.05	-1.42	54.69	8.21	470	-43.5938	-69.125	-68.6563	68.75	525.48	-346.151	-1.51807	3.05	0.25	25.1563	2	0.86	179.21	212.99	123.81	49.06	0.79	0.73	1.828	192
		'471087830'	-75.74	140.1	122.9	8.63	270	-76.09	1.33	1.13	-90	0.966784	1.03496	190	0.69	0.92	0.73	0.97	0.26	16.38	-34.03	-61.63	-61.63	370.25	-279.75	-1.32	50.41	13.76	480	-47.1563	-68.3438	-67.9063	71.0313	512.722	-340.315	-1.50661	3.03	0.27	23.875	1	2.045	140.06	176.21	103.31	38.43	0.85	0.6	1.411	162
		'471129934'	-68.48	104.8	90.2	13.5	290	-68.4	0.65	1.06	-110	1.1187	1.06215	220	0.87	0.68	0.93	0.72	0.69	35.5	-32.84	-48.47	-54.25	352.55	-98.79	-3.57	68.34	75.07	1040	-45.0625	-55.9375	-55.2813	86.5625	504.39	-125.541	-4.01774	3.12	0.645	41.5	1	59.62	14.32	27.26	8.35	9.37	0.58	0.08	0.1	11
		'471131311'	-69.31	90.7	57	NaN	110	-69.86	3.85	1.5	-90	4.29615	1.43588	70	1.12	1.55	1.39	2.23	0.59	34.66	-38	-47.84	-53.5	413.48	-133.4	-3.1	72.66	71.76	760	-46.25	-53.3438	-52.9688	78.9063	469.311	-150.86	-3.11091	3.015	0.55	32.6563	7	6.2	25.34	34.21	6.41	16.55	0.67	0.75	0.232	34
		'471141261'	-78.65	111	95.6	15.11	210	-78.86	0.52	1.06	-110	0.362125	1.02423	140	0.75	1.09	0.79	1.09	0.74	38.81	-38	-43.47	-52.16	420.41	-96.02	-4.38	76.81	142.85	1300	-46.6563	-47.625	-47.0625	85.6563	488.588	-128.404	-3.80509	3.17	0.62	39	5	3.595	21.33	30.91	6.58	10.52	1.07	0.71	0.156	28
		'471143169'	-77.41	227.3	216.8	32.68	100	-76.9	0.91	1.07	-70	NaN	NaN	NaN	0.75	1.07	0.82	1.14	0.65	36.25	-36.72	-47.81	-54.59	391.94	-137.28	-2.85	72.97	88.22	800	-37.3438	-50.5625	-50.5625	72.8438	451.227	-146.288	-3.08451	3.075	0.57	35.5	1	12.255	24.18	33.78	13.11	9.49	0.65	0.4	0.208	31
		'471410185'	-76.38	191.4	162.3	21.66	120	-75.77	1.08	1.1	-70	0.808006	1.04335	90	0.69	1.08	0.82	1.13	0.72	25.53	-39.16	-50.44	-55.09	251.9	-101.57	-2.48	64.69	446.11	730	-46.8125	-58.9688	-58.4688	75	355.608	-143.753	-2.47373	3.095	0.615	28.1875	2	0.935	26.17	34.31	6.71	13.43	1.45	1.18	0.218	34
		'471758398'	-77.27	262.2	248.4	25.21	150	-76.3	0.31	1.02	-50	1.11811	1.04985	100	0.79	0.77	0.88	1.02	0.59	29.84	-32.09	-48.53	-56.91	263.92	-120.02	-2.2	61.94	58.39	870	-42.6875	-55.0938	-54.5313	73.4375	324.056	-134.32	-2.41257	3.235	0.595	30.75	1	313.795	23.82	69.86	6.02	24.14	0.38	0.13	0.015	7
		'471767045'	-70.52	82.8	68	12.36	210	-70.08	1.88	1.27	-110	1.22565	1.10385	150	0.76	1.1	0.96	1.15	0.67	42	-38.41	-42.97	-53.38	473	-123.21	-3.84	80.41	115.54	1290	-48.9688	-52.0625	-51.6563	90.125	528.803	-151.969	-3.47967	3.125	0.595	41.1563	2	4.72	15.6	20.04	4.73	8.79	0.67	0.58	0.144	20
		'471786879'	-76.14	154.9	137.7	14.34	210	-76.01	1.3	1.12	-90	0.823025	1.03799	130	0.71	1.08	0.82	1.12	0.62	44.81	-32.44	-48.5	-48.97	379.31	-128.66	-2.95	77.25	113.86	890	-44.3125	-55.3125	-54.9375	87.7188	454.552	-164.09	-2.77014	3.17	0.555	43.4063	5	1.62	20.46	30.01	12.04	8.21	1	0.75	0.19	27
		'471789504'	-71.38	239.6	228.2	16.72	150	-71.36	0.57	1.05	-50	1.47594	1.05803	110	0.79	0.91	0.84	1.05	0.67	33.72	-28.34	-43.34	-51.72	283.24	-105.22	-2.69	62.06	65.78	540	-41.6563	-53.9063	-53.4688	73.1563	392.384	-152.998	-2.56464	3.175	0.575	31.5	1	4.075	21.58	33.79	11.99	8.88	0.53	0.35	0.2	28
		'471819401'	-77.39	211	123.6	12.31	190	-77.27	1.81	1.17	-90	1.23538	1.05631	120	0.51	0.84	0.62	0.93	0.53	37.78	-33.63	-49.78	-55.59	338.86	-146.3	-2.32	71.41	48.55	810	-48.5625	-58.625	-58.125	89.0938	440.136	-164.621	-2.67363	3.07	0.6	40.5313	1	15.275	20.94	29.58	14.75	6.61	0.53	0.41	0.181	25
		'473011949'	-70.7	325.3	319.7	36.68	70	-69.48	0.18	1.01	-50	2.5624	1.14125	70	0.71	0.59	0.76	0.61	0.46	36.13	-40.59	-55.59	-55.59	351.16	-186.02	-1.89	76.72	84.21	-70	-46.9688	-60.2813	-60.2813	83.6875	399.139	-206.723	-1.9308	2.825	0.445	36.7188	1	837.385	41.01	75.23	21.7	30.26	0.5	0.06	0.04	6
		'473020156'	-76.75	298.4	296.6	31.49	70	-76.14	0.47	1.04	-50	-0.296787	0.985163	50	0.56	1.1	0.6	1.09	0.63	47.66	-33.34	-49.31	-52.47	582.79	-125.65	-4.64	81	124.18	790	-42.625	-53.7813	-53.5	89.8125	669.846	-140.309	-4.77409	2.9	0.575	47.1875	5	13.76	25.46	35.87	7.2	14.58	1.2	0.67	0.248	34
		'473111617'	-74.22	193.8	172.1	26.8	90	-73.93	0.61	1.05	-70	1.47249	1.13513	50	0.73	1.12	0.76	1.28	0.76	28.66	-34.16	-45.19	-55.94	265.48	-91.71	-2.89	62.81	230.21	930	-36.875	-53.7813	-53.5313	66.7188	335.718	-118.294	-2.83799	3.09	0.64	29.8438	1	3.47	18.78	24.58	9.8	7.87	1.57	1	0.163	23
		'473540161'	-69.39	296.4	233.8	NaN	90	-70.66	4.51	1.25	-70	NaN	NaN	NaN	0.78	NaN	1	NaN	0.31	35.44	-37.78	-58.13	-58.13	459.05	-311.35	-1.47	73.22	26.76	420	-42.4688	-60.5	-60.5	75.4375	495.778	-317.639	-1.56082	2.83	0.3	32.9688	25	0.87	59.84	84.7	26.1	23.82	0.73	0.45	0.548	68
		'473543792'	-76.1	264.4	196.8	17.54	110	-75.71	2.66	1.22	-70	1.10114	1.06414	70	0.62	0.96	0.76	1.09	0.3	27	-32.66	-60.81	-60.81	400	-284.25	-1.41	59.66	70.46	640	-44.9063	-63.1563	-62.7813	77	519.859	-313.114	-1.66029	3.12	0.3	32.0938	1	0.87	58.49	89.9	28.52	43.4	1	0.82	0.569	89
		'473564515'	-71.95	160.4	137	14.09	190	-71.85	1.29	1.11	-90	1.01552	1.04715	140	0.83	1.02	0.93	1.14	0.39	14.31	-32.03	-54.34	-54.72	275.14	-163.77	-1.68	46.34	70.33	690	-44.1563	-64.3125	-64.0313	75.0938	508.704	-263.384	-1.93141	3.085	0.335	30.9375	1	10.49	58.11	75.04	36.8	18.35	0.72	0.38	0.38	69
		'473593847'	-74.34	209.6	195.4	22.47	130	-74.27	0.49	1.04	-70	0.0900726	1.00485	90	0.89	1.01	0.93	1.04	0.43	37	-39.78	-57.91	-57.91	417.6	-196.51	-2.13	76.78	70.11	600	-42.9688	-61.0313	-60.5938	79.9688	458.516	-235.914	-1.94358	3.19	0.365	37	1	159.265	53.15	94.79	15.64	45.06	0.5	0.05	0.093	12
		'473601979'	-75.43	468.1	435.8	31.24	70	-73.71	0.29	1.02	-30	NaN	NaN	NaN	0.59	NaN	0.66	NaN	0.81	22.88	-39.59	-46.97	-48.22	220.28	-81.51	-2.7	62.47	60.52	570	-46.0938	-52.3438	-51.8438	69.8438	261.308	-101.386	-2.57737	3.3	0.72	23.75	2	23.68	15.15	54.95	9.35	11.17	0.38	0.25	0.18	20
		'473611755'	-82.77	149.6	141.5	10.74	250	-83.03	0.43	1.04	-110	1.94739	1.08655	180	0.64	0.77	0.66	0.93	0.63	39.78	-38.13	-49.16	-63.75	413.52	-128.59	-3.22	77.91	60.21	1070	-52.0625	-54.1875	-53.4063	95.375	523.544	-138.459	-3.78121	3.09	0.64	43.3125	1	811.92	30.13	52.44	16.76	23.56	0.2	0.1	NaN	5
		'473642382'	-76.32	195.7	173.9	18.6	190	-76.33	0.92	1.09	-70	1.31581	1.06918	110	0.68	0.88	0.73	1.08	0.68	36.16	-31.44	-45.97	-55.53	339.89	-97.43	-3.49	67.59	101.07	970	-46.4688	-53.6875	-53.3125	87.4688	546.43	-136.314	-4.0086	2.975	0.595	41	1	462.285	14.81	27.62	7.67	10.03	0.89	0.33	0.07	8
		'473943881'	-69.64	115.9	98.8	6.27	210	-69.83	0.91	1.09	-110	0.182495	1.01189	130	0.78	1.09	0.85	1.08	0.66	21.5	-32.47	-55.22	-56.88	288.59	-81.89	-3.52	53.97	634.86	640	-40.6563	-62.6563	-61.7813	66.0625	414.529	-151.571	-2.73489	3.115	0.435	25.4063	2	14.5	23.31	29.46	9.51	10.22	1	0.75	0.197	29
		'473974547'	-65.31	608.6	603.8	16.78	40	-65.1	1.86	1.12	-30	NaN	NaN	NaN	0.68	NaN	0.7	NaN	0.48	18.81	-36	-45.19	-45.19	294.17	-123.4	-2.38	54.81	35.74	-110	-38.375	-54.625	-55.0625	54.9063	350.117	-134.727	-2.5987	2.335	0.43	16.5313	17	1.98	70.8	119.09	22.84	43.62	0.82	0.55	0.68	104
		'474267418'	-68.8	378.1	342.8	47.57	30	-69.55	1.19	1.08	-50	NaN	NaN	NaN	0.69	NaN	0.76	NaN	0.56	21.84	-42.97	-52.81	-54.13	387.23	-122.61	-3.16	64.81	78.7	-70	-45.875	-56.375	-56.625	65.875	443.942	-139.921	-3.17281	2.42	0.495	20	7	0.69	60.73	103.08	9.2	52.07	0.79	0.32	0.681	52
		'474283475'	-72.54	268.3	261	20.42	110	-72.29	0.31	1.03	-50	-0.26762	0.985882	70	0.78	1.01	0.8	1	0.79	20.28	-35.31	-52.56	-54.59	250.74	-75.84	-3.31	55.59	98.14	490	-40.4688	-59.9063	-59.1563	70.0625	503.745	-164.403	-3.06409	3.15	0.435	29.5938	9	4.645	34.25	44.79	16.15	15.48	0.82	0.73	0.3	45
		'474626527'	-62.79	657.7	624.9	30.39	30	-61.33	0.02	1	-30	1.46833	1.14341	20	0.48	0.78	0.51	0.89	0.55	21.19	-37.34	-50.94	-51.5	291.27	-122.29	-2.38	58.53	82.93	230	-39	-53.2813	-52.875	59.75	339.928	-139.026	-2.44508	3.2	0.475	20.75	1	13.565	32.25	44.72	23.37	12	0.8	0.2	0.566	35
		'474637203'	-67.18	141.7	109.5	8.25	310	-67.46	0.73	1.08	-90	0.87882	1.04365	200	0.76	0.7	0.82	0.76	0.59	18.69	-32.03	-47.91	-54.5	291.77	-86.67	-3.37	50.72	52.97	630	-39.3438	-62.0313	-61.8438	64.5	502.404	-186.154	-2.69887	2.95	0.36	25.1563	1	2.005	38.32	53.03	28.69	12.53	0.36	0.55	0.315	44
		'474652473'	-76.12	129.3	102.9	7.17	270	-75.47	0.53	1.06	-90	0.525723	1.02346	170	0.75	1.03	0.79	1.07	0.89	19.56	-30.94	-49.56	-50.31	227.36	-65.11	-3.49	50.5	85.26	790	-36.8438	-65.7813	-65.0938	56.75	304.907	-149.128	-2.0446	3.07	0.47	19.9063	7	4.51	19.34	29	8.66	9.78	1.08	0.62	0.172	27
		'474660482'	-68.87	491.8	446.8	NaN	30	-67.56	3.29	1.15	-50	NaN	NaN	NaN	0.64	NaN	0.7	NaN	0.59	27.44	-42.06	-49.91	-49.91	410.67	-124.52	-3.3	69.5	29.33	200	-45.2813	-57.3438	-57.2188	78.9688	520.352	-153.753	-3.38433	2.86	0.525	33.6875	1	962.095	NaN	NaN	NaN	NaN	0	1	0.013	3
		'475047891'	-72.25	342.6	334.9	30.17	50	-71.94	0.08	1	-50	NaN	NaN	NaN	0.84	0.97	0.87	0.97	0.54	17.34	-40.03	-52.94	-52.94	286.23	-130.89	-2.19	57.37	255.68	590	-41.0313	-60.7813	-60.5938	45.6875	292.366	-152.343	-1.91913	3.155	0.385	4.65625	5	24.5	14.86	73.86	3.49	41.3	0.8	0.13	0.171	10
		'475049291'	-67.56	248.2	230.2	19.08	90	-67.27	0.9	1.08	-50	0.240894	1.01958	50	0.81	0.99	0.87	1.01	0.46	22.44	-36.22	-56.53	-56.53	283.63	-152.45	-1.86	58.66	88.91	600	-38.2813	-60.4688	-60.4375	61	369.81	-198.136	-1.86644	2.905	0.39	22.7188	2	10.075	32.33	47.78	17.39	15.4	1.14	0.57	0.315	43
		'475057898'	-73.64	248.8	213.5	22.06	90	-73.21	1.72	1.17	-50	NaN	NaN	NaN	0.69	0.93	0.87	1	0.48	33.38	-41.56	-60.59	-60.59	414.9	-179.73	-2.31	74.94	153.52	600	-47	-65.5625	-65.5313	79	495.689	-211.242	-2.34655	3.07	0.395	32	3	1.385	42.94	57.51	20.84	19.86	1.22	0.94	0.374	55
		'475068599'	-64.28	257.4	246.7	34.37	70	-64.17	0.39	1.04	-50	NaN	NaN	NaN	0.84	1.29	0.88	1.24	0.31	23.28	-34.16	-53.5	-53.5	395.65	-239.83	-1.65	57.44	63.04	500	-41.0313	-56.8438	-56.8438	66.0313	509.184	-285.461	-1.78373	2.905	0.29	25	12	10.08	46.69	66.11	9.99	37.97	1.07	0.71	0.469	64
		'475330208'	-75.51	208.9	199.6	16.84	130	-75.34	0.51	1.04	-70	1.8921	1.11046	90	0.78	0.91	0.8	1.01	0.76	27.13	-48.13	-48.94	-51.56	328.7	-108.32	-3.03	75.25	159.54	670	-46	-51.5625	-50.9375	88.4063	517.92	-142.698	-3.62949	3.205	0.59	42.4063	2	246.34	24.8	50.17	10.78	19.45	0.5	0.06	0.067	11
		'475400072'	-81.17	208.9	200.2	37.53	90	-82.15	0.43	1.04	-70	-0.755775	0.951969	50	0.67	1.51	0.69	1.43	0.84	37	-31.44	-47.09	-55.41	310.53	-82.37	-3.77	68.44	204.51	1120	-45.8438	-53.7813	-53.3438	87.3438	439.827	-101.501	-4.33323	3.015	0.785	41.5	1	12.1	12.93	21.27	7.14	6.83	1	0.56	0.072	16
		'475459689'	-76.16	238.2	229.2	28.67	90	-76.04	0.23	1.02	-70	0.0520973	1.0035	50	0.69	1.25	0.7	1.25	0.75	23.25	-31.88	-43.41	-51.28	258.67	-90.24	-2.87	55.13	307.52	980	-41.2188	-51.0938	-50.4688	79.5313	521.136	-146.699	-3.55241	3.135	0.565	38.3125	1	67.14	11.96	14.12	8.26	3.48	Inf	Inf	0.275	12
		'475465708'	-72.71	321.7	292.4	29.19	70	-72.15	1.61	1.13	-50	0.827713	1.07882	30	0.64	1.09	0.75	1.17	0.47	17	-35.03	-53.59	-53.59	231.46	-143.61	-1.61	52.03	112.43	630	-39.1875	-59.4688	-59.4688	64.0313	297.005	-187.697	-1.58236	3.075	0.44	24.8438	4	0.08	41.97	62.25	18.52	23.2	1.19	0.88	0.44	57
		'475515168'	-72.45	300.5	258.6	20.33	70	-71.87	1.65	1.13	-50	0.623997	1.06764	30	0.67	NaN	0.8	NaN	0.35	7.81	-33.41	-51.28	-51.28	262.47	-166.64	-1.58	41.22	133.9	600	-32.5938	-58.9063	-58.3438	35.2188	243.53	-151.382	-1.60871	3.315	0.325	2.625	1	17.085	29.3	37.77	12.83	11.18	1.17	0.83	0.555	34
		'475517157'	-76.3	267.7	251	15.56	90	-75.15	0.09	1.01	-50	0.526665	1.04071	50	0.76	0.97	0.77	1.01	0.3	29	-48.41	-61.81	-61.81	547.21	-296.66	-1.84	77.41	47.48	420	-49.5625	-63.3438	-63.3438	77.5625	545.255	-312.597	-1.74427	3.145	0.295	28	7	1.84	37.58	103	9.68	39.86	0.61	0.18	0.292	45
		'475542743'	-73.3	202.3	185.8	22.33	110	-72.79	0.94	1.08	-70	NaN	NaN	NaN	0.83	0.99	0.9	1.06	0.48	35.06	-43.56	-58.94	-58.94	425.1	-183.26	-2.32	78.63	65.67	500	-44.875	-63.0313	-63.0313	81.0313	470.476	-196.165	-2.39837	2.91	0.45	36.1563	2	22.005	36.71	61.4	5.74	27.21	0.76	0.35	0.307	36
		'475549284'	-75.3	159	131.5	7.65	210	-75.42	0.26	1.02	-110	1.87679	1.06849	140	0.47	1.23	0.48	1.32	0.3	8.75	-32.75	-58.94	-58.94	243.47	-197.9	-1.23	41.5	136.87	610	-43.9688	-67.4688	-67.125	62.625	456.121	-308.93	-1.47645	3.1	0.265	18.6563	13	0.12	84.66	107.83	50.09	37.52	1.41	1.13	0.663	107
		'475549334'	-72.2	74.2	67.1	5.44	400	-72.63	0.23	1.02	-150	0.943652	1.0398	290	0.92	1.04	0.95	1.08	0.19	-0.69	-46.97	-66	-66	456.49	-320.04	-1.43	46.28	8.39	450	-50.8438	-68.5313	-68.5	50.8438	441.829	-275.552	-1.60343	2.835	0.215	0	2	0.865	290.07	336.13	234.36	52.51	0.83	0.36	1.547	312
		'475550148'	-75.84	133.6	124.2	7.41	220	-75.78	0.63	1.06	-90	NaN	NaN	NaN	0.69	1.19	0.74	1.26	0.26	19.22	-38.75	-61.22	-61.22	441.4	-303.46	-1.45	57.97	13.65	510	-44.75	-67.25	-66.6563	71.8438	535.737	-339.499	-1.57802	3.075	0.27	27.0938	1	0.26	135.59	166.85	111.22	25.02	0.72	0.31	0.877	149
		'475585413'	-65.21	297.2	288.8	11.56	120	-64.98	0.29	1.02	-50	2.74215	1.16614	70	0.68	0.78	0.7	0.9	0.59	28.28	-34.28	-51.63	-51.72	287.04	-113.42	-2.53	62.56	20.05	340	-37.9063	-59.625	-58.7188	72.9063	358.641	-138.518	-2.58913	3.225	0.535	35	1	13.885	36.52	57.72	21.08	18.74	0.83	0.35	0.332	44
		'475619045'	-60.05	219.4	214.9	11.91	70	-60.09	2.97	1.2	-70	0.680241	1.0577	50	0.95	1.02	0.95	1.1	0.35	28.63	-42.47	-55	-55	494.07	-213.87	-2.31	71.09	36.56	-70	-48.9688	-59.0938	-59.3438	83.4063	680.023	-266.321	-2.5534	1.59	0.325	34.4375	1	541.1	96.48	195.07	63.7	40.59	0	0.07	NaN	6
		'475622680'	-68.53	333	285.3	9.29	50	-68.04	1.62	1.12	-50	NaN	NaN	NaN	0.69	1.02	0.77	1.13	0.6	19.25	-38.84	-48.34	-53.41	352.55	-100.15	-3.52	58.09	74.1	-70	-44	-55.0938	-55.625	64.1563	443.078	-119.146	-3.71879	2.315	0.53	20.1563	1	6.055	55.42	77.62	30.51	20.82	0.7	0.49	0.635	63
		'475622793'	-68.31	177.7	163.1	7.97	170	-67.83	0.48	1.04	-70	0.568192	1.03516	110	0.9	0.81	0.96	0.87	0.41	41.88	-40.47	-49.78	-58.38	688	-199.63	-3.45	82.34	17.83	360	-44.2813	-58.7813	-58.1563	88.9375	746.853	-229.458	-3.25486	3.04	0.38	44.6563	1	33.355	27.82	41.47	10.47	15.32	0.55	0.14	0.201	28
		'475625477'	-66.36	427.5	402.5	23.78	70	-65.01	0.22	1.02	-30	-0.180069	0.985261	30	0.57	0.95	0.59	0.94	0.39	36	-33.59	-46.31	-46.34	477.66	-185.06	-2.58	69.59	53.94	330	-42	-55.7813	-55.5313	82.7813	636.79	-234.454	-2.71606	3.03	0.35	40.7813	2	804.13	70.45	117.46	23.03	52.96	0.5	0.17	0.139	7
		'475751758'	-76.42	212.1	192.4	72.52	90	-76.54	0.83	1.07	-70	2.0926	1.16792	50	0.67	1.18	0.71	1.37	1.01	39.31	-35.94	-44.94	-54	282.01	-81.09	-3.48	75.25	194.65	980	-37.0625	-50.0313	-49.6563	80.0625	333.872	-96.1068	-3.47397	2.975	0.86	43	3	15.765	17.05	25.09	7.81	7.98	1.5	0.75	0.149	22
		'475838754'	-68.92	132.5	128.1	14.8	170	-69.48	0.12	1.01	-90	2.70033	1.17322	140	1.06	0.69	1.07	0.84	0.67	37.53	-36.16	-52.03	-57.47	400.69	-110.52	-3.63	73.69	50.95	-90	-50.4063	-60.7188	-59.5	85.2188	531.104	-111.189	-4.7766	3.48	0.745	34.8125	1	365.58	23.46	34.66	15.99	9.82	0.56	0.06	0.123	17
		'475848827'	-62.29	529.1	462.2	35.92	30	-60.15	0.1	1.01	-30	NaN	NaN	NaN	0.58	NaN	0.6	NaN	0.58	54.5	-34.22	-49.88	-49.88	519.89	-169.76	-3.06	88.72	132.12	-90	-37.75	-50.6875	-50.6875	88.6563	606.922	-194.592	-3.11894	2.265	0.525	50.9063	5	1.195	41.83	52.28	15.28	24.68	1.08	0.67	0.342	50
		'475888653'	-67.85	161.6	140.4	10.97	170	-68.56	1.06	1.09	-90	0.418728	1.02279	110	0.55	1.04	0.61	1.04	0.32	25.19	-28.53	-54.22	-54.22	333.3	-232.44	-1.43	53.72	383.82	440	-42.2188	-61.25	-60.75	76.1563	521.614	-306.909	-1.69957	3.185	0.305	33.9375	1	0.13	88.13	119.12	43.95	42.08	1.14	0.98	0.895	120
		'475895240'	-76.13	162.5	147.6	8.54	150	-76	0.76	1.06	-90	1.42627	1.0688	110	0.6	1.27	0.64	1.4	0.32	20.25	-32.88	-58.09	-58.53	382.44	-228.22	-1.68	53.13	33.24	540	-45.2813	-65.0938	-64.5	74.0938	537.841	-269.03	-1.99918	3.075	0.325	28.8125	1	3.31	90.13	116.54	52.58	33.09	0.98	0.73	0.844	112
		'476048909'	-66.09	105.4	86.8	27.48	190	-66.56	0.17	1.02	-110	0.820404	1.05574	155	0.82	0.88	0.83	1.2	0.77	32.91	-34.91	-47.66	-53.53	283.41	-86.69	-3.27	67.81	134.34	1100	-48.4688	-54.375	-53.5	84.3438	381.249	-120.861	-3.15445	3.24	0.67	35.875	1	208.62	10.8	19.14	6.6	7.01	1.17	0.33	0.079	11
		'476051620'	-73.77	206	193.6	24.66	90	-73.06	0.4	1.03	-70	0.78997	1.07537	50	0.69	1.02	0.71	1.09	0.79	49.5	-37.59	-45.66	-56.16	453.6	-108.93	-4.16	87.09	126.15	720	-45.875	-48.2813	-48.0313	99.4375	570.89	-120.862	-4.72349	3.155	0.755	53.5625	1	3.03	18.29	30.14	11.1	9.72	0.93	0.4	0.171	23
		'476053392'	-77.69	236.7	233.4	21.88	90	-76.19	0.31	1.02	-70	1.3549	1.0825	85	0.64	0.94	0.66	1.09	0.73	49.88	-40.66	-51.09	-55.75	551.72	-125.07	-4.41	90.53	174.1	750	-48.8438	-53.3125	-52.9688	99.5625	625.902	-126.828	-4.93503	3.075	0.7	50.7188	2	20.88	16.52	27.32	7.73	9.83	1.57	0.57	0.162	19
		'476054829'	-70.8	276.9	239.7	35.22	70	-69.79	1.44	1.14	-50	NaN	NaN	NaN	0.66	1.24	0.76	1.33	0.68	39.66	-34.97	-43.94	-53.03	394.26	-110.81	-3.56	74.63	121.27	790	-44.3438	-50.3438	-49.9063	84.625	474.293	-139.506	-3.3998	3.32	0.585	40.2813	5	4.235	21.23	31.42	8.42	10.22	0.8	0.6	0.183	28
		'476056333'	-72.43	237.8	218.5	25.14	90	-71.63	0.49	1.04	-70	1.07222	1.06973	50	0.62	1.29	0.65	1.38	0.95	39.06	-29.94	-42	-47.56	304.49	-80.42	-3.79	69	156.46	760	-41.5625	-52.4688	-52.0938	91.1875	524.535	-118.467	-4.42767	3.115	0.7	49.625	4	4.71	20.39	32.1	7.75	10.41	1.08	0.58	0.172	27
		'476086391'	-76.14	179.5	176.8	12.19	230	-75.24	0.05	1	-70	6.19215	1.25721	170	0.97	0.65	1	0.84	0.57	28.13	-33	-47.81	-59.5	294.99	-128.7	-2.29	61.13	41.84	750	-45.4688	-54.5625	-54.0938	78.6875	465.718	-147.828	-3.1504	3.025	0.55	33.2188	1	637.975	38.23	63.42	24.16	17.84	0.64	0.12	0.1	12
		'476087653'	-75.79	267.5	250.2	24.91	70	-75.44	0.99	1.09	-50	0.0915947	1.00597	50	0.71	1.38	0.76	1.38	0.61	24.69	-40.16	-51.72	-56.88	313.52	-132.8	-2.36	64.84	251.16	550	-46.6875	-55.2813	-54.5625	78.8438	461.257	-162.069	-2.84606	3.24	0.56	32.1563	1	13.93	28.94	45.07	12.18	14.99	0.89	0.53	0.263	41
		'476100382'	-68.4	167.9	157.9	14.1	70	-68.83	0.14	1.01	-70	0.10693	1.01198	50	0.95	1.06	0.98	1.08	0.37	24.78	-46.31	-60.75	-60.75	471.01	-220.54	-2.14	71.09	59.07	380	-45.4063	-61.9375	-61.5938	68.6563	463.44	-212.786	-2.17796	3.115	0.37	23.25	1	5.61	20.06	84.93	5.51	37.83	0.32	0.11	0.129	21
		'476126528'	-69.46	342.6	336.2	30.1	50	-68.66	0.07	1	-50	NaN	NaN	NaN	0.61	1.44	0.62	1.37	0.52	35.41	-31.94	-46.66	-50.72	440.73	-135.77	-3.25	67.34	122.07	-90	-40.5	-56.4688	-56.7188	74.9375	504.174	-231.996	-2.1732	2.37	0.54	34.4375	6	30.595	15.06	28.36	6	16.06	1.75	0.75	0.255	26
		'476129135'	-71.95	252.6	238.2	34.74	60	-71.57	1.66	1.12	-90	1.24899	1.14263	30	0.56	1.16	0.6	1.32	0.8	49.66	-34.28	-46.47	-56.63	416.14	-98.28	-4.23	83.94	292.58	900	-43.75	-50.5	-50.4063	97.5938	505.066	-119.01	-4.24391	3.06	0.745	53.8438	2	25.095	13.97	25.12	8.41	7.12	1.11	0.33	0.109	17
		'476131588'	-64.75	207.5	192.1	18.38	50	-64.25	0.07	1	-90	-0.705421	0.929603	30	0.79	1.61	0.78	1.5	0.47	43	-29.16	-44.66	-51.63	463.96	-162.72	-2.85	72.16	229.76	-90	-43.3125	-55.0938	-55.875	79.3125	573.142	-158.803	-3.60913	2.05	0.495	36	1	17.56	24.06	42.21	12.75	14.12	0.92	0.38	0.236	32
		'476135066'	-75.18	133.6	113.3	17.58	130	-75.5	0.49	1.04	-110	1.34847	1.06909	110	0.75	1.03	0.78	1.1	0.56	35.78	-35.81	-47.25	-56.16	435.73	-119.57	-3.64	71.59	127.9	1060	-48.8438	-51.6875	-51.3125	92.25	643.847	-153.255	-4.20114	3.035	0.525	43.4063	1	0.11	14.64	27.64	7.86	8.6	0.91	0.27	0.139	18
		'476144118'	-66.15	313.5	286.4	35.33	80	-66.1	1.59	1.12	-50	NaN	NaN	NaN	0.67	NaN	0.79	NaN	0.69	47.81	-34.97	-45.5	-48.22	383.09	-117.88	-3.25	82.78	92.97	530	-41.0313	-51.4688	-51.4688	92.9063	504.455	-153.019	-3.29668	2.885	0.585	51.875	2	12.96	13.28	41.16	7.65	9.69	0.56	0.19	0.123	16
		'476178907'	-71.68	297.5	279.9	17.57	70	-70.3	0.03	1	-50	NaN	NaN	NaN	0.76	0.68	0.77	0.76	0.66	45.88	-37.34	-51.09	-56.38	491.91	-126.23	-3.9	83.22	174.59	570	-45.875	-55.7813	-55.2813	95.2188	608.334	-142.072	-4.28187	3.125	0.615	49.3438	1	97.59	21.97	36.79	7.24	15.03	0.85	0.15	0.134	16
		'476198393'	-67.17	308.3	290.4	23.53	70	-65.61	0.52	1.04	-50	0.0789146	1.00817	30	0.66	1.04	0.68	1.05	0.83	38.88	-33.28	-44.22	-46.97	295.83	-87.43	-3.38	72.16	87.46	530	-38.7813	-49.6563	-49.0313	80	373.143	-98.8266	-3.77573	3.135	0.745	41.2188	2	188.125	22.69	41.06	11.88	14.44	0.91	0.18	0.07	19
		'476216637'	-62.43	166.9	158.1	23.19	130	-62.75	0.03	1	-70	NaN	NaN	NaN	0.95	0.85	0.97	1.2	0.51	43.09	-35.91	-48.78	-49.88	597.59	-153.53	-3.89	79	55.67	580	-40.875	-51.0938	-51.0313	86.125	738.156	-175.801	-4.19882	2.815	0.465	45.25	2	70.79	22.01	38.16	10.75	16.63	1	0.08	0.169	19
		'476218657'	-76.29	178.4	162.1	31.83	130	-76.54	0.45	1.04	-90	1.37902	1.0931	70	0.72	1.2	0.74	1.39	0.71	53.72	-36.94	-49.66	-57.91	580.53	-118.55	-4.9	90.66	207.53	790	-43.7188	-52.5	-52.1875	95.2188	564.747	-114.154	-4.94722	3.02	0.74	51.5	1	41.3	12.06	23.56	6.24	8.55	1.43	0.43	0.094	13
		'476263004'	-77.61	220.7	192.1	15.37	150	-77.65	1.89	1.17	-70	1.48066	1.07893	90	0.64	0.91	0.76	0.96	0.74	41.25	-37.22	-55.38	-58.31	342.07	-118.09	-2.9	78.47	106.07	640	-48.1563	-61.8125	-61.8125	89.0625	399.675	-134.885	-2.96309	3.07	0.715	40.9063	1	18.505	18.08	26.43	10.76	8.04	0.86	0.36	0.177	23
		'476266853'	-75.15	253	180.9	NaN	180	-74.98	0.61	1.05	-70	1.45002	1.08303	110	0.62	0.62	0.63	0.74	0.76	47.03	-38.84	-53.16	-61.06	491	-105.9	-4.64	85.88	42.53	650	-44.5938	-54.9375	-54.4688	96.625	591.305	-102.87	-5.74807	2.975	0.77	52.0313	1	10.72	25.93	44.8	13.19	14.8	0.71	0.05	0.165	24
		'476269122'	-76.06	151.4	138.4	19.7	170	-75.47	0.38	1.03	-90	0.0815353	1.00502	110	0.76	1.11	0.78	1.18	0.61	42.03	-33	-48.66	-55.31	439.21	-123.22	-3.56	75.03	80.02	1100	-47.4688	-53.5938	-53.0625	94.0313	565.614	-144.57	-3.91238	3.15	0.615	46.5625	1	6.67	18	31.55	8.48	13.23	0.91	0.09	0.119	20
		'476452460'	-74.69	283.8	262.1	23.23	80	-73.9	0.41	1.03	-90	NaN	NaN	NaN	0.56	1.08	0.58	1.16	0.61	43.75	-38.97	-52.06	-58.56	451.02	-142.6	-3.16	82.72	228.34	810	-45.5	-53.0938	-52.7188	93.0313	535.239	-153.649	-3.48351	3.03	0.575	47.5313	1	34.72	22.96	36.8	13.19	10.59	0.83	0.33	0.163	29
		'476455864'	-72.04	304.5	285	28.13	70	-71.08	0.44	1.03	-50	NaN	NaN	NaN	0.72	1.08	0.74	1.14	0.87	19.47	-35.66	-46.59	-52.28	234.06	-73.78	-3.17	55.13	128.99	700	-38.4375	-49.125	-48.5938	55.875	231.425	-90.3984	-2.56006	3.24	0.75	17.4375	1	5.495	25.1	34.81	12.52	11.24	0.86	0.5	0.261	31
		'476457450'	-76.03	298.9	291	30.8	70	-74.94	0.49	1.04	-50	0.451168	1.04312	30	0.62	1.17	0.64	1.22	0.81	37.72	-37.16	-46	-48.25	327.49	-101.86	-3.22	74.87	95.89	780	-44.4375	-48.7813	-48.5313	85.3437	396.677	-105.374	-3.76447	2.95	0.825	40.9063	7	4.2	18.8	35.35	10.59	11.93	0.94	0.39	0.181	23
		'476525478'	-75.22	174.5	166.3	14.81	190	-74.16	0.11	1.01	-70	1.47636	1.09071	110	0.85	0.86	0.86	0.94	0.53	40.56	-32.94	-49.94	-59.66	529.07	-137.96	-3.84	73.5	45.4	760	-43.3125	-57.7188	-57.2813	89	745.767	-174.777	-4.26696	3.065	0.45	45.6875	1	482.35	32.2	57.7	17.76	16.41	0.63	0.04	0.117	16
		'476550499'	-75.2	228.8	208.1	20.66	110	-75.21	1.28	1.1	-70	0.643452	1.05412	50	0.74	1.04	0.81	1.1	0.65	22.06	-30.47	-40.84	-51.97	222.37	-88.46	-2.51	52.53	111.42	900	-36.4688	-48.5313	-47.875	60.5	304.352	-139.667	-2.17912	3.155	0.5	24.0313	1	2.27	14.53	22.96	10.39	4.8	0.64	0.45	0.154	19
		'476557750'	-74.19	197.5	167	22.55	130	-73.36	0.61	1.05	-70	5.5216	1.31611	90	0.82	0.98	0.87	1.29	0.67	46.31	-39.28	-49.84	-52.47	466.57	-129.44	-3.6	85.59	54.9	750	-46.7188	-53.4063	-52.625	95.375	531.438	-127.985	-4.15235	3.2	0.71	48.6563	3	89.095	18.15	34.31	6.4	15.09	0.73	0.2	0.111	16
		'476562817'	-74.28	212.7	189.9	22.19	70	-73.82	0.55	1.05	-70	1.17534	1.09673	50	0.67	1.14	0.7	1.25	0.65	51.28	-41.31	-51.91	-60.53	629.49	-131.05	-4.8	92.59	168.5	630	-45.7813	-54.0625	-53.8438	98.4375	697.3	-137.987	-5.05339	2.91	0.635	52.6563	1	5.345	20.27	28.12	11.67	7.25	0.89	0.67	0.266	25
		'476616076'	-69.83	293.1	280	26.36	50	-69.33	0.03	1	-50	-0.403126	0.961056	30	0.71	1.18	0.72	1.13	0.59	47.91	-43.38	-54.09	-56.41	627.95	-156.15	-4.02	91.28	332.21	380	-47.8125	-56.5625	-56.2813	95.5938	693.498	-158.768	-4.368	3.115	0.535	47.7813	3	0.38	20.21	37.64	7.19	20.35	1.67	1.17	0.316	35
		'476619123'	-72.62	629	616.1	44.99	30	-70.4	0.74	1.05	-30	1.13331	1.10063	50	0.49	0.36	0.51	0.39	0.71	26.75	-38.22	-50.22	-55.09	335.34	-111.68	-3	64.97	127.14	-110	-48.8125	-60.1875	-61.5625	90.0938	696.583	-148.075	-4.70426	1.755	0.56	41.2813	4	17.21	16.84	22.09	11.2	5.69	1.33	1	0.375	19
		'476686112'	-64.99	285.5	260.1	40.25	50	-63.84	1.2	1.09	-50	NaN	NaN	NaN	0.81	NaN	0.91	NaN	0.45	46.41	-37.03	-58.78	-58.78	408.32	-213.86	-1.91	83.44	202.33	500	-41.9688	-62.4688	-62.4688	90.625	493.806	-240.286	-2.05508	2.855	0.43	48.6563	1	7.47	37.82	56.12	9.33	28.52	1.14	0.86	0.411	33
		'476741830'	-77.04	463.3	436.5	34	30	-74.92	0.26	0.98	-30	NaN	NaN	NaN	0.76	NaN	0.78	NaN	0.29	32.88	-49.53	-63.28	-63.28	570.82	-329.63	-1.73	82.41	185.76	400	-52.1563	-63.8125	-63.8125	88.875	628.24	-359.684	-1.74664	3.15	0.28	36.7188	1	24.955	12.32	115.13	2.3	38.5	0.11	0.11	0.06	12
		'476753465'	-72.69	307.5	245.4	22.18	70	-72.33	2.46	1.22	-50	0.787518	1.09033	30	0.59	0.95	0.73	1.03	0.35	34.94	-35.78	-55.41	-55.41	438.17	-251.08	-1.75	70.72	70.23	560	-38.8438	-57	-57	79.3125	520.522	-267.115	-1.94868	3.08	0.345	40.4688	4	5.625	52.43	68.37	16.84	19.71	0.75	0.71	0.496	63
		'476754635'	-60.57	416.9	360.9	24.59	50	-59.09	0.16	0.99	-30	NaN	NaN	NaN	0.6	NaN	0.77	NaN	0.35	19.88	-37.53	-60.31	-60.31	339.61	-213.69	-1.59	57.41	52.55	280	-41.3125	-63.3125	-63.3125	67.0312	431.375	-258.058	-1.67162	2.675	0.325	25.7188	4	8.355	32.59	42.46	14.94	18.34	1.17	0.83	0.587	37
		'476823462'	-75.45	224.9	185.5	49.04	90	-75.39	0.75	1.07	-50	0.763302	1.06676	50	0.77	1.02	0.8	1.08	0.72	34.78	-35.25	-50.53	-60.81	356.91	-101.99	-3.5	70.03	134.15	690	-51.0938	-53.1563	-52.8125	93.4688	587.007	-121.718	-4.82268	2.99	0.68	42.375	1	698.36	17.88	39.32	10.47	14.1	0.82	0.27	0.045	7
		'477129850'	-71.06	123.2	112.4	10.26	250	-71.59	0.6	1.06	-90	4.11612	1.21834	200	1	0.75	0.99	0.96	0.63	41.34	-38.88	-49.84	-60.41	464.05	-129.53	-3.58	80.22	32.17	600	-45.5625	-52.875	-52.5625	92.5	596.036	-147.194	-4.04931	2.98	0.595	46.9375	1	853.045	35.2	57.25	25.26	21.47	0.36	0.36	0.053	6
		'477135941'	-83.97	438.2	412.1	31.98	50	-82.21	0.27	1.01	-70	NaN	NaN	NaN	0.47	1.16	0.48	1.11	0.74	40.59	-44.91	-56.84	-60.66	488.37	-118.68	-4.11	85.5	147.35	610	-50.2813	-60.125	-59.625	90.2813	542.191	-128.273	-4.22686	3.085	0.685	40	5	26.915	26.29	38.4	12.03	11.31	1	0.53	0.248	32
		'477278032'	-76.19	208.5	180.6	9.51	130	-75.97	0.56	1.05	-70	0.305077	1.02073	70	0.68	1.06	0.72	1.08	0.57	22.66	-38.41	-56.69	-59.09	283.36	-116.86	-2.42	61.06	549.97	600	-37.3125	-62.2813	-61.0938	48.2187	276.575	-122.502	-2.25773	3.165	0.475	10.9063	4	14.575	25.79	30.23	10.06	14.41	2	1.5	0.166	29
		'477490421'	-70.51	85.6	75.3	6.37	430	-70.65	0.7	1.07	-150	0.396369	1.01515	290	0.74	1.06	0.79	1.13	0.24	10.63	-28.25	-52.94	-52.94	277.82	-315.1	-0.88	38.88	843.7	790	-42.625	-65.125	-64.75	68.25	603.796	-434.826	-1.38859	3.08	0.205	25.625	14	0.09	95.83	134.07	66.8	42.8	1.68	1.35	0.589	124
		'477564985'	-73	357.3	324.8	44.17	50	-72.26	1.33	1.1	-50	NaN	NaN	NaN	0.58	NaN	0.63	NaN	0.79	23.75	-36.09	-47.28	-57.66	225.15	-90.68	-2.48	59.84	173.88	700	-43.9375	-54.0625	-54.0625	80.8125	402.834	-139.76	-2.88234	2.965	0.62	36.875	3	8.815	13.64	23.6	7.02	10.01	0.86	0.71	0.126	22
		'477862382'	-58.91	493.7	411.5	27.51	30	-56.99	0.21	0.98	-30	2.12472	1.29977	20	0.75	0.72	0.81	0.93	0.72	23.13	-31.97	-52.03	-55.34	188.19	-87.28	-2.16	55.09	60.72	-70	-39.9375	-54.0938	-53.75	68.4375	269.87	-103.997	-2.59497	3.1	0.7	28.5	1	15.425	19.57	38.37	10.69	13.47	0.55	0.09	0.143	17
		'477879512'	-79.05	138.7	98.6	4.88	250	-78.54	0.73	1.08	-110	0.997564	1.04613	180	0.64	0.92	0.69	0.98	0.47	30.63	-34.22	-59.28	-59.94	513.26	-130.02	-3.95	64.84	71.11	830	-39.625	-68.3438	-67.9063	74.875	624.461	-202.291	-3.08694	2.94	0.36	35.25	5	14.165	23.45	30.01	13.88	9.08	0.8	0.6	0.165	29
		'477930684'	-66.21	165.8	135.6	19.21	70	-66.84	2.26	1.24	-70	0.608604	1.05295	50	0.75	0.9	0.91	0.95	0.63	37.81	-39.5	-42.28	-42.28	454.68	-126.5	-3.59	77.31	94.08	700	-43.75	-47.7188	-47.7188	84.0937	568.966	-152.127	-3.74006	2.955	0.565	40.3438	3	22.955	13.36	161.87	6.62	8.85	0.47	0.41	0.125	17
		'477991293'	-70.88	126.4	114.2	7.84	190	-71.46	0.67	1.06	-110	-0.324905	0.978335	110	0.81	1.1	0.86	1.1	0.62	30.75	-37.38	-48.19	-55.09	329.12	-107.61	-3.06	68.13	411.4	610	-41.9375	-58.0938	-57	74.0938	427.35	-166.145	-2.57215	3.095	0.435	32.1563	1	6.4	28.49	40.08	11.76	13.55	0.73	0.67	0.269	38
		'478058328'	-70.56	149.1	128.7	6.32	150	-70.99	1.38	1.14	-90	0.961662	1.07444	90	0.58	1.02	0.69	1.09	0.29	21.78	-38.06	-60.75	-60.75	413.2	-266.33	-1.55	59.84	692.83	480	-41.5625	-66.7187	-66.2188	81.0625	584.436	-377.747	-1.54716	3.155	0.27	39.5	1	0.905	65.77	88.4	29.71	30.66	1	0.83	0.734	85
		'478107198'	-64.06	130.4	121.1	11.11	60	-63.07	1.54	1.15	-90	-0.550341	0.95272	50	0.86	1.79	0.99	1.7	0.58	22.78	-39.53	-52.66	-56.16	322.33	-115.6	-2.79	62.31	474.58	460	-42.4375	-57.5938	-56.4688	64.75	363.038	-180.507	-2.01121	3.16	0.4	22.3125	2	11.695	29.13	35.55	6.63	10.41	0.83	0.75	0.189	35
		'478110866'	-75.17	366.4	329.6	50.67	50	-74.61	2.01	1.16	-50	NaN	NaN	NaN	0.53	1.33	0.59	1.43	0.54	37.91	-36.75	-49.59	-49.59	426	-144.23	-2.95	74.66	113.42	350	-44.9063	-60.1875	-59.7813	84.7813	558.047	-177.623	-3.14175	3.24	0.45	39.875	9	16.59	44.3	67.21	12.45	26.86	1.14	0.52	0.373	51
		'478396248'	-66.47	394.4	384.9	NaN	50	-62.23	0.26	1.02	-30	NaN	NaN	NaN	0.79	NaN	0.86	NaN	0.52	15.13	-39.06	-52.47	-52.47	251.31	-134.97	-1.86	54.19	122.35	500	-36.1875	-54	-54	50.8438	239.668	-131.67	-1.82022	3.21	0.515	14.6563	1	2.97	53.78	76.49	24.51	28.76	1.5	0.5	0.524	33
		'478412623'	-69.14	519.1	470.7	35.16	20	-66.97	3.11	1.17	-50	NaN	NaN	NaN	0.54	NaN	0.65	NaN	0.4	23.63	-44.63	-61.47	-61.47	365.3	-207.24	-1.76	68.25	168.05	340	-46.0313	-62.1875	-62.1875	72.5313	396.561	-223.971	-1.7706	3.15	0.39	26.5	1	6.065	65.6	97.19	30.38	29.84	0.75	0.56	0.555	84
		'478439166'	-81.52	299.7	282.3	22.81	110	-80.91	1.29	1.07	-70	NaN	NaN	NaN	0.79	0.96	0.85	0.91	0.52	37	-33.84	-53.28	-60.88	453.74	-151.85	-2.99	70.84	74.76	670	-44.375	-56.1563	-55.4375	87.7813	638.495	-161.781	-3.94666	3.165	0.5	43.4063	1	13.26	32.28	45.08	19.47	13.14	0.68	0.32	0.319	39
		'478447600'	-77.74	223.6	206.7	27.96	170	-76.39	0.25	1.02	-70	1.449	1.06313	110	0.72	0.94	0.73	1.07	0.49	43.66	-26.25	-48.19	-55.19	460.71	-149.28	-3.09	69.91	105.41	880	-43.1875	-54.4375	-54	91.7188	665.649	-178.478	-3.72958	3.095	0.48	48.5313	1	379.645	23.17	44.05	11.74	14.75	0.94	0.06	0.104	14
		'478498617'	-68.5	470.1	414.8	40.21	50	-66.49	0.32	0.98	-50	NaN	NaN	NaN	0.6	0.76	0.61	0.9	0.65	45.31	-35.28	-52.91	-54.44	497.53	-122.02	-4.08	80.59	51.74	400	-43.1875	-55.6563	-55.6563	90.75	655.687	-129.23	-5.07381	2.75	0.635	47.5625	6	2.75	34.58	48.83	9.49	17.92	0.93	0.5	0.296	42
		'478499902'	-81.8	273.8	267.3	26.69	90	-81.41	0.27	1.02	-50	0.291008	1.01739	50	0.68	1.22	0.7	1.24	0.86	26.19	-38.78	-44.09	-44.28	290.86	-86.51	-3.36	64.97	104.33	920	-31.1563	-47.8438	-47.5938	57.5938	281.196	-99.4069	-2.82874	2.985	0.74	26.4375	2	3.155	25.63	39.26	12.5	9.35	0.76	0.47	0.226	31
		'478500297'	-78.72	253.3	248.6	22.32	90	-78.85	0.23	1.02	-50	1.63365	1.11581	50	0.82	1.11	0.85	1.24	0.61	46.66	-41.63	-53.19	-59.16	623.4	-131.29	-4.75	88.28	96.04	930	-48.2188	-54	-53.9688	92.2813	696.436	-136.382	-5.10653	2.75	0.595	44.0625	1	2.62	14.9	32.27	6.79	11.71	0.82	0.09	0.119	16
		'478586295'	-57.28	113.9	100.5	9.47	140	-57.05	0.16	1.01	-110	1.58754	1.1949	90	0.91	0.79	0.93	0.96	0.7	31	-42.09	-52.25	-53.22	315.17	-116.53	-2.7	73.09	12.74	-70	-46.25	-55	-55	78.9063	366.505	-113.945	-3.2165	2.58	0.69	32.6563	1	12.41	24.68	42.57	10.89	13.56	0.4	0.05	0.118	19
		'478586425'	-76.92	202	184.7	22.15	190	-76.36	0.18	1.01	-70	0.181522	1.0087	110	0.8	0.95	0.84	1.03	0.64	38.06	-30.38	-44.72	-46.25	353.73	-111.43	-3.17	68.44	66.65	700	-43.5938	-51.0625	-50.5313	88.4062	586.964	-147.063	-3.99126	3.22	0.54	44.8125	4	2.17	32.17	43.18	16.77	14.62	0.82	0.59	0.303	41
		'478588073'	-58.88	322.2	309.1	47.2	50	-61.32	1.2	1.09	-50	NaN	NaN	NaN	0.77	NaN	0.89	NaN	1.1	34	-28.94	-38.5	-49	216.21	-59.09	-3.66	62.94	783.11	-90	-42.5	-52.5938	-52.4063	72.5313	317.912	-102.186	-3.11111	2.845	0.68	30.0313	2	4.265	10.01	21.88	4.15	9.84	0.89	0.22	0.06	9
		'478716304'	-71.78	286.2	259	18.78	60	-71.45	1.5	1.12	-50	0.550198	1.05949	30	0.7	NaN	0.79	NaN	0.37	18.22	-42.66	-60.47	-60.47	362.78	-208.02	-1.74	60.87	82.46	440	-44.6563	-63.1875	-62.9063	65.7188	386.05	-214.914	-1.7963	3.13	0.37	21.0625	1	1.08	50.1	68.41	23.6	24.67	0.87	0.63	0.438	66
		'478793814'	-78.55	99.1	89.4	7.75	310	-79.01	0.39	1.03	-170	0.813107	1.03318	210	0.57	1.17	0.62	1.27	0.32	11.63	-34.19	-59.53	-60.34	299.05	-202.85	-1.47	45.81	35.15	780	-49	-67.9375	-67.5313	72.9063	500.829	-273.818	-1.82906	2.99	0.315	23.9063	1	3.645	82.37	105.76	50.84	31.07	0.98	0.81	0.718	105
		'478795872'	-70.76	207.4	192.2	16.5	150	-70.26	0.5	1.04	-70	0.234678	1.00891	105	0.51	1.05	0.55	1.07	0.29	18.75	-33.28	-61.94	-61.94	375.88	-246.44	-1.53	52.03	14.48	500	-44.9063	-65.5625	-65.7813	67.0625	472.395	-274.614	-1.72022	2.485	0.295	22.1563	2	0.24	99.55	147.51	61.88	64.43	1.03	0.87	0.919	110
		'478949560'	-71.95	218.5	193.9	10.77	150	-71	1.16	1.09	-70	2.16954	1.08448	110	0.53	0.95	0.58	1.06	0.33	11.25	-35	-61.28	-61.28	260	-204.36	-1.27	46.25	20.39	470	-43.25	-64.9375	-64.8125	60.1563	369.279	-225.981	-1.63411	2.92	0.335	16.9063	1	4.04	113.57	154.27	76.54	48.3	0.98	0.68	1.251	152
		'478958894'	-69.73	95.3	72.8	6.34	390	-69.44	0.67	1.06	-170	1.37001	1.05358	250	0.63	0.99	0.65	1.05	0.27	16.69	-33.84	-54.69	-54.69	380.38	-246.92	-1.54	50.53	12.14	820	-44	-63.1563	-62.6875	61.5625	440.209	-251.419	-1.75089	3.085	0.29	17.5625	44	0.635	70.1	100.49	51.39	31.68	0.91	0.66	0.364	99
		'479015224'	-76.46	312.8	286.6	41.3	50	-75.16	0.44	1.02	-90	NaN	NaN	NaN	0.62	NaN	0.64	NaN	0.6	39.75	-31	-47.03	-53.94	445.96	-117.72	-3.79	70.75	170.49	700	-34.8438	-51.9688	-51.625	77.5	531.496	-151.081	-3.51797	3.07	0.56	42.6563	4	8.65	33.47	41.8	8.76	10.9	1.07	0.79	0.293	40
		'479091820'	-78.56	191.4	172.1	31.83	110	-77.95	0.9	1.08	-70	6.70691	1.26456	340	0.72	0.34	0.78	0.41	0.92	24	-31	-43.84	-56.16	182.67	-60.16	-3.04	55	161.93	920	-48.1875	-54	-53.3438	80.5625	371.197	-96.419	-3.84984	3.165	0.795	32.375	1	246.265	16.48	40.7	6.04	16.45	0.91	0.18	0.059	9
		'479150681'	-75.94	285.2	266.4	28.49	60	-75.63	1.32	1.11	-50	0.287872	1.02924	30	0.74	NaN	0.82	NaN	0.75	27.53	-41.88	-47.66	-58.13	291.05	-113.11	-2.57	69.41	303.56	590	-45.5938	-50.625	-50.5	85.9063	455.019	-145.739	-3.12215	3.17	0.675	40.3125	1	0.72	34.29	44.25	18.71	13.14	0.76	0.56	0.284	43
		'479179020'	-72.07	283.7	267.9	31.28	50	-71.08	0.34	1.03	-50	NaN	NaN	NaN	0.7	NaN	0.74	NaN	0.72	46.5	-42.56	-52.72	-56.06	507.97	-118.89	-4.27	89.06	149.76	500	-48.6563	-56.1875	-55.875	96.4063	571.585	-127.009	-4.50035	3.155	0.69	47.75	2	25.995	20.78	34.6	9.36	12.8	1.25	0.5	0.245	27
		'479219923'	-63.54	503.5	476.4	33.21	30	-61.94	1.24	1.09	-30	0.0552826	1.00615	20	0.7	0.89	0.8	0.9	0.63	6.88	-38.03	-47.38	-49.38	139.06	-91.16	-1.53	44.91	172.39	330	-39.3125	-53.3125	-53	47.125	150.608	-105.651	-1.42552	3.25	0.58	7.8125	1	21.2	34.09	81.55	12.77	29.84	0.88	0.35	0.412	39
		'479225052'	-66.05	138.3	111.8	39.36	90	-66.68	3.52	1.33	-110	1.58691	1.26565	50	0.71	0.86	0.94	1.09	0.77	34.97	-37.75	-46.38	-55.78	323.08	-107.38	-3.01	72.72	97.56	720	-43.125	-49.7188	-49.7188	74.2813	359.7	-119.675	-3.00564	2.81	0.715	31.1563	4	6.745	20.02	25.03	10.09	7.6	0.53	0.6	0.17	24
		'479225294'	-74.41	265.6	236.5	21.16	70	-73.81	0.65	1.05	-50	1.95182	1.24908	30	0.73	0.98	0.78	1.23	0.6	42.69	-42.19	-54.47	-57.22	446.27	-153.56	-2.91	84.88	107.5	600	-44.375	-57.4375	-57.1563	82.75	475.273	-149.538	-3.17827	2.985	0.555	38.375	4	5.84	23.17	34.61	9.31	12.89	1	0.54	0.228	32
		'479298821'	-65.85	259.8	201.6	58.57	50	-65.15	0.77	1.07	-50	1.2446	1.1197	40	0.65	1	0.71	1.09	0.65	46.34	-35.94	-49.97	-57	500.09	-117.65	-4.25	82.28	208.86	700	-43.7188	-54.1875	-53.9688	91.0937	613.369	-135.572	-4.5243	2.915	0.585	47.375	3	10.645	16.25	24.89	5.77	9.14	1.14	0.86	0.154	22
		'479298854'	-77.09	91.1	55.7	4.46	520	-76.5	0.51	1.05	-190	0.27309	1.01076	380	0.57	0.75	0.59	0.76	0.27	9.5	-37.72	-61.19	-61.19	325.65	-242.59	-1.34	47.22	60.71	900	-45.75	-71.625	-70.9063	60.375	419.454	-269.234	-1.55795	3.17	0.28	14.625	20	0.255	88.14	123.06	55.86	40.12	1.28	0.76	0.583	118
		'479492633'	-72.71	362.9	352.7	36.01	70	-71.31	0.23	1.01	-50	NaN	NaN	NaN	0.61	1.26	0.63	1.16	0.65	49.63	-31.31	-45.66	-48.03	524.58	-125.17	-4.19	80.94	132.77	680	-39.6563	-51.4688	-51.25	91.0937	644.043	-145.755	-4.41866	2.985	0.57	51.4375	6	6.165	26.1	41.69	8.71	13.99	1	0.56	0.225	34
		'479508018'	-72.04	231.1	194.8	21.14	130	-71.19	1.52	1.15	-50	2.94411	1.24224	70	0.73	0.75	0.82	0.93	0.78	46.28	-35.34	-50	-53.63	481.45	-94.43	-5.1	81.62	85.03	700	-45.0313	-54.5313	-54.3125	94.4375	619.518	-120.332	-5.1484	2.925	0.67	49.4063	2	52.785	13.33	22.25	5.32	9.45	1.14	0.14	0.038	10
		'479682071'	-76.92	298.3	283.3	23.02	90	-76.67	0.37	1.03	-50	1.82629	1.06791	70	0.73	1.29	0.75	1.38	0.73	27.56	-37.41	-48.19	-52.13	302.4	-109.66	-2.76	64.97	81.18	500	-47.75	-52.7188	-52.3125	72.5938	424.614	-126.567	-3.35487	2.86	0.71	24.8438	1	18.34	18.26	33.75	11.44	12.07	1	0.3	0.205	22
		'479711015'	-72.4	194.9	172.7	20.93	150	-72.14	0.84	1.07	-70	0.417171	1.02382	90	0.73	0.9	0.8	1.01	0.69	40.38	-28.13	-44.56	-54.13	368.47	-101.38	-3.63	68.5	159.21	800	-45.9063	-52.1875	-51.9063	92.9063	542.399	-129.572	-4.18607	3.025	0.66	47	1	287.51	14.1	28.81	7.23	8.78	0.42	0.08	0.074	11
		'479721491'	-78.28	170.2	144.8	24.09	150	-78.39	0.56	1.05	-90	1.36964	1.0684	110	0.67	0.78	0.72	0.87	0.8	36	-35.06	-46.31	-56.03	354.21	-86.94	-4.07	71.06	146.47	1240	-48.8438	-52.8438	-52.1563	90.6875	472.894	-115.518	-4.09368	3.27	0.73	41.8438	1	23.995	9.36	20.01	5.45	8.38	1.5	0.17	0.068	10
		'479722622'	-68.16	141.8	115.1	37.89	70	-68.13	2.16	1.23	-90	0.746609	1.09284	50	0.7	1.07	0.89	1.21	0.82	38.16	-43.13	-47.28	-56.78	415.28	-101.73	-4.08	81.28	116.89	750	-51.375	-53.5313	-53.4063	90.0625	483.437	-115.507	-4.18533	3.09	0.735	38.6875	2	6.765	16.2	71.64	4.99	8.74	0.29	0.47	0.154	22
		'480087928'	-73.65	347.2	344.8	52.76	50	-71.92	0.39	1.03	-50	2.06647	1.15408	70	0.56	0.54	0.59	0.63	0.7	39	-35.47	-50.09	-52.47	423.73	-115.83	-3.66	74.47	114.07	-90	-44.0313	-54.3125	-54.375	75.25	401.824	-124.896	-3.21726	2.555	0.705	31.2188	7	2.485	23.85	37.4	11.13	13.37	1.44	1	0.241	34
		'480114344'	-71.85	178.9	159.5	NaN	110	-71.15	1.13	1.09	-70	NaN	NaN	NaN	0.83	1.15	0.88	1.19	1.2	21.56	-34.19	-43.13	-51.53	195.65	-49.09	-3.99	55.75	253.99	1100	-38.1875	-51.0938	-50.6563	65.5313	286.303	-75.8866	-3.77278	3.09	0.91	27.3438	1	60.94	6.76	10.73	3.97	3.58	2	1	0.12	8
		'480116737'	-62.16	432.6	423.1	NaN	30	-59.58	0.07	1.01	-30	NaN	NaN	NaN	0.66	NaN	0.77	NaN	1	34	-37.66	-44.97	-50.16	216.63	-77.35	-2.8	71.66	117.28	500	-43.3438	-49.0938	-49.2188	77.9063	270.138	-126.262	-2.1395	2.075	0.88	34.5625	2	17.615	12.58	22.7	6.07	8.94	0.89	0.33	0.125	19
		'480121089'	-71.91	292.8	269.3	37.5	60	-70.77	0.49	1.04	-50	0.753128	1.0766	30	0.7	1.12	0.72	1.2	0.86	26.56	-35.88	-46	-50.88	301.47	-80.15	-3.76	62.44	111.26	670	-43.9375	-54.5938	-54	79.9375	461.601	-117.676	-3.92265	3.145	0.66	36	5	0.7	22.88	37.04	7.82	14.5	1.07	0.6	0.185	30
		'480122859'	-71.8	461.6	449.5	NaN	50	-69.7	0.94	1.09	-30	NaN	NaN	NaN	0.53	NaN	0.63	NaN	0.81	22.34	-40.5	-52.88	-59.03	227.83	-86.89	-2.62	62.84	115.42	490	-49.0938	-54.4688	-54.4688	80.2188	338.238	-121.354	-2.78721	3.085	0.67	31.125	1	17.465	10.04	13.31	4.94	5.77	1	0.33	0.264	13
		'480124551'	-73.68	322.4	312.1	32.36	90	-72	0.1	1.01	-50	-0.0920715	0.994723	50	0.76	1.08	0.8	1.08	0.65	23.16	-32.97	-47.91	-53.97	263.07	-107.62	-2.44	56.13	58.28	400	-46.4375	-53.4375	-53.4375	78.8438	483.541	-139.195	-3.47383	2.88	0.615	32.4063	1	76.315	31.29	45.22	15.41	15.5	0.72	0.06	0.186	29
		'480171386'	-72.38	236.6	218.5	21.14	90	-71.85	0.91	1.08	-70	3.00643	1.16296	75	0.62	1.02	0.67	1.03	0.64	47.5	-34.44	-48.09	-53.84	589.03	-114.74	-5.13	81.94	166.09	-110	-43.7813	-55.375	-55.1563	89.125	667.277	-140.283	-4.75663	2.83	0.595	45.3438	5	1.26	19.18	28.81	8.58	7.93	1.09	1	0.166	24
		'480183339'	-68.34	249	215.6	19.77	60	-67.92	0.4	1.04	-50	0.489773	1.06954	30	0.83	0.94	0.86	1.01	0.35	27.66	-42.88	-58.66	-58.66	486.07	-239.07	-2.03	70.53	167.74	470	-43.5	-59.875	-59.875	76.9375	560.856	-267.52	-2.0965	3.265	0.32	33.4375	1	0.235	27.6	48.5	12.69	15.99	0.79	0.29	0.371	34
		'480187546'	-70.53	127.7	121.8	8.68	140	-70.5	0.54	1.05	-90	0.948147	1.06633	110	0.91	0.95	0.95	1	0.32	40.63	-43.84	-61.28	-61.28	569.03	-304.43	-1.87	84.47	78.53	460	-44.2813	-63.2813	-62.75	86.8438	604.929	-303.554	-1.99282	3.13	0.32	42.5625	1	13.675	26.12	61.95	7.59	23.72	0.4	0.24	0.183	28
		'480268803'	-73.94	462.6	460.2	35.86	50	-71.38	0.55	1.05	-30	NaN	NaN	NaN	0.54	NaN	0.58	NaN	0.57	44.72	-31.78	-48.44	-52.59	523.2	-133.69	-3.91	76.5	154.4	600	-42.0313	-51.6563	-51.4063	76.5313	456.466	-155.417	-2.93703	3.015	0.57	34.5	7	6.295	30.73	42.17	15.4	14.03	1	0.82	0.281	38
		'480273887'	-69.03	163.2	132.7	32.98	110	-68.92	1.49	1.15	-90	0.901728	1.09322	130	0.68	0.41	0.76	0.44	0.74	48.5	-34.03	-43.72	-53.69	444.8	-107.59	-4.13	82.53	190.62	800	-43.375	-49.3125	-49.0938	92.8125	565.701	-131.311	-4.3081	2.86	0.65	49.4375	3	2.705	13	19.96	4.11	6.36	1.43	0.86	0.103	17
		'480351780'	-61.51	121.3	134.1	17.94	70	-62.15	0.47	1.04	-90	NaN	NaN	NaN	0.99	NaN	1.06	NaN	0.65	46.03	-36.78	-47.75	-53.78	471.91	-131.04	-3.6	82.81	134.39	530	-44.625	-53.1563	-53.1563	91.9063	578.702	-147.994	-3.91031	3	0.57	47.2813	5	0	24.11	30.6	5.97	10.91	0.79	0.64	0.201	29
		'480353286'	-75.27	137.4	115.9	19.84	130	-75.57	1.54	1.14	-110	0.946335	1.06209	90	0.71	1.4	0.81	1.54	0.69	32.72	-36.81	-45.75	-53.94	339.01	-107.18	-3.16	69.53	160.32	1100	-50.625	-53.3438	-52.875	80.4688	405.565	-128.329	-3.16037	3.09	0.625	29.8438	4	5.07	13.09	21.19	4.11	7.13	1	0.78	0.121	19
		'480643417'	-77.67	327	303.1	30.53	70	-77.51	0.15	1.01	-50	NaN	NaN	NaN	0.58	0.94	0.59	1.03	0.71	43.38	-37.28	-52.03	-61.81	529.46	-103.24	-5.13	80.66	194.92	680	-48.8125	-57.8438	-57.9688	92.8438	704.156	-136.549	-5.15679	2.605	0.655	44.0313	1	5.045	20.79	33.39	11.41	12.21	1	0.46	0.202	25
		'480647923'	-67.86	318.9	288.7	42.64	50	-66.85	1.32	1.11	-50	NaN	NaN	NaN	0.63	NaN	0.7	NaN	0.58	49.63	-27.28	-38.25	-49	504.83	-131.41	-3.84	76.91	211.7	790	-39.2813	-45.1875	-44.75	92.2813	642.149	-145.541	-4.41217	3.14	0.53	53	2	20.91	19.28	33.59	8.37	9.37	1	0.31	0.195	25
		'480648382'	-75.45	241.1	218.2	65.29	130	-75.54	0.21	1.01	-70	5.34146	1.23388	155	0.72	0.47	0.73	0.54	0.65	30.72	-38.34	-50.47	-53.56	353.46	-114.77	-3.08	69.06	73.61	700	-46.9063	-55.4688	-55.3125	82.9688	521.072	-153.679	-3.39064	2.84	0.56	36.0625	3	86.055	21.19	35.72	9.35	12.86	0.82	0.06	0.099	15
		'480705931'	-71.84	358.6	353.9	38.67	110	-69.69	0.02	1	-50	NaN	NaN	NaN	0.75	0.57	0.76	0.64	0.66	31.38	-26.69	-43.84	-53.41	239.34	-96.26	-2.49	58.06	91.05	790	-43.1875	-49.5	-48.8125	73.6875	312.447	-123.565	-2.52861	3.525	0.6	30.5	1	312.765	17.37	58.55	6.5	22.03	0.5	0.08	0.036	7
		'480735016'	-78.89	164.8	142.4	5.79	190	-78.9	0.34	1.03	-90	-0.0257835	0.998743	110	0.57	1.22	0.59	1.33	0.23	9.06	-37.59	-63.69	-64.16	400.54	-293.63	-1.36	46.66	15.65	530	-41.875	-70.9688	-71.125	45.5313	397.679	-242.228	-1.64176	2.645	0.24	3.65625	1	4.32	127.27	158.28	97.55	32.2	0.84	0.43	1.058	149
		'480778441'	-78.35	331.7	326.1	31.68	50	-77.88	0.63	1.05	-50	-0.196884	0.983457	30	0.51	1.08	0.52	1.08	0.71	46.38	-40.41	-50.59	-55.88	518.96	-120.25	-4.32	86.78	188.43	700	-47.8438	-53.7188	-53.4375	91.4375	578.381	-133.077	-4.34623	2.93	0.68	43.5938	4	5.065	27.18	35.36	14.03	10.74	1	0.71	0.234	33
		'480798873'	-71.51	197	183.8	19.44	110	-71.1	0.6	1.05	-70	2.84547	1.15254	90	0.78	0.76	0.83	0.98	0.65	45.19	-36.59	-50.41	-53.84	558.08	-120.75	-4.62	81.78	119.14	620	-43.5	-55.9063	-55.625	91.25	700.345	-144.267	-4.8545	3.055	0.54	47.75	2	36.125	15.04	29	7.6	13.03	1.18	0.27	0.129	17
		'480952106'	-72.36	151.8	129.3	7.03	210	-72.55	0.29	1.03	-90	0.62722	1.03374	130	0.65	0.88	0.67	0.91	0.28	23.72	-38.31	-65.25	-65.25	458.71	-293.76	-1.56	62.03	12.56	430	-46.9063	-65.25	-64.9063	78.9063	568.355	-327.611	-1.73485	3.03	0.295	32	1	0.89	131.84	155.22	100.35	31.65	0.85	0.72	1.308	150
		'480963429'	-80.33	121.1	95.1	5.33	310	-80.91	0.34	1.03	-150	0.51289	1.02182	190	0.58	1.09	0.6	1.11	0.4	9.47	-38.84	-55.81	-62.66	249.51	-162.94	-1.53	48.31	746.75	770	-44.5938	-71.5938	-70.9063	74.6563	536.647	-310.214	-1.72992	3.07	0.295	30.0625	1	8.38	81.37	105.75	49.32	33.4	0.98	0.81	0.788	101
		'481003593'	-72.75	154.8	143.9	14.46	150	-73.45	0.47	1.04	-90	0.696583	1.05306	90	0.83	0.95	0.87	1	0.42	27.56	-36.59	-54.41	-58.19	445	-158.16	-2.81	64.16	72.38	730	-43.875	-63.0313	-62.6563	73.125	500.539	-205.17	-2.43964	3.075	0.375	29.25	1	0	27.63	52.97	18.83	12.48	0.69	0.25	0.265	34
		'481004298'	-75.33	141.2	124.5	7.01	310	-75.36	0.31	1.03	-90	0.4077	1.01384	230	0.81	0.86	0.84	0.89	0.65	15.5	-35.34	-50.81	-51.06	250.64	-84.95	-2.95	50.84	52.6	730	-43.125	-63.0313	-62.3438	67.1875	462.781	-181.048	-2.55612	3.005	0.39	24.0625	2	3.54	21.81	33.6	7.34	12.76	0.55	1.09	0.209	25
		'481018305'	-76.4	102.8	90.4	13.07	300	-76.26	0.49	1.04	-170	0.311073	1.01503	210	0.6	1.07	0.62	1.05	0.25	19.63	-32.53	-60.5	-61.88	387.68	-293.42	-1.32	52.16	387.67	750	-41.125	-71.1563	-70.5938	75.6875	641.332	-417.619	-1.53568	3.165	0.235	34.5625	1	1.58	89.41	121.21	41.68	47.66	1.18	1	0.724	121
		'481093098'	-76.09	140.5	115.3	6.64	210	-76.09	0.71	1.07	-90	-0.589111	0.970528	130	0.81	1.17	0.85	1.15	0.67	25.69	-30.81	-48.81	-54.19	298.14	-85.51	-3.49	56.5	808.2	750	-36.125	-61.1875	-60.4688	60.125	379.176	-160.028	-2.36943	3	0.45	24	1	6.225	19.55	25.11	8.33	8.63	1.14	1.43	0.165	25
		'481093525'	-69.13	118.7	87.7	14.23	370	-68.91	0.67	1.06	-130	0.339578	1.01141	250	0.63	0.88	0.67	0.9	0.23	4.94	-31.03	-54.09	-54.09	280.18	-248.11	-1.13	35.97	101.04	560	-42.4375	-65.2812	-65	58.1875	480.106	-337.178	-1.42389	3.095	0.22	15.75	4	0.075	145.03	194.55	107.32	48	0.85	0.58	0.877	176
		'481127173'	-74.09	112.2	95.4	6.79	280	-74	0.55	1.05	-130	1.28283	1.05801	200	0.67	0.97	0.71	1.04	0.29	17.38	-36.22	-60.06	-62.5	409.64	-244.15	-1.68	53.59	15.02	280	-42.6563	-67.9688	-67.875	67.5313	555.065	-308.223	-1.80086	2.865	0.28	24.875	1	1.875	94.83	117.77	74.16	24.56	0.77	0.51	0.712	111
		'481127348'	-74.4	141.8	129.4	6.5	230	-74.5	0.26	1.02	-90	0.852726	1.03645	150	0.67	1.08	0.7	1.15	0.31	12.25	-33.88	-57.34	-59	322.46	-200.75	-1.61	46.13	19.03	560	-41.625	-65.5313	-65.0313	57.875	394.905	-216.458	-1.8244	3.005	0.34	16.25	1	0.505	93.26	115.96	74.47	19.25	0.77	0.44	0.759	105
		'481127932'	-70.71	156.2	145.6	8.81	290	-70.9	0.45	1.03	-130	0.371193	1.01344	200	0.68	0.78	0.7	0.8	0.22	22	-30.34	-60.25	-60.25	476.54	-332.94	-1.43	52.34	10.34	500	-40.8438	-65.5	-65.375	66.4375	583.371	-382.407	-1.52552	3.065	0.235	25.5938	1	0.33	134.23	182.98	108.99	43.38	0.8	0.65	1.47	167
		'481136214'	-76.34	85.4	65.5	6.09	310	-75.81	0.28	1.04	-110	0.930201	1.04543	220	0.82	1.15	0.85	1.14	0.71	23.13	-34	-52.75	-60.41	275.31	-81.8	-3.37	57.13	252.59	1060	-40.0313	-64.0938	-63.4063	68.9062	412.259	-137.825	-2.99119	2.96	0.5	28.875	1	0.77	21.06	28.47	6.39	10.99	0.77	0.77	0.175	28
		'482435718'	-72.41	234.6	194	13.74	70	-72.86	1.48	1.12	-70	1.42095	1.12343	50	0.75	1.07	0.82	1.21	0.47	31.78	-42.94	-53.34	-59.22	540.34	-157.81	-3.42	74.72	42.38	320	-45.5938	-58.7188	-57.5938	77.5938	568.147	-164.085	-3.46251	3.415	0.46	32	1	166.79	67.93	138.7	33.61	48.07	0.48	0.05	0.092	18
		'482444444'	-77.18	94.6	67.4	4.99	350	-76.49	0.48	1.04	-190	0.0677516	1.00325	250	0.55	1.02	0.58	1.06	0.28	13.5	-34.19	-57.84	-57.84	321.8	-244.67	-1.32	47.69	513.34	880	-45.5625	-70.0313	-69.375	71.6875	512.64	-335.09	-1.52986	3.075	0.265	26.125	8	0.185	82.1	124.81	46.95	47.12	1.36	1.04	0.648	128
		'482491330'	-75.13	68.5	47	5.49	690	-75.15	0.34	1.03	-230	0.120456	1.00439	470	0.66	0.87	0.68	0.88	0.24	23	-38.66	-59.91	-60.91	512.17	-340.88	-1.5	61.66	7.67	1070	-46.5	-68.3438	-67.75	77.1875	586.435	-390.384	-1.5022	3.085	0.255	30.6875	1	0.9	131.23	149.03	111.05	20.14	0.96	0.88	1.044	148
		'482516216'	-71.28	157.6	134.6	12.73	150	-70.83	1.21	1.12	-90	0.707062	1.05455	90	0.74	0.99	0.82	1.02	0.39	29.47	-40.53	-53.88	-56.5	535.96	-209.17	-2.56	70	16.1	400	-47.5313	-60	-59.5625	80.0938	620.723	-227.265	-2.73128	3.105	0.385	32.5625	1	789.365	50.58	119.12	35.23	40.21	0.11	0.05	0.018	7
		'482516713'	-70.17	92.8	74.9	5.81	450	-70.69	0.74	1.07	-150	0.53972	1.02274	290	0.7	0.84	0.77	0.86	0.19	11.13	-42.88	-65.19	-65.19	526.41	-384.04	-1.37	54	4.66	600	-44.1875	-67.2188	-67.1563	66.5625	660.96	-468.138	-1.41189	2.925	0.19	22.375	5	0.185	174.83	228.57	116.82	66.14	0.88	0.76	1.132	158
		'482521571'	-74.09	154.1	116.6	6.19	160	-74.25	0.94	1.09	-110	-1.27242	0.932789	110	0.6	1.13	0.66	1.1	0.58	17.97	-34.13	-58.31	-61.59	325.89	-93.22	-3.5	52.09	89.04	740	-42.1875	-62.6875	-62.4063	62.9688	460.822	-158.577	-2.90599	2.82	0.42	20.7813	6	12.12	17.43	23.91	6.75	9.65	1	0.67	0.121	24
		'482654108'	-70.02	147.7	121	9.17	240	-69.71	0.61	1.05	-110	2.03971	1.11493	160	0.74	0.71	0.78	0.8	0.41	29.38	-41.34	-53.34	-61.16	476.04	-176.18	-2.7	70.72	13.53	530	-43.5	-63.9688	-63.5625	79.7812	594.985	-205.886	-2.88988	2.955	0.375	36.2813	1	117.185	60.28	94.59	4.8	29.5	0.22	0.13	0.042	9
		'482692974'	-75.48	225.3	203.7	11.88	90	-75.53	0.97	1.07	-70	NaN	NaN	NaN	0.82	1.01	0.86	1.03	0.37	20.13	-46.41	-59.78	-61.19	398.85	-212.13	-1.88	66.53	218.84	460	-45.4688	-66.6875	-66.625	78	522.456	-261.117	-2.00085	2.78	0.34	32.5313	1	0.21	48.5	80.7	21.57	31.12	0.81	0.56	0.433	68
		'482726727'	-83.67	232.3	223	24.63	110	-83.27	0.16	1.01	-70	NaN	NaN	NaN	0.63	1.23	0.64	1.26	0.6	44.81	-41.66	-54.25	-58.44	639.51	-128.55	-4.97	86.47	87.17	870	-49.75	-57.0313	-56.5625	98.75	741.043	-140.268	-5.28305	3.015	0.585	49	4	47.275	17.82	30.86	10.97	9.35	0.85	0.23	0.183	23
		'482735425'	-71.66	507.6	313.9	84	70	-69.77	2.73	1.13	-70	0.640694	1.06542	30	0.53	0.64	0.63	0.69	0.37	37.81	-41.66	-60.03	-60.03	454.58	-250.54	-1.81	79.47	63.24	500	-45.1875	-60.8438	-60.8438	81.25	480.634	-263.623	-1.82319	2.965	0.345	36.0625	2	865.91	74.49	135.94	26.79	51.13	0.26	0.26	0.05	8
		'482764620'	-65.03	566.8	556.2	26.97	20	-63.05	0.08	1.01	-30	NaN	NaN	NaN	0.76	NaN	0.76	NaN	0.49	14.81	-51.66	-62.34	-62.34	302.31	-156.55	-1.93	66.47	67.94	-90	-48.75	-61.5313	-61.5313	72.3438	413.948	-187.956	-2.20236	2.27	0.425	23.5938	1	16.365	42.29	193.79	4.69	145.85	0.18	0.06	0.144	18
		'482772037'	-66.51	329.8	280.3	11.18	90	-66.92	1.99	1.16	-50	1.43681	1.09861	50	0.61	0.88	0.7	0.97	0.64	28.22	-34.09	-54.72	-54.72	257.63	-116.27	-2.22	62.31	44.68	360	-33.6875	-60.125	-59.8438	44	262.864	-110.017	-2.38929	2.915	0.545	10.3125	18	1.51	51.79	77.85	19.14	25.96	0.81	0.58	0.386	68
		'482809953'	-68.66	282.5	233.5	20.54	70	-67.15	1.81	1.18	-50	NaN	NaN	NaN	0.63	1.14	0.71	1.09	0.6	47.81	-39.09	-50.94	-55.09	499.97	-153.16	-3.26	86.91	144.69	470	-44.9688	-52.9688	-52.9688	93.7188	594.458	-156.518	-3.79802	2.875	0.55	48.75	3	2.505	21.78	81.92	10.63	43.91	0.67	0.33	0.199	54
		'482905575'	-77.18	170.3	160	19.52	130	-77.1	0.53	1.04	-110	0.484406	1.0352	70	0.76	1.19	0.79	1.23	0.68	42.22	-36.88	-49.38	-56.84	422.88	-116.09	-3.64	79.09	111	870	-48.0938	-53.2813	-52.9063	93.9687	531.574	-126.214	-4.21168	3.015	0.67	45.875	1	686.78	NaN	NaN	NaN	NaN	0.67	0.33	0.068	5
		'483018019'	-72.96	281.5	260.4	18.86	90	-72.5	0.97	1.07	-50	NaN	NaN	NaN	0.87	0.7	0.91	0.84	0.89	22.13	-45.91	-54.03	-55.41	297.86	-88.9	-3.35	68.03	31.72	400	-46.875	-58.9688	-58.6875	75.6875	364.152	-116.167	-3.13472	2.94	0.76	28.8125	8	2.305	26.51	39.68	13.23	12.53	0.85	0.15	0.23	28
		'483024426'	-75.35	195.1	191.5	16.73	110	-74.6	0.75	1.06	-70	3.01843	1.17314	70	0.82	1.11	0.86	1.17	0.57	44.38	-36.13	-51.03	-56.5	556.24	-144.24	-3.86	80.5	172.85	700	-46.5938	-54.7188	-54.25	97.7188	732.304	-159.878	-4.58038	3.165	0.575	51.125	2	17.245	10.97	18.18	4.42	7.32	2	1	0.2	13
		'483027960'	-70.67	238.3	226.7	24.75	90	-70.84	0.38	1.02	-90	0.387497	1.03287	50	0.77	0.99	0.79	1.02	0.57	50.13	-39.31	-51.38	-52.72	582.66	-159.96	-3.64	89.44	167.13	500	-45	-53.1563	-53.1563	94.4063	672.286	-163.152	-4.12062	2.86	0.525	49.4063	3	4.235	26.5	41.11	12.54	14.03	0.82	0.53	0.242	34
		'483057325'	-72.75	284.5	269.6	48.67	110	-72.28	0.3	1.02	-50	0.935104	1.05638	105	0.83	0.59	0.85	0.66	0.91	33.28	-37.34	-50.28	-52.09	310.04	-73.78	-4.2	70.63	65.89	400	-48.4688	-56.8438	-56.5313	85.8125	473.213	-94.4979	-5.00765	2.955	0.805	37.3438	3	10.995	24.07	35.31	14.16	11.24	0.93	0.2	0.187	25
		'483061182'	-72.82	246.4	235.1	30.21	90	-71.67	0.18	1.02	-50	-0.18362	0.986806	50	0.64	1.13	0.67	1.11	0.86	34.16	-34	-46.44	-52.44	305.52	-79.5	-3.84	68.16	96.9	770	-42.6875	-48.25	-47.8125	79.1875	400.727	-97.5778	-4.10675	3.18	0.785	36.5	1	49.15	13.74	25.86	8.78	6.16	1.17	0.5	0.199	16
		'483083617'	-69.46	443.6	400.2	66.94	40	-68.6	1.15	1.11	-30	NaN	NaN	NaN	0.58	NaN	0.67	NaN	0.41	34.09	-42.22	-57.97	-57.97	355.21	-229.3	-1.55	76.31	103.31	440	-44.6563	-58.9063	-58.9063	79.3438	413.169	-244.324	-1.69107	3.085	0.39	34.6875	6	21.03	43.89	73.41	13.21	25.74	0.81	0.46	0.316	52
		'483099796'	-73.3	306.5	281.5	30.03	70	-72.55	0.72	1.06	-50	-0.00779343	0.99925	30	0.57	1.13	0.62	1.13	0.96	35.63	-36.84	-47.91	-53.66	301.29	-75.93	-3.97	72.47	155.19	750	-46.2188	-54.9375	-54.625	86.7188	406.749	-103.767	-3.91985	3.02	0.795	40.5	2	4.17	17.39	32.33	8.53	8.8	1	0.38	0.179	23
		'483101699'	-78.19	168.5	141.9	15.36	150	-78.07	0.78	1.07	-90	0.535957	1.02323	110	0.65	1.3	0.7	1.36	0.7	48.81	-34.78	-47.06	-52.97	475.71	-110.49	-4.31	83.59	108.8	980	-43.3125	-51.6563	-51.1875	92.3438	549.109	-127.922	-4.29254	3.115	0.65	49.0313	6	4.975	16.44	22.25	6.4	7.55	0.83	0.5	0.125	21
		'483109334'	-75.26	181.1	168.1	20.13	110	-74.07	0.49	1.04	-70	-0.400707	0.977739	70	0.72	1.53	0.77	1.49	0.7	32.03	-24.44	-41.28	-50.16	233.83	-91.04	-2.57	56.47	308.37	900	-44.1563	-52.6563	-52.25	93.6563	590.153	-142.852	-4.13123	3.08	0.575	49.5	3	6.55	18.36	26.15	5.68	8.62	1.63	1.13	0.169	24
		'484509440'	-74.52	252.5	246.9	23.2	90	-73.52	0.22	1.02	-70	0.239534	1.01349	75	0.64	0.92	0.66	1.05	0.55	42.13	-31.5	-47.84	-55.66	442.96	-140.7	-3.15	73.62	191.74	800	-45.4063	-50.0625	-49.9063	87.5625	627.525	-156.664	-4.00556	2.85	0.53	42.1563	1	6.39	25.61	35.16	13.32	11.36	0.73	0.53	0.266	32
		'484564503'	-74.33	166.7	115.9	31.47	290	-74.17	0.69	1.06	-90	3.13193	1.1656	180	0.82	0.64	0.86	0.69	0.58	30.03	-33.91	-51.53	-60.13	425.79	-105.02	-4.05	63.94	43.36	830	-50.5313	-59.2188	-58.8125	87.9063	592.471	-150.282	-3.9424	3.08	0.53	37.375	1	225.025	26.74	46.37	13.09	16.3	0.75	0.06	0.105	13
		'484629749'	-79.03	95.5	86.4	4.49	240	-79.07	0.35	1.03	-150	1.3765	1.05956	190	0.67	1.44	0.7	1.46	0.25	13	-35.47	-57.97	-61.13	372.96	-258.57	-1.44	48.47	841.94	670	-42.7813	-69.9688	-69.0938	64.1875	507.904	-329.552	-1.5412	3.255	0.25	21.4063	1	0.385	98.16	129.81	43.16	48.28	1.11	0.92	0.701	128
		'484635029'	-72.92	101.6	70.9	5.26	330	-72.81	0.94	1.09	-170	0.759993	1.04036	220	0.56	0.94	0.62	0.96	0.23	19.31	-34.78	-57.66	-57.66	466.94	-319.18	-1.46	54.09	145.6	720	-41.7813	-67.4688	-66.9375	66.2813	544.226	-370.918	-1.46724	3.175	0.235	24.5	6	3.94	73.45	100.91	31.96	36.9	1.19	0.83	0.563	98
		'484679812'	-67.79	275	243.1	28.7	70	-67.22	1.34	1.12	-50	-0.741074	0.95314	50	0.72	1	0.76	1	0.62	40.56	-38.84	-48.53	-50.91	519.66	-126.76	-4.1	79.41	109.07	440	-43.6875	-54.2813	-54.0313	82.8438	567.416	-143.973	-3.94112	3.065	0.545	39.1563	7	19.955	27.59	40.28	10.39	13.79	1.21	0.64	0.279	36
		'484737013'	-76.03	200.3	188.4	23.66	110	-75.2	0.51	1.05	-70	NaN	NaN	NaN	0.65	1.11	0.68	1.18	0.74	31.5	-30.25	-45.16	-52.91	315.62	-84.86	-3.72	61.75	213.99	1100	-44.5313	-52.1563	-51.9375	83.6563	583.605	-113.911	-5.12335	2.945	0.66	39.125	1	13.47	16.58	26.59	8.22	9.06	1.25	0.63	0.166	22
		'484738748'	-75.19	322.6	313.6	41.56	50	-74.85	0.45	1.03	-50	NaN	NaN	NaN	0.66	1.36	0.68	1.33	0.74	19.69	-37.72	-46.78	-51.91	276.12	-89.22	-3.09	57.41	201.85	690	-44.1563	-54.1563	-53.4375	68.1563	369.969	-120.42	-3.07232	3.195	0.69	24	3	6.775	30.95	40.65	11.42	14.23	1.4	1.1	0.351	38
		'484742605'	-71.17	76.4	66.3	4.93	430	-71.86	0.24	1.02	-170	0.3308	1.01489	270	0.84	1.04	0.86	1.1	0.2	1.91	-33.28	-57.81	-60.16	333.5	-260.12	-1.28	35.19	221.97	590	-45.875	-66.8438	-66.5938	50.2813	441.801	-287.494	-1.53673	3.18	0.215	4.40625	1	0	112.04	146.74	68.28	40.73	1.02	0.53	0.742	140
		'484770879'	-76.17	189.4	176.9	16.5	130	-75.35	0.02	1	-70	1.25008	1.10546	70	0.83	0.99	0.85	0.99	0.61	39.13	-35.53	-52.19	-56	433.1	-122.02	-3.55	74.66	112.14	660	-51.1875	-55.9063	-55.1875	94.4375	619.036	-139.119	-4.44968	3.105	0.575	43.25	1	6.825	27.05	38.8	12.58	13.46	1	0.44	0.281	34
		'485048967'	-77.08	65.1	45.4	3.74	630	-76.48	0.64	1.06	-250	0.450171	1.02061	400	0.67	0.82	0.71	0.82	0.24	8.84	-35.31	-67.78	-67.78	301.98	-394.76	-0.76	44.16	800.85	830	-50.2188	-73.5625	-73.4375	74.8438	637.069	-468.304	-1.36037	2.905	0.215	24.625	15	0.35	130.55	184.95	83.43	63.24	1.53	2.09	1.051	176
		'485053941'	-69.73	73.3	67.7	5.93	380	-69.46	0.63	1.06	-170	0.449666	1.02525	250	0.82	0.96	0.87	0.99	0.26	19.91	-37.5	-63.69	-63.69	443.22	-306.11	-1.45	57.41	10.64	590	-46.5	-64.8438	-64.4688	68.125	490.65	-301.764	-1.62594	3.15	0.28	21.625	1	1.46	101.88	130.57	77.83	27.34	0.83	0.37	0.837	117
		'485060618'	-77.32	106.3	45.8	3.9	720	-77.83	0.65	1.06	-270	0.178923	1.00645	490	0.37	0.54	0.4	0.55	0.23	13.38	-32.06	-56.53	-56.53	354.76	-310.2	-1.14	45.44	940.23	1030	-47.0625	-73.1875	-72.75	71.3437	586.399	-432.37	-1.35624	3.065	0.225	24.2813	5	0.905	112.3	139.76	79.55	33.15	1.02	1.45	0.808	136
		'485184849'	-75.25	84.9	75.2	5.97	330	-75.86	1.4	1.14	-170	0.736059	1.03735	210	0.62	1.19	0.71	1.21	0.21	10.41	-30.44	-53.88	-53.88	356.18	-271.46	-1.31	40.84	514.09	870	-42.4688	-67.6875	-67.2813	63.3125	589.684	-408.097	-1.44496	3.08	0.205	20.8438	3	1.395	74.18	97.75	29.66	40.49	1.15	0.94	0.568	99
		'485245025'	-68.91	103.8	92.8	6.62	320	-68.67	0.9	1.08	-130	0.92896	1.04172	210	0.74	0.96	0.79	1.01	0.26	13.94	-35.63	-58.31	-58.31	381.79	-261	-1.46	49.56	9.11	570	-42.0938	-64.9063	-64.5625	60.6875	442.891	-283.216	-1.56379	3.09	0.28	18.5938	1	4.2	98.94	136.85	77.18	31.18	0.93	0.23	0.777	115
		'485253111'	-80.25	65.1	58.5	6.19	590	-80.36	0.48	1.05	-210	0.143296	1.00576	380	0.73	1.12	0.77	1.12	0.29	6.5	-35.97	-59.28	-59.28	269	-204.4	-1.32	42.47	167.24	1190	-46.8438	-73.0313	-72.4063	59.875	414.363	-268.43	-1.54365	3.085	0.29	13.0313	17	0	79.82	117.53	63.88	38.77	0.91	2.45	0.29	117
		'485287282'	-65.65	278.3	265.5	19.97	50	-65.07	0.17	1.01	-50	NaN	NaN	NaN	0.89	NaN	0.9	NaN	0.37	19.47	-42.97	-55.94	-55.94	408.32	-207.68	-1.97	62.44	70.21	370	-44.375	-59.0625	-59.0313	61.375	432.643	-204.011	-2.12068	2.915	0.355	17	2	265.48	76.75	124.46	19	53.26	0.03	0.03	0.041	7
		'485287944'	-77.26	167.5	154.3	16.86	190	-77.81	1.23	1.11	-90	0.560595	1.01996	140	0.68	1.05	0.75	1.09	0.7	40.94	-30.53	-47.72	-49.13	271.67	-117.02	-2.32	71.47	92.32	-70	-45.0313	-55.875	-55.4063	84.8438	403.175	-128.079	-3.14787	2.885	0.74	39.8125	4	13.24	19.19	26.82	10.7	6.87	1	0.62	0.18	24
		'485288679'	-73.23	181.4	166	15.2	190	-72.9	0.88	1.09	-70	0.354454	1.0164	110	0.74	1.05	0.82	1.07	0.64	30.09	-31.91	-44.5	-45.53	261.05	-111.65	-2.34	62	75.42	700	-41.6875	-55.625	-55	67.1875	320.02	-142.932	-2.23896	3.19	0.565	25.5	3	2.48	19.97	30.44	10.26	10.65	0.88	0.53	0.15	27
		'485339983'	-75.63	205	175.8	14.62	110	-75.7	1.56	1.14	-70	NaN	NaN	NaN	0.71	1	0.83	1.08	0.76	47.22	-37.47	-50.81	-57.53	382.11	-119.77	-3.19	84.69	84.42	620	-47.5	-55.1875	-54.5625	94.1563	461.499	-133.041	-3.46886	3.205	0.73	46.6563	1	19.74	19.63	31.31	12.43	10.66	0.72	0.22	0.15	23
		'485455219'	-71.49	134.3	121	8.74	290	-71.56	0.23	1.02	-90	0.625793	1.02643	200	0.88	0.82	0.93	0.83	0.35	19.47	-45.09	-64.72	-64.72	360.98	-234.88	-1.54	64.56	9.03	520	-47.8125	-67.4063	-67.4063	71.0938	420.344	-250.442	-1.67841	2.92	0.35	23.2813	1	9.05	113.57	133.69	88.57	21.15	0.5	0.19	0.053	111
		'485466109'	-65.68	151.9	139.1	15.44	170	-65.45	1.67	1.14	-90	0.792095	1.04804	110	0.89	1.01	1.01	1.06	0.44	21.63	-34.75	-49.28	-49.28	326.54	-161.02	-2.03	56.38	43.24	730	-33.4688	-56.4063	-56	61.6875	394.502	-199.124	-1.98118	3.1	0.38	28.2188	2	3.17	34.46	56.31	18.92	15.02	0.78	0.44	0.303	44
		'485468180'	-67.98	449	421.3	51.09	40	-66.86	0.13	0.99	-90	2.4753	1.48283	20	0.59	NaN	0.59	NaN	0.71	32.38	-41.81	-54.94	-59.34	322.1	-120.45	-2.67	74.19	165.67	-10	-48.75	-57.75	-57.75	91	486.893	-147.671	-3.29714	3.105	0.625	42.25	1	31.655	16.65	28.42	9.38	10.4	1	0.17	0.273	20
		'485490864'	-67.09	310.1	291.6	24.12	50	-65.94	1.16	1.09	-50	NaN	NaN	NaN	0.67	1.33	0.76	1.35	0.7	34.69	-35	-49.19	-53.16	305.9	-120.54	-2.54	69.69	164.23	440	-42.7188	-54.7813	-54.7813	77.2188	430.933	-147.651	-2.91859	2.95	0.625	34.5	6	1.285	27.84	37.81	10.3	13.54	0.79	0.74	0.23	36
		'485570335'	-78.77	288.7	270.4	20.92	50	-78.6	0.59	1.05	-50	0.457741	1.04322	30	0.64	1.22	0.66	1.28	0.65	20.28	-35.06	-49.94	-58.09	256.07	-106.77	-2.4	55.34	227.06	670	-44.6563	-54.2813	-53.8438	65.5625	350.066	-132.92	-2.63367	3.02	0.645	20.9063	1	1.47	29.57	42.18	8.52	14.8	0.94	0.75	0.276	40
		'485570372'	-76.84	317.8	309.9	30.53	90	-75.24	1.01	1.08	-50	1.39201	1.07138	50	0.7	1.15	0.75	1.5	0.56	38.31	-33.56	-49.03	-55	434.46	-135.52	-3.21	71.88	64.25	670	-45.6563	-49.3125	-48.9063	85.0313	520.514	-142.152	-3.66167	3.12	0.625	39.375	1	6.69	26.58	37.21	18.87	10.11	0.77	0.23	0.221	31
		'485574721'	-77.32	158.4	151.6	21.91	110	-77.27	1.24	1.1	-110	NaN	NaN	NaN	0.74	1.19	0.81	1.34	0.73	31	-37.03	-50.41	-57.34	335.74	-90.98	-3.69	68.03	138.48	1140	-47.8125	-55.7188	-55.125	79.875	415.518	-114.379	-3.63282	3.22	0.68	32.0625	4	19.695	15.12	21.46	8.23	5.9	1.29	0.71	0.118	19
		'485574832'	-71.52	93.8	71.8	29.3	190	-71.51	1.63	1.22	-110	0.56638	1.05004	130	0.73	1.01	0.89	1.04	0.5	42.75	-41.03	-49.66	-55.94	554.37	-172.11	-3.22	83.78	476.23	1100	-51.6563	-54.9375	-54.4688	96.625	628.459	-196.65	-3.19583	3.075	0.475	44.9688	1	18.3	23.45	28.45	8.81	12.99	1	0.88	0.192	28
		'485577686'	-76.21	125.5	97.7	21.15	210	-75.52	0.93	1.09	-110	0.993896	1.07097	130	0.73	0.84	0.8	0.95	0.8	36.31	-35.25	-47.81	-55.59	327.42	-90.03	-3.64	71.56	125.98	1250	-52.125	-53.2188	-52.6563	96.3438	519.752	-114.607	-4.53507	3.08	0.745	44.2188	1	437.61	13.62	29.4	7.2	7.89	1	0.11	0.057	7
		'485578197'	-77.29	197.1	181.6	22.03	190	-77.05	0.87	1.08	-70	1.20134	1.04836	130	0.72	0.91	0.78	1.16	0.68	31.63	-31	-47.09	-53.28	275.56	-96.63	-2.85	62.63	63.21	930	-45.3438	-54.2188	-53.625	87.9063	499.378	-135.992	-3.67212	3.205	0.605	42.5625	1	166.71	19.75	35.61	12.9	9.07	0.69	0.08	0.121	13
		'485579168'	-77.1	162.3	146.3	17.99	170	-76.47	1.29	1.11	-90	16.0913	1.60202	150	0.75	1.1	0.85	1.76	0.74	31.09	-30	-45.06	-53.84	211.7	-89.47	-2.37	61.09	85.63	1100	-47.7188	-50.75	-50.4375	89.125	412.848	-126.951	-3.25202	3.065	0.65	41.4063	1	785.39	19.58	39.2	11.08	11.66	0.62	0.31	0.028	5
		'485608017'	-80.15	176.1	169.4	19.91	170	-79.05	0.68	1.06	-70	1.14525	1.05995	140	0.81	0.69	0.86	0.77	0.74	33.09	-45.34	-55.44	-61.84	442.65	-106.49	-4.16	78.44	89.6	860	-53.75	-60.2813	-59.7188	87.0313	474.198	-120.876	-3.923	3.085	0.695	33.2813	1	56	13.4	25.94	8.33	8.1	0.7	0.1	0.14	16
		'485610263'	-71.06	149.7	110.7	21.93	100	-71.22	1.16	1.1	-110	NaN	NaN	NaN	0.68	0.95	0.75	1.1	0.73	30.5	-40.34	-47.25	-57.72	327.15	-107.94	-3.03	70.84	226.12	940	-45.5625	-52.4375	-51.9688	84.0313	444.997	-137.627	-3.23336	3.165	0.64	38.4688	1	5.16	18.52	25.13	9.17	8.49	1.22	1.11	0.153	24
		'485630699'	-79.2	151.2	130.7	6.73	190	-79.43	0.73	1.06	-110	0.795567	1.04161	110	0.51	1.28	0.55	1.33	0.29	11	-33.97	-58.44	-58.44	339.46	-210.85	-1.61	44.97	29.34	650	-43.4063	-67.1563	-66.3438	58.4063	442.623	-236.588	-1.87086	3.165	0.3	15	3	1.31	84.82	105.65	49.89	35.01	0.94	0.83	0.746	103
		'485639243'	-75.3	78.9	69	4.35	570	-75.42	0.49	1.04	-210	0.67645	1.02283	370	0.75	0.93	0.77	0.97	0.22	5.91	-38.16	-59.28	-59.28	395.77	-282.58	-1.4	44.06	7.01	770	-43.0938	-70.75	-70.1875	54.75	467.447	-330.45	-1.41458	3.19	0.22	11.6563	2	3.22	148.04	180.02	120.71	25.74	0.85	0.42	1.386	162
		'485834744'	-77.69	202.4	186.9	23.14	110	-77.09	0.43	1.04	-70	-0.368454	0.97837	70	0.69	1.25	0.73	1.29	0.69	46.91	-37	-43.97	-53.53	454.46	-122.17	-3.72	83.91	141.49	920	-45.5	-46.7188	-46.7188	93.5938	525.295	-133.197	-3.94374	3.07	0.65	48.0938	1	5.665	21.87	29.28	11.17	8.53	0.71	0.53	0.207	27
		'485835016'	-71.8	109.2	83.2	29.5	160	-72.29	1.8	1.21	-110	0.460445	1.03883	110	0.72	1.17	0.87	1.24	0.73	45	-39.84	-43.47	-55.5	511.44	-104.04	-4.92	84.84	191.76	-110	-48.375	-52.7813	-52.6875	88.9375	546.955	-127.89	-4.27676	2.79	0.65	40.5625	1	4.205	15.26	22.42	5.52	6.87	0.67	0.6	0.133	20
		'485835055'	-76.07	120.4	97.7	18.13	170	-76.32	1.91	1.21	-110	1.04302	1.09357	90	0.69	1.09	0.84	1.19	0.62	40	-41.34	-47.97	-54	446.54	-130.62	-3.42	81.34	70.72	1160	-49.6563	-53.5	-52.875	88.375	471.232	-147.06	-3.20434	3.17	0.585	38.7188	8	2.99	23.46	26.52	15.7	3.64	0.83	0.75	0.154	27
		'485836906'	-79.2	187.1	180.2	25.14	150	-79.12	0.18	1.01	-90	0.412647	1.0231	90	0.69	1.12	0.7	1.18	0.6	41.47	-35.34	-49.25	-51.5	527.75	-120.49	-4.38	76.81	82.82	1060	-47.25	-53.7813	-53.2813	90.7813	612.94	-145.052	-4.22565	3.07	0.58	43.5313	2	27.465	17.28	31.3	9.17	10.89	0.87	0.27	0.167	22
		'485837504'	-73.43	335.3	291.8	36.46	50	-71.79	1.31	1.1	-50	1.72829	1.10398	50	0.65	1.08	0.73	1.17	0.78	46.03	-36.81	-47.91	-55.69	397.25	-105.53	-3.76	82.84	179.26	700	-44.625	-50.4375	-50.2188	90.9063	470.783	-118.961	-3.95745	3.015	0.69	46.2813	1	15.605	15.82	27.65	8.63	9.01	0.83	0.42	0.159	21
		'485880739'	-71	134.4	110.2	37.39	120	-70.96	1.94	1.21	-90	0.385952	1.02919	90	0.72	1.09	0.9	1.13	0.64	45.63	-39.72	-45.16	-55.03	505.89	-121.03	-4.18	85.34	185.42	980	-45.0938	-52	-51.3438	95	573.701	-144.688	-3.96508	3.165	0.605	49.9063	2	10.925	20.53	27.5	8.92	9.98	0.75	0.56	0.174	27
		'485884503'	-78.55	243.5	237	19.59	110	-78.35	0.22	1.02	-70	2.93601	1.12776	95	0.62	0.81	0.65	0.98	0.68	46.56	-38.31	-50.13	-52.19	525.38	-111.75	-4.7	84.88	73.73	740	-47.0938	-54.5	-53.9688	98.625	666.897	-122.928	-5.42508	3.13	0.66	51.5313	3	38.71	22.25	40.74	8.81	15.18	0.84	0.12	0.129	24
		'485887209'	-72.67	257.4	232.8	27.21	90	-71.98	0.91	1.08	-50	1.50477	1.08166	70	0.76	0.79	0.81	0.9	0.55	40.63	-32.28	-46.78	-54.16	437.46	-140.69	-3.11	72.91	434.85	680	-44.0625	-52.625	-52.2188	86.5313	567.688	-154.611	-3.67171	3.065	0.52	42.4688	1	12.18	21.22	33.59	11	10.56	0.93	0.57	0.203	27
		'485889190'	-80.31	205.7	203.3	19.57	110	-79.93	0.13	1.01	-70	NaN	NaN	NaN	0.66	1.15	0.67	1.13	0.63	42.91	-41	-51.44	-55.19	508.32	-131.62	-3.86	83.91	116.06	780	-48.2188	-56.0625	-55.375	92.8438	593.196	-138.696	-4.27696	3.18	0.6	44.625	4	4.035	27.29	39.58	16	12.6	0.94	0.5	0.25	35
		'485905411'	-72.37	176.1	148.4	14.33	180	-73.02	1.37	1.12	-90	1.01307	1.03932	130	0.7	1.04	0.77	1.18	0.62	44.44	-30.75	-47.09	-51.5	329.26	-129.85	-2.54	75.19	57.61	-110	-45.2188	-56.3438	-56.2188	91.2813	434.124	-137.772	-3.15104	2.62	0.695	46.0625	1	2.125	18.92	25.6	12.6	4.99	0.75	0.5	0.165	22
		'485909730'	-76.99	332.4	318.4	25.64	70	-76.35	0.17	1.01	-50	-0.00895691	0.999197	30	0.62	1.12	0.64	1.12	0.84	17.25	-40.09	-50.25	-54.03	222.46	-76.26	-2.92	57.34	89.28	540	-47	-58.8438	-58.4063	86.7812	527.348	-146.018	-3.61153	3.08	0.575	39.7813	7	53.75	14.83	21.42	7.43	7.31	1.33	1	0.25	17
		'485911966'	-64.32	244.4	219.8	NaN	50	-63.99	1.53	1.12	-50	NaN	NaN	NaN	0.89	0.93	1	1.19	0.65	47.13	-35.28	-49.5	-55.72	463.63	-130.75	-3.55	82.41	118.08	400	-43.7813	-53.4375	-53.1875	93.375	579.364	-150.767	-3.84277	3.105	0.565	49.5938	1	5.17	22.93	34.27	14.53	9.86	0.85	0.46	0.228	26
		'485912047'	-73.71	218.2	210.7	28.81	80	-72.87	0.31	1.02	-70	0.583397	1.04851	50	0.71	0.97	0.75	1.13	0.66	40.34	-39.59	-52.94	-61.81	496.21	-113.49	-4.37	79.94	129.43	690	-46.4375	-53.125	-52.7813	89.6875	591.513	-129.24	-4.57686	3.105	0.6	43.25	1	4.925	20.09	32.67	10.88	12.39	0.76	0.29	0.172	26
		'485931158'	-81.24	205.8	201	19.54	150	-81.11	0.3	1.03	-70	3.17674	1.11363	150	0.65	0.86	0.67	1.01	0.71	40.5	-32.03	-44.16	-54.09	384.54	-98.14	-3.92	72.53	116.73	900	-44.4688	-53.5313	-53.1875	90.625	543.442	-123.232	-4.40992	2.99	0.63	46.1563	1	38.355	19.4	42.47	4.51	18.19	1	0.15	0.103	15
		'485932822'	-80.18	178.7	152.9	19.99	170	-79.85	0.18	1.01	-90	1.11902	1.05688	120	0.76	0.8	0.78	0.95	0.63	29	-35.81	-53.47	-63.09	259.24	-114.36	-2.27	64.81	99.12	790	-51.2188	-59.7813	-58.7188	87.6563	447.849	-132.895	-3.36995	3.265	0.6	36.4375	1	301.425	30.04	49.6	17.31	16.19	0.65	0.05	0.165	20
		'485938494'	-79.6	142.7	126.5	12.26	230	-79.08	1.41	1.13	-90	1.67095	1.07502	160	0.79	0.93	0.91	1.05	0.73	34.56	-37.5	-52.5	-60.16	295.27	-98.76	-2.99	72.06	63.3	790	-51.9063	-62.125	-61.5938	88.3125	391.428	-142.057	-2.75542	3.025	0.645	36.4063	1	1.77	20.39	27.34	10.4	8.25	0.8	0.4	0.193	25
		'485954440'	-73.49	229.5	209	19.65	90	-72.92	0.47	1.04	-70	0.569859	1.04745	50	0.68	1.05	0.71	1.1	0.65	42.63	-36.13	-49.31	-53.28	460.45	-122.36	-3.76	78.75	119.96	740	-46.375	-53.7188	-53.0313	93.0313	585.375	-151.101	-3.87406	3.155	0.58	46.6563	2	6.195	17.95	29.55	8.42	10.84	0.93	0.36	0.166	22
		'485956826'	-68.26	408.9	390.6	23.26	40	-67.49	0.47	1.03	-50	NaN	NaN	NaN	0.69	NaN	0.77	NaN	0.66	31.75	-38.22	-49.81	-54.59	317.19	-118.18	-2.68	69.97	124.99	400	-43.75	-52.0313	-51.5938	78.0938	391.515	-134.254	-2.91622	3.01	0.585	34.3438	2	5.51	25.74	40.96	12.11	15.76	0.77	0.38	0.317	36
		'485958978'	-74.22	152.4	139.7	19.87	150	-73.66	1.13	1.1	-90	3.92871	1.22215	165	0.76	0.72	0.85	0.92	0.68	39.47	-37.75	-47.91	-58.13	435.66	-108.64	-4.01	77.22	258.2	700	-45.3125	-53.8438	-53.5	89.75	588.049	-141.63	-4.15201	3.06	0.565	44.4375	1	109.895	11.56	23.53	4.43	10.33	0.8	0.1	0.033	8
		'486025194'	-72.34	157.3	146.5	21.72	130	-72.54	1.32	1.1	-110	3.26801	1.30425	70	0.8	1	0.88	1.3	0.62	44.5	-35.5	-49.34	-54.34	523.87	-122.16	-4.29	80	77.7	880	-45.5313	-53.9375	-53.6875	93.4375	594.537	-129.802	-4.58034	2.905	0.6	47.9063	3	166.235	11.02	21.65	4.56	6.78	0.86	0.14	0.035	8
		'486029942'	-72.59	243.5	214	29.2	70	-72.22	1.52	1.12	-70	2.16701	1.11156	65	0.7	0.94	0.77	1.12	0.65	36.81	-38.06	-50.56	-58.28	454.39	-116.18	-3.91	74.88	153.57	-30	-46.7813	-57.8438	-57.3438	83.5938	499.889	-118.337	-4.2243	3.01	0.62	36.8125	1	23.405	20.68	28.05	7.76	14.98	1	0.6	NaN	24
		'486052980'	-70.26	92.3	68.6	8.78	130	-69.83	1.21	1.17	-90	0.634613	1.06859	90	0.86	1.18	1.01	1.19	0.64	36.41	-42.31	-53.59	-59	447.23	-122.18	-3.66	78.72	77.68	500	-48.0938	-56	-55.5	89.6875	566.138	-144.486	-3.9183	3.145	0.56	41.5938	3	4.58	15.35	22.39	3.87	12.82	0.89	0.67	0.168	22
		'486054618'	-79.64	97.4	80.8	19.08	410	-78.92	1	1.11	-110	1.52525	1.06277	310	0.85	0.66	0.94	0.71	1.06	21.16	-31.94	-44.09	-59.63	148.22	-51.26	-2.89	53.09	118.04	1490	-53.7188	-57.1563	-56.5313	91.5	403.587	-101.502	-3.97614	3.07	0.795	37.7813	1	832.73	NaN	NaN	NaN	NaN	1.25	0.25	0.014	3
		'486106720'	-79.1	236.6	226.3	22.25	110	-78.19	0.43	1.03	-70	0.0504246	1.00352	95	0.7	0.81	0.72	0.85	0.87	32	-37.41	-49.97	-57	336.25	-79.7	-4.22	69.41	170.78	800	-46.2188	-56.4375	-55.6563	81.75	446.157	-102.575	-4.34957	3.145	0.74	35.5313	1	7.03	17.14	27.65	9.93	7.3	1	0.55	0.188	23
		'486132712'	-68.23	151.5	130	31.54	90	-67.87	1.71	1.17	-90	0.878269	1.11722	50	0.7	0.99	0.83	1.11	0.6	47.59	-38.84	-46.53	-53.22	542.41	-149.23	-3.63	86.44	190.5	800	-43.0625	-50.9688	-50.9688	88.2187	547.667	-167.999	-3.25995	3.07	0.525	45.1563	3	0.73	20.74	31.05	10.98	16.21	0.44	0.67	0.2	32
		'486146717'	-78.46	179.5	173	NaN	70	-77.01	0.79	0.95	-70	NaN	NaN	NaN	0.94	NaN	0.97	NaN	0.87	33.59	-32.12	-45.63	-55.34	299.86	-73.37	-4.09	65.72	241.13	1000	-44.2188	-51.75	-51.2188	84.7187	437.076	-108.625	-4.02373	3.16	0.76	40.5	1	95.915	12.34	23.69	6.47	7.77	1.5	0.33	0.097	13
		'486175203'	-74.1	322.6	306.4	26.38	70	-73.64	0.21	1.01	-50	1.17484	1.08952	80	0.64	0.48	0.66	0.58	0.6	38.47	-35.22	-51	-57.06	433.26	-135.66	-3.19	73.69	208.24	690	-44.4063	-54.6563	-54.125	78.625	485.8	-137.118	-3.54295	3.105	0.605	34.2188	1	5.57	31.99	42.3	20.06	11	1.05	0.63	0.26	38
		'486176465'	-77.55	219.6	215.7	27.22	90	-77.56	0.57	1.04	-70	NaN	NaN	NaN	0.72	NaN	0.79	NaN	1.05	39.81	-36.66	-45.38	-52.88	290.12	-72.95	-3.98	76.47	206.94	900	-47.4063	-53.375	-52.9063	87.9063	350.467	-103.76	-3.37766	3.1	0.835	40.5	4	5.59	16.99	24.27	5.41	9.87	1.13	0.88	0.154	23
		'486178939'	-70.54	258.5	234.1	22.14	90	-69.54	1.05	1.08	-70	-0.0962029	0.993225	50	0.68	1.1	0.74	1.09	0.61	32.66	-34.25	-47.94	-53.75	350.81	-113.16	-3.1	66.91	82.82	670	-45.875	-53.5313	-53.1563	80.875	488.445	-152.688	-3.19897	3.185	0.5	35	1	17.275	16.62	27.82	8.11	10.94	1	0.38	0.171	23
		'486196663'	-78.44	175.1	177.5	19.09	130	-78.2	0.06	1.01	-70	1.56588	1.09854	70	0.78	1.28	0.8	1.45	0.53	41.78	-35.47	-49.16	-55.5	566.17	-141	-4.02	77.25	80.5	940	-46.0938	-54.9375	-54.5938	90.75	717.107	-164.182	-4.36775	2.985	0.485	44.6563	1	47.33	21.03	41.32	10.34	16.21	0.92	0.17	0.167	21
		'486198953'	-72.46	237.9	215.8	24.56	90	-72.09	1.15	1.09	-70	2.8833	1.14618	100	0.67	0.79	0.72	0.91	0.74	31.28	-33.47	-48.03	-55.75	301.6	-86.81	-3.47	64.75	147.04	-90	-50.9375	-59.7188	-60.5	83.375	483.57	-144.2	-3.35348	2.055	0.69	32.4375	1	62.68	20.04	36.01	10.16	12.87	0.87	0.07	0.114	15
		'486235288'	-68.66	321.2	275.8	36	40	-68.29	1.65	1.14	-50	NaN	NaN	NaN	0.59	NaN	0.67	NaN	0.77	46.5	-39.88	-50.44	-57.69	443.32	-110.6	-4.01	86.37	313.42	540	-44.0313	-50.8125	-50.3125	91.0313	477.771	-114.691	-4.16572	3.225	0.76	47	1	5.12	25.59	35.4	10.9	12.8	1.17	0.83	0.247	33
		'486236426'	-73.83	65.4	44.6	9.56	290	-74.38	0.75	1.13	-110	0.123716	1.01229	180	0.79	0.93	0.89	0.91	0.62	36.59	-46.5	-48.19	-60.72	560.08	-124.42	-4.5	83.09	67.79	1400	-52.2188	-52.8125	-52.3125	92.2188	621.671	-142.669	-4.35744	3.065	0.56	40	1	78.435	9.73	18.4	6.04	3.79	0.25	0.33	0.097	12
		'486239338'	-78.62	277.4	260.7	20.94	110	-77.45	0.6	1.05	-50	1.11156	1.04801	70	0.59	0.76	0.61	0.86	0.85	38.13	-38.94	-48.78	-51	385.92	-88.71	-4.35	77.06	94.74	890	-46.9375	-55.8125	-55.4063	87.3125	484.481	-119.676	-4.04829	3.005	0.695	40.375	9	16.415	16.56	29.32	8.44	10.51	1.18	0.55	0.153	21
		'486246801'	-79.21	217.2	180.6	NaN	130	-78.61	4.18	1.19	-90	-0.766888	0.953488	70	1.06	1.08	1.28	1.03	0.72	23.91	-33.44	-48.47	-58.41	202.24	-82.67	-2.45	57.34	70.99	800	-47.1563	-54.7188	-54.6875	76.1875	366.541	-126.921	-2.88793	2.71	0.575	29.0313	1	207.9	42.83	76.16	14.74	22.62	0	0.06	0.027	5
		'486262299'	-79.29	92.1	76.3	14.09	490	-78.57	0.17	1.02	-110	0.456027	1.01822	320	0.71	0.83	0.73	0.84	0.67	40.41	-31.72	-43.66	-56.16	395.42	-93.75	-4.22	72.13	86.01	1800	-47.375	-53.2813	-52.6875	93.3437	518.513	-146.333	-3.54337	3.045	0.56	45.9688	1	284.15	14.48	37.3	5.84	8.22	0.63	0.13	NaN	7
		'486264574'	-74.03	188.7	161.3	28.96	150	-72.63	0.88	1.07	-70	1.43673	1.06335	135	0.81	0.8	0.86	0.87	0.73	28.06	-30.94	-45.75	-53.16	290.4	-81.92	-3.55	59	136.2	940	-45.875	-56.0313	-55.8438	79.3438	476.508	-114.979	-4.1443	2.845	0.66	33.4688	1	43.585	14.37	26.43	8.85	8.38	0.75	0.17	0.141	18
		'486472847'	-77.63	429.5	416.2	36	70	-75.85	0.3	1.03	-30	-0.0117874	0.999053	30	0.55	0.97	0.57	0.96	0.59	42.78	-33.81	-49.44	-52.06	557.49	-124.6	-4.47	76.59	116.82	690	-38.4688	-52.0313	-51.2188	54.9063	306.998	-104.889	-2.92688	3.23	0.64	16.4375	5	27.685	20.19	37.48	10.15	12.12	0.88	0.35	0.176	27
		'486500736'	-77.69	128.6	116	20.6	190	-77.49	0.86	1.07	-110	0.8515	1.04798	140	0.85	0.91	0.91	0.98	0.9	27.84	-38.97	-53.16	-59.31	295.64	-69.82	-4.23	66.81	114.57	1180	-49.5625	-58.0938	-56.8125	80.1563	401.25	-90.3854	-4.43932	3.285	0.815	30.5938	1	41.31	13.14	21.86	9.57	6.89	0.8	0.1	0.111	15
		'486508983'	-67.18	222.7	208.1	27.54	80	-66.9	0.13	1.01	-70	1.65087	1.16445	50	0.93	0.89	0.93	1.13	0.76	21.34	-37.06	-53.16	-56	248.19	-84.06	-2.95	58.41	63.49	430	-46.9688	-56.4688	-55.8438	71.3437	370.856	-103.075	-3.59791	3.09	0.7	24.375	1	9.795	29.9	45.42	16.04	14.31	0.76	0.32	0.264	37
		'486509644'	-69.36	300.8	268.4	110.57	50	-69.04	1.2	1.1	-50	NaN	NaN	NaN	0.62	NaN	0.7	NaN	0.77	33.31	-40.47	-49.06	-53.78	313.62	-107.31	-2.92	73.78	109.46	560	-43	-53.1875	-52.6875	75	366.407	-119.946	-3.05476	3.08	0.685	32	6	5.57	21.17	30.26	7.19	16.2	0.9	0.7	0.192	30
		'486510127'	-80.34	152.2	144.2	15.32	170	-79.91	0.15	0.99	-90	-0.367611	0.984127	130	0.86	0.86	0.88	0.97	0.62	40.81	-43.69	-52.66	-60.41	495.17	-129.08	-3.84	84.5	55.4	810	-51.375	-53.7188	-53.25	94.8125	581.371	-134.1	-4.33535	2.99	0.6	43.4375	1	57.495	23.85	37.97	13.58	9.88	0.63	0.05	0.203	27
		'486557574'	-73.54	317.8	245.7	14.09	60	-73.1	4.11	1.39	-50	1.83371	1.18676	30	0.54	1.03	0.73	1.22	0.39	33.72	-44.56	-57.34	-57.34	452.02	-234.71	-1.93	78.28	45	-70	-46.3438	-58.5625	-58.5625	83.2188	519.168	-232.664	-2.2314	2.895	0.39	36.875	3	3.735	48.23	188.59	10.86	68.87	0.53	0.17	0.5	40
		'486560376'	-80.49	202.4	180.3	22.41	110	-80.31	0.38	1.03	-70	2.76267	1.17113	95	0.71	0.74	0.74	0.87	0.83	45	-43.38	-54	-65.41	492.08	-100.05	-4.92	88.38	208.62	860	-49.6875	-56.6875	-55.875	95.9063	546.117	-106.252	-5.13983	3.31	0.805	46.2188	1	37.61	13.8	27.82	7.48	9.66	1	0.3	0.133	17
		'486753754'	-76.18	187.2	176.2	10.31	110	-75.34	0.47	1.04	-70	0.0993958	1.00692	70	0.81	1.13	0.84	1.29	0.68	33.53	-44.16	-54	-57.94	438.14	-122.3	-3.58	77.69	90.32	570	-46.1563	-59.6563	-58.9688	84.5938	514.807	-145.236	-3.54462	3.2	0.595	38.4375	3	1.465	24.35	39.17	5.36	19.07	0.75	0.5	0.22	34
		'486754703'	-73.81	258	240.6	15.28	130	-73.2	0.44	1.04	-50	0.235146	1.00967	90	0.7	1.03	0.73	1.12	0.32	-0.44	-32.03	-51.03	-56.31	215.68	-121.88	-1.77	31.59	21.66	390	-41.1563	-62.5625	-61.4688	37.9375	252.077	-122.538	-2.05714	3.41	0.355	-3.21875	1	0	105.21	148.59	63.09	51.77	0.92	0.69	0.975	142
		'486755781'	-79.07	81.8	59.2	4.33	540	-79.23	0.43	1.07	-110	0.74831	1.02474	375	0.67	0.94	0.72	1.02	0.23	0.84	-36.09	-60.91	-60.91	289.82	-261.09	-1.11	36.94	74.79	970	-45.0313	-73.4688	-73.3438	50.4375	456.942	-296.424	-1.54151	2.895	0.22	5.40625	31	3.53	104.06	134.43	80.15	25.99	1.62	1	0.484	118
		'486756093'	-77.62	267.1	257.8	18.62	90	-77.08	0.14	1.01	-50	2.27781	1.12681	95	0.7	0.71	0.71	0.79	0.68	43.63	-39.03	-49.84	-52.41	494.31	-126.31	-3.91	82.66	88.6	490	-44.625	-56.5	-56.1563	87.1563	566.324	-131.348	-4.31162	3.015	0.625	42.5313	5	12.295	23.2	39.85	11.76	13.6	0.84	0.37	0.195	28
		'486776965'	-80.2	148	135.5	18.78	160	-79.71	0.69	1.06	-90	0.613091	1.03431	110	0.74	1.16	0.79	1.21	0.75	33.31	-36.34	-47.97	-54.63	372.42	-93.55	-3.98	69.66	198.4	1290	-45.8438	-55.0938	-54.4688	81.9063	487.285	-105.325	-4.62648	3.095	0.685	36.0625	1	20.32	15.86	29.17	7.57	8.66	0.79	0.29	0.127	21
		'486777819'	-76.9	101.6	95.3	6.96	370	-76.98	0.82	1.08	-110	0.740772	1.02774	240	0.9	1.04	0.98	1.09	0.18	16	-31.75	-65	-65	475.03	-415.92	-1.14	47.75	12.39	700	-45.9063	-68.8438	-68.4063	69.0938	633.571	-484.803	-1.30686	3.08	0.19	23.1875	3	1.28	128.04	160.41	90.65	41.98	0.94	0.71	1.228	159
		'486783119'	-73.84	101.6	93.1	6.19	320	NaN	NaN	NaN	NaN	0.731619	1.02899	240	0.84	1.01	0.88	1.03	0.24	25	-38.44	-59.66	-59.66	544.54	-336.89	-1.62	63.44	11.38	300	-44.7813	-66.4688	-65.9688	77.6563	637.006	-381.747	-1.66866	3.08	0.25	32.875	12	0.04	118.06	163.27	67.5	67.22	0.93	1	0.751	162
		'486791945'	-79.17	74.4	61.6	4.92	590	-79.62	0.45	1.08	-110	1.40347	1.0456	380	0.72	1.02	0.77	1.13	0.24	1.41	-35.13	-56.5	-56.5	262.79	-291.32	-0.9	36.53	22.67	980	-46.9688	-71.9375	-71.3437	59.9688	492.253	-335.594	-1.46681	3.1	0.23	13	126	0.605	167.22	204.71	143.78	39.08	0.99	0.88	0.589	207
		'486893033'	-70.26	228.2	203.2	22.04	70	-70.03	2.05	1.14	-90	0.744949	1.106	30	0.65	1.03	0.74	1.14	0.58	37.66	-30.28	-40.66	-53.63	344.54	-132.36	-2.6	67.94	296.79	800	-42.2188	-48.1563	-47.6563	82.5	496.339	-161.369	-3.07581	3.12	0.53	40.2813	1	1.1	21.94	32.55	9.67	9.84	1.17	0.67	0.203	29
		'486896849'	-75.13	78.8	62.6	4.32	370	-74.91	0.37	1.06	-110	0.322315	1.01698	240	0.76	1.12	0.8	1.12	0.2	14.84	-34.16	-61.97	-61.97	455.5	-369.05	-1.23	49	610.34	820	-44.1875	-68.6875	-68.5938	61.1875	647.059	-445.621	-1.45204	2.87	0.18	17	8	0.03	80.29	127.15	49.01	41.66	0.91	1.24	0.582	127
		'486941367'	-73.46	113.7	99	6.65	240	NaN	NaN	NaN	NaN	-0.114866	0.99488	160	0.77	1.17	0.86	1.13	0.65	19.75	-33.72	-52.09	-65.28	270.45	-89.44	-3.02	53.47	990.74	600	-41.3125	-61.3438	-60.7813	71	483.897	-159.901	-3.02622	2.935	0.45	29.6875	1	9.07	27.79	35.78	12.89	13.34	0.75	1.17	0.277	35
		'487158599'	-73.18	248.6	232.5	15.28	60	-72.98	0.59	1.05	-50	NaN	NaN	NaN	0.73	NaN	0.81	NaN	0.43	42.47	-43.59	-53.09	-53.09	691.41	-184.71	-3.74	86.06	35.51	310	-45.9375	-59.0313	-58.75	91.5625	802.204	-220.687	-3.63503	2.995	0.4	45.625	3	70.76	71.09	161.99	18.03	47.26	0.65	0.04	0.25	26
		'487353993'	-72.47	199.4	180.8	24.3	110	-71.89	0.71	1.06	-70	2.49401	1.13694	90	0.74	0.87	0.8	1.02	0.79	46.75	-40.78	-49.28	-54.97	413.13	-114.54	-3.61	87.53	203.21	640	-44.75	-55.2188	-54.7813	91.375	447.941	-125.897	-3.55799	3.21	0.715	46.625	1	1.615	19.47	30.62	10.44	10.12	0.85	0.62	0.201	26
		'487358945'	-78.13	190	182.8	24.98	130	-78.28	0.51	1.04	-90	0.68354	1.05156	70	0.79	1.05	0.82	1.13	1.01	33.19	-32.56	-44.03	-54.34	280.59	-59.88	-4.69	65.75	263.82	1000	-47.0625	-54.4688	-54.1875	84.375	482.882	-88.2958	-5.46891	2.845	0.82	37.3125	1	423.875	11.75	23.56	6.39	8.48	1	0.14	0.055	7
		'487359276'	-70.13	119.2	98.5	6.57	210	-70.72	1.36	1.13	-110	0.673679	1.04256	130	0.8	1.07	0.9	1.12	0.23	8.59	-39.47	-57.91	-59.84	414.97	-278.58	-1.49	48.06	474.84	480	-44.9063	-65.75	-65.7813	59.9063	527.824	-377.341	-1.3988	2.755	0.22	15	1	0.82	178.09	235.85	51.72	105.07	1.19	0.64	1.308	223
		'487400838'	-69.3	180.1	162.1	5.34	140	-69.84	0.48	1.04	-70	0.530952	1.02312	110	0.67	1.12	0.69	1.16	0.2	4.16	-39.84	-62.47	-62.47	387.65	-291.54	-1.33	44	846.66	390	-41.6563	-66.2813	-66.0938	48	416.015	-297.181	-1.39987	3.095	0.205	6.34375	1	7.165	113.12	139.37	67.06	33.52	1.03	0.45	0.914	106
		'487405644'	-69.78	179	160.3	6.68	190	-69.45	0.65	1.05	-90	0.514656	1.02783	110	0.81	0.99	0.82	1.06	0.26	19	-33.63	-58.16	-58.16	385.77	-274.85	-1.4	52.63	73.23	430	-40.8438	-66.1563	-66.25	61.75	480.87	-305.274	-1.57521	2.61	0.255	20.9063	8	1.555	86.36	116.08	38.98	45.66	1.02	0.84	0.776	114
		'487445455'	-77.11	223.3	219.1	19.94	130	-76.62	0.35	1.03	-70	0.511044	1.01992	110	0.72	0.82	0.74	0.91	0.91	34.16	-35.75	-48.38	-51.72	284.99	-76.77	-3.71	69.91	88.26	800	-46.9688	-55.0313	-54.5313	89.8125	477.407	-91.0591	-5.24283	3.14	0.82	42.8438	1	35.33	21.31	33.19	13.79	9.2	1	0.07	0.197	25
		'487446992'	-77.45	187.8	181.7	26.28	130	-77.89	0.36	1.03	-90	0.234951	1.01558	70	0.76	1.15	0.76	1.16	0.68	38.31	-33.78	-48.5	-52.5	381.8	-105.82	-3.61	72.09	131.74	960	-45.5	-54.125	-53.7813	88.7188	600.294	-134.027	-4.47892	2.935	0.6	43.2188	2	6.38	15.72	33.08	6.69	11.29	1.09	0.09	0.095	13
		'487447111'	-76.1	258	234.6	29.54	90	-76.02	0.38	1.03	-70	-0.528053	0.965925	50	0.56	1.2	0.59	1.16	0.85	33.41	-31.59	-44.84	-52.69	260.67	-82.62	-3.16	65	168.05	1070	-42.875	-50.0625	-49.625	82.0312	401.206	-108.111	-3.71105	3.085	0.745	39.1563	1	46.415	13.45	25.5	8.47	8.34	0.9	0.4	0.111	17
		'487537399'	-77.24	159.8	149.6	7.05	230	-76.97	0.64	1.05	-90	0.197826	1.0066	160	0.6	1.06	0.63	1.07	0.18	6.69	-36.13	-65.94	-65.94	408	-378.93	-1.08	42.81	11.36	440	-50.6875	-68.5938	-68.4063	70.7188	667.737	-478.996	-1.39404	2.94	0.19	20.0313	1	0.43	190.84	242.01	149.79	55.12	1.02	1	2.434	223
		'487594856'	-79.47	185.3	170.3	7.56	140	-79.67	0.52	1.04	-90	1.80162	1.08654	90	0.71	1.45	0.73	1.54	0.36	16.75	-34.09	-56.81	-58.69	294.57	-185.02	-1.59	50.84	35.7	-110	-47.0625	-67	-66.6563	64.2188	453.667	-215.42	-2.10596	2.91	0.345	17.1563	1	0.25	97.32	127.28	57.69	38.32	0.85	0.6	0.841	117
		'487601493'	-74.29	168.5	152.5	15.76	110	-74.4	0.63	1.05	-90	NaN	NaN	NaN	0.74	1.36	0.79	1.39	0.74	33.13	-36.84	-45.28	-51.28	349.51	-92.9	-3.76	69.97	178.14	850	-43.9375	-52.5625	-52.0313	74.5	424.213	-118.585	-3.57729	3.09	0.655	30.5625	4	10.41	11.24	15.89	3.73	5.42	2	2	0.189	14
		'487640196'	-70.44	90.1	82.1	5.83	410	-70.62	0.39	1.04	-110	0.373264	1.01676	300	0.92	0.76	0.96	0.77	0.25	17.88	-46.53	-66.56	-66.56	468.63	-342.39	-1.37	64.41	4.76	-70	-47.4063	-67.4375	-67.25	64	429.571	-309.801	-1.3866	3.01	0.27	16.5938	1	605.915	189.04	227.3	149.24	48.87	0.63	0.03	0.525	71
		'487659462'	-73.8	368.9	363.5	NaN	80	-72.7	1.44	1.07	-70	NaN	NaN	NaN	0.74	NaN	0.79	NaN	0.74	18.94	-31.84	-44.03	-50.69	208.12	-87.31	-2.38	50.78	132.01	650	-41	-53	-52.5625	64.5	313.334	-123.048	-2.54644	3.02	0.64	23.5	1	0.63	23.25	33.38	12.58	12.4	0.85	0.62	0.212	30
		'487661754'	-80.62	270.9	266.2	26.17	70	-79.85	0.11	1.01	-50	NaN	NaN	NaN	0.63	NaN	0.64	NaN	0.76	43.41	-39.22	-48.63	-56.59	446.42	-111.43	-4.01	82.63	134.26	760	-48.7188	-52.6563	-52.4688	93.2188	547.844	-116.663	-4.69597	2.92	0.79	44.5	1	20.16	12.06	20.79	6.38	6.52	1.33	0.33	0.2	12
		'487663469'	-75.09	138	116.9	18.05	150	-75.09	2.37	1.22	-110	0.420326	1.03327	90	0.71	1.07	0.86	1.11	0.61	47	-40.78	-48.63	-53.31	507.23	-154.89	-3.27	87.78	102.94	1080	-47.375	-51.3125	-51.2813	93.1562	521.529	-168.84	-3.08889	3.07	0.59	45.7813	5	5.635	20.78	32.9	8.83	17.64	0.37	0.63	0.18	32
		'487664070'	-79.44	278	252.2	19.24	90	-78.29	0.72	1.06	-50	1.12749	1.06972	50	0.68	1.16	0.72	1.24	0.72	33.81	-34.13	-50.22	-54.41	346.78	-99.8	-3.47	67.94	95.15	800	-40.5313	-54.75	-54.2188	76.3125	440.974	-117.569	-3.75078	3.065	0.655	35.7813	6	0.435	24.45	35.83	10.07	16.64	1.06	0.81	0.199	36
		'487664663'	-68.51	204.6	161.8	20.89	50	-67.2	1.32	1.11	-90	0.26683	1.03938	30	0.66	1.03	0.73	0.99	0.72	30.81	-40.28	-45.69	-56.34	325.53	-111.54	-2.92	71.09	253.17	610	-46.9688	-51.5625	-51	70.2187	345.34	-114.431	-3.01787	3.135	0.69	23.25	1	0.905	16.14	46.75	8.92	9.07	0.47	0.29	0.2	19
		'487667205'	-72.58	108.2	95.2	7.21	250	-72.12	0.33	1.03	-130	1.10782	1.05078	170	0.69	1.14	0.7	1.24	0.22	14.16	-37.34	-62.53	-62.53	448.47	-339.2	-1.32	51.5	12.07	540	-45.9688	-66.9375	-66.75	61.2188	549.908	-338.765	-1.62327	2.985	0.23	15.25	2	3.84	123.88	186.78	94.96	35.73	0.66	0.12	0.147	133
		'488117124'	-80.17	181.3	171.6	24.18	130	-79.26	0.92	1.08	-90	1.38876	1.05871	110	0.7	1.02	0.76	1.03	0.74	34.81	-37.25	-48.69	-54.97	406.48	-95.58	-4.25	72.06	135.52	1290	-43.6875	-54.7188	-54.0625	79.2188	458.935	-109.742	-4.18195	3.09	0.695	35.5313	4	10.06	17.49	25.62	7.74	8.45	1.75	1	0.166	22
		'488230133'	-76.01	118.8	102.8	6.08	250	-76.67	0.44	1.04	-110	2.64256	1.1116	170	0.84	1.26	0.88	1.35	0.22	17.16	-32.84	-59.13	-59.13	407.99	-333.44	-1.22	50	17.37	650	-43	-64.6875	-64.0313	70.375	557.722	-398.348	-1.40009	3.16	0.23	27.375	1	1.135	117.58	145.55	85.97	33.4	0.89	0.54	1.044	139
		'488359338'	-78.82	157	138.9	20.6	210	-78.43	1.86	1.16	-90	0.828037	1.0403	130	0.79	1.01	0.92	1.1	0.77	37.19	-33.72	-45.59	-55.84	294.99	-96.98	-3.04	70.91	74.14	1080	-46.875	-53.25	-52.75	89.75	434.098	-118.166	-3.67364	3.06	0.665	42.875	1	742.175	21.67	47.7	14.85	10.83	0.5	0.08	0.039	6
		'488419491'	-77.42	184.7	147.3	18.18	110	-76.9	1.46	1.12	-90	NaN	NaN	NaN	0.71	0.97	0.81	1.14	0.69	39.44	-44.56	-57.16	-59.38	463.7	-125	-3.71	84	60.94	630	-50.9375	-57.6563	-57.2188	92.5938	517.838	-126.558	-4.09172	3.075	0.685	41.6563	4	7.51	18.58	29.68	7.85	11.26	0.67	0.4	0.175	24
		'488420599'	-78.31	259.7	242.1	43.49	90	-78.08	0.83	1.08	-50	NaN	NaN	NaN	0.74	1.1	0.81	1.18	0.82	18.78	-36.22	-45.41	-55.78	206.23	-78.81	-2.62	55	181.67	900	-45.125	-53.4375	-52.75	75.4688	384.531	-120.525	-3.19047	3.1	0.62	30.3438	1	5.265	19.17	31.84	12.18	8.93	1	0.67	0.192	26
		'488426904'	-78.89	171.2	134.8	12.51	230	-78.9	0.76	1.07	-90	2.16891	1.09835	160	0.72	0.78	0.78	0.83	0.76	36.41	-37.03	-49.84	-60.25	309.29	-104.23	-2.97	73.44	74.49	800	-48.125	-57.4063	-57.1563	87.1875	440.269	-147.357	-2.98777	2.875	0.635	39.0625	1	23.155	21.48	38.92	10.86	14.65	0.8	0.2	0.172	26
		'488428837'	-81.4	415.2	388.1	36.38	50	-80.48	1.35	1.09	-50	NaN	NaN	NaN	0.5	1.15	0.59	1.2	0.69	38.53	-44.16	-56	-56.28	438.92	-117.82	-3.73	82.69	95.89	530	-50.4063	-58.9375	-58.9375	87.25	513.824	-126.045	-4.0765	2.955	0.65	36.8438	6	19.105	18.25	24.73	5.92	12.84	1	0.7	0.225	23
		'488430421'	-68.12	207.3	170.6	20.54	150	-66.97	0.72	1.07	-70	NaN	NaN	NaN	0.75	0.82	0.76	0.85	0.43	25.28	-28.66	-45	-53.81	284.96	-141.99	-2.01	53.94	80.39	660	-43.0938	-56.0625	-55.5938	76.4688	434.823	-189.697	-2.2922	3.025	0.445	33.375	1	57.02	30.61	48.42	12.96	20.82	1.07	0.07	0.23	29
		'488430487'	-82.75	113.5	93.4	11.49	350	NaN	NaN	NaN	NaN	0.839579	1.0331	240	0.67	0.91	0.75	0.95	0.61	34.44	-33	-47.19	-61.19	320.94	-123.63	-2.6	67.44	82	1000	-53.0625	-59.8125	-58.9688	93.75	493.83	-146.657	-3.36725	3.075	0.665	40.6875	1	26.38	17.32	28.07	9.18	6.65	0.71	0.07	0.119	19
		'488432250'	-69.91	271.9	223.4	17.25	70	-69.17	2.36	1.23	-50	1.82283	1.23121	30	0.63	0.97	0.8	1.19	0.66	31.19	-30.34	-48.28	-49.69	269.43	-103.35	-2.61	61.53	124.26	530	-42.6875	-55.75	-55.4063	69.0313	330.607	-130.572	-2.53198	3.105	0.62	26.3438	9	0.075	38.46	53.31	14.06	24.36	1.04	0.78	0.33	50
		'488434725'	-77.85	183.4	167.6	29.41	70	-77.46	0.68	1.05	-70	NaN	NaN	NaN	0.99	1.92	1.04	1.92	0.79	31.28	-38.22	-50.56	-56.31	342.11	-89.6	-3.82	69.5	168.44	700	-44.8438	-56.4688	-56.1875	82.3438	542.474	-112.938	-4.80331	2.9	0.71	37.5	4	7.225	21.73	33.35	13.61	9.15	1.1	0.7	0.193	29
		'488438177'	-76.86	91.8	85.3	8.21	350	-76.01	0.44	1.05	-110	0.770554	1.03242	270	0.87	0.95	0.91	1.05	0.22	12.94	-43.41	-66.56	-66.56	484.63	-365.89	-1.32	56.34	12.49	350	-51.1563	-70.1563	-70.3438	68.5938	620.176	-465.947	-1.331	2.43	0.205	17.4375	1	0.795	133.07	183.02	90	51.96	0.97	0.54	0.785	180
		'488440436'	-72.87	178	155	8.7	150	-72.98	0.57	1.05	-70	0.488674	1.03002	90	0.8	1.06	0.85	1.08	0.43	19.16	-33.41	-58.63	-58.63	275.83	-168.6	-1.64	52.56	40.1	460	-44.9375	-65.2188	-64.5313	71.7188	406.696	-202.458	-2.00879	3.085	0.415	26.7813	8	0.305	78.11	103.81	28.71	38.69	1.02	0.89	0.656	104
		'488440893'	-74.17	129.1	102.5	5.75	220	-73.97	1.19	1.11	-110	0.230033	1.00896	200	0.74	0.93	0.83	0.96	0.25	10.84	-34.22	-63.06	-63.06	318.07	-266.71	-1.19	45.06	914.59	500	-45.3438	-68.3438	-68.0313	65.5313	568.26	-379.681	-1.49668	3.01	0.225	20.1875	3	0	127.47	210.08	76.75	96.4	1.07	1.02	0.829	194
		'488448839'	-74.15	179.4	156.7	17.65	90	-73.85	1.55	1.16	-70	1.58832	1.10785	75	0.73	0.83	0.85	0.98	0.7	46.66	-46.72	-55.5	-58.06	439.89	-152.74	-2.88	93.38	80.09	510	-51.1563	-56.8438	-56.3438	94.6563	456.904	-154.783	-2.9519	3.1	0.66	43.5	4	4.945	38.86	52.89	16.86	17.53	0.91	0.68	0.339	50
		'488497498'	-76.03	88.9	80.3	9.52	370	-75.97	0.49	1.07	-110	0.57268	1.02629	270	0.77	0.95	0.82	1	0.26	12.41	-33.66	-58.41	-58.41	351.98	-265.18	-1.33	46.06	78.01	800	-45.25	-69.1875	-68.5625	71.3125	594.579	-365.141	-1.62835	3.075	0.25	26.0625	2	0	92.31	124.84	61.84	36.93	0.98	0.48	0.797	121
		'488501071'	-81.04	89.9	73.4	6.29	390	-81.45	0.24	1.03	-110	0.361791	1.017	250	0.73	1.06	0.76	1.07	0.28	13.75	-35.19	-61.78	-61.78	308.14	-257.54	-1.2	48.94	919.8	880	-49.4688	-72.7188	-72.1563	76.0938	564.761	-382.555	-1.47629	3.085	0.26	26.625	5	0.53	103.31	128.45	64.16	36.13	1.54	1.82	0.891	127
		'488675026'	-74.61	249.2	213.7	18.49	70	-74.18	1.15	1.11	-50	0.817356	1.05641	50	0.69	1.16	0.79	1.23	0.93	48	-40.97	-50.56	-55.19	355.97	-103.46	-3.44	88.97	152.97	530	-47.5313	-53.1875	-53.1875	93.8438	423.085	-111.526	-3.79359	3.025	0.8	46.3125	1	2.075	24.07	30.96	11.38	8.43	0.72	0.56	0.194	30
		'488676149'	-78.73	173.9	153.1	NaN	180	-78.34	1.44	1.12	-70	NaN	NaN	NaN	0.87	NaN	0.98	NaN	0.94	19.72	-38.31	-47.19	-47.19	191.08	-76.09	-2.51	58.03	39.47	700	-40.8125	-56.7813	-56.1563	58.7188	218.532	-103.13	-2.11901	3.17	0.735	17.9063	11	0.03	20.21	30.32	9.62	11.05	0.85	0.54	0.208	27
		'488677318'	-73.56	277.6	267	26.32	70	-72.96	1.1	1.1	-50	NaN	NaN	NaN	0.68	1.21	0.78	1.22	0.34	21.63	-28.94	-60.56	-60.56	267.21	-215.73	-1.24	50.56	125.47	600	-42.3125	-64.375	-64.0313	67.9063	372.91	-252.332	-1.47785	3.13	0.35	25.5938	1	2.14	62.24	86.77	27.73	40.06	0.89	0.68	0.517	85
		'488677942'	-77.28	131.4	117	9.7	170	-76.74	0.7	1.06	-110	0.451725	1.03378	110	0.85	0.96	0.89	1.05	0.36	25.84	-46.41	-60.5	-64.34	472.14	-237.02	-1.99	72.25	75.97	-70	-50.0625	-70.25	-70.0625	70.875	535.204	-260.355	-2.05567	2.89	0.325	20.8125	1	879.815	56.3	83.18	32.86	30.16	0.25	0.25	0.041	7
		'488683425'	-68.32	135.1	119.5	24.87	150	-68.85	2.2	1.26	-110	NaN	NaN	NaN	0.56	0.56	0.71	0.88	0.59	23.59	-43.28	-52.13	-55.72	321.66	-147.73	-2.18	66.88	55.33	690	-47.8438	-56.375	-55.9375	83.9688	478.131	-196.463	-2.43369	3.085	0.51	36.125	5	6.82	18.06	20.56	11.3	5.73	0.5	1	0.21	20
		'488685185'	-77.2	103.9	89	4.75	510	-77.23	0.22	1.02	-110	0.0311775	1.00096	350	0.84	0.78	0.86	0.78	0.24	12.72	-45.5	-64.03	-64.78	424.87	-324.32	-1.31	58.22	4.89	480	-51.3438	-71.5313	-71.0313	75.75	588.121	-466.282	-1.2613	3.125	0.22	24.4063	1	0.385	224.72	255.43	188.32	39.05	0.76	0.86	2.15	249
		'488687042'	-74.25	272.1	242	9.37	170	-74.69	0.65	1.06	-50	0.662918	1.02236	110	0.75	0.92	0.78	0.95	0.28	15.22	-33.16	-57.03	-57.03	370.78	-238.26	-1.56	48.38	12.27	410	-41.3125	-64.5313	-63.9063	60.8125	447.846	-266.448	-1.6808	3.21	0.29	19.5	1	2.54	126.98	167.64	80.97	61.57	0.96	0.83	2.265	106
		'488687894'	-71.93	136.7	105	6.95	350	-71.85	1.1	1.09	-110	1.71596	1.0591	260	0.85	0.75	0.93	0.84	0.6	32.19	-27.78	-43.28	-53.94	242.52	-122.46	-1.98	59.97	46.62	600	-45.9688	-53.5938	-53.0313	87.7188	400.757	-158.173	-2.53366	2.9	0.645	41.75	1	202.705	21.37	43.97	4.92	15.1	0.67	0.13	0.075	10
		'488688344'	-66.52	215.4	188	17.99	140	-66.57	0.17	1.01	-90	4.37107	1.28963	90	0.83	0.69	0.86	0.9	0.65	29	-38.84	-52.5	-55.22	296.14	-121.69	-2.43	67.84	20.57	450	-47.0938	-56.5	-56.4375	83.5625	431.226	-145.897	-2.9557	3.155	0.635	36.4688	1	970.74	NaN	NaN	NaN	NaN	0	1	NaN	2
		'488688580'	-62.1	111	98.7	7.45	220	-61.37	0.53	1.05	-110	0.499943	1.02747	160	0.84	0.95	0.89	0.98	0.23	7.22	-42	-61.78	-61.78	393.83	-275.15	-1.43	49.22	4.86	300	-43.6563	-64.3438	-64.3438	56.6875	446.859	-320.458	-1.39444	3.085	0.235	13.0313	1	4.955	192.4	242.84	149.44	45.45	0.87	0.17	0.444	112
		'488689365'	-77.47	180.4	177.4	24.44	210	-75.39	0.14	1.01	-70	-0.147528	0.992581	140	0.76	0.92	0.78	0.95	0.9	24.53	-33	-46.91	-51.78	256.56	-65.1	-3.94	57.53	98.81	1350	-42.4063	-53.4688	-52.9063	73.9063	382.231	-100.747	-3.79397	3.1	0.715	31.5	2	3.185	13.72	23	8.34	6.65	1.22	0.33	0.112	17
		'488695444'	-77.11	90.2	54.5	13.42	200	NaN	NaN	NaN	NaN	1.95535	1.13102	130	0.95	1.26	1.09	1.54	0.8	42.88	-38.09	-47.53	-55.81	383.11	-95.89	-4	80.97	116.71	1100	-47.2188	-55.5625	-55.1563	90.0625	436.17	-126.314	-3.45305	3.1	0.69	42.8438	1	11.305	11.42	18.85	3.92	6.04	1	0.56	0.096	15
		'488707768'	-75.26	106.9	95.2	7.46	310	-75.76	0.28	1.03	-110	0.523167	1.02188	210	0.87	1.07	0.89	1.09	0.27	-1	-39	-60	-64.56	292.96	-180.01	-1.63	38	8.63	520	-44.625	-73.1563	-73	58.625	466.149	-305.28	-1.52695	2.96	0.25	14	1	0.18	130.38	159.48	88.55	35.39	0.9	0.82	1.06	155
		'488711144'	-73.83	99.3	62.2	7.72	330	-73.16	0.76	1.09	-110	0.369814	1.0171	240	0.77	0.96	0.84	0.98	0.23	20.56	-33.03	-60.22	-60.22	462.36	-342.61	-1.35	53.59	95.07	620	-42.0313	-68.0313	-67.7188	66.4375	589.412	-400.333	-1.4723	3.075	0.225	24.4063	13	0.35	92.51	127.15	32.47	45.84	1.2	1.02	0.63	122
		'489259263'	-80.8	285.8	274.8	28.25	80	-79.6	0.3	1.02	-50	0.324955	1.01829	50	0.65	1.32	0.67	1.47	0.66	40.06	-39.66	-55	-60.94	465.71	-131.59	-3.54	79.72	322.64	570	-46.4688	-60.3438	-60.0938	88.625	560.146	-148.845	-3.76329	3.11	0.605	42.1563	1	0.67	30.68	46.41	14.13	15.88	0.95	0.65	0.273	39
		'489719193'	-76.52	65.9	54.5	4.1	540	-76.92	0.34	1.06	-110	0.00117111	1.00002	380	0.76	0.95	0.81	0.97	0.19	25.34	-37.34	-66.28	-66.28	630.37	-468.95	-1.34	62.69	9.13	820	-49.2188	-70.6563	-70.0625	83.9375	759.289	-545.401	-1.39217	3.075	0.205	34.7188	1	0.66	175.28	208.94	144.74	35.14	0.96	0.78	1.128	197
		'489731121'	-79.33	194.8	181.9	19.96	150	-78.69	0.51	1.04	-90	3.19571	1.13981	125	0.65	0.7	0.68	0.82	0.76	34.72	-36.03	-47.97	-52.13	329.93	-97.98	-3.37	70.75	84.5	950	-47.5625	-53.875	-53.2813	87.5625	470.401	-118.577	-3.96703	3.085	0.72	40	3	264.5	18.76	36.46	7.23	15.43	0.85	0.08	0.108	14
		'489751692'	-75.94	320.5	275.8	16.11	70	-78.98	0.28	1.02	-50	2.30916	1.15388	70	0.7	0.66	0.75	0.85	0.72	26.53	-37.22	-51.19	-60.94	302.66	-106.94	-2.83	63.75	161.54	400	-48.0938	-57.0625	-56.6875	74.9375	416.025	-132.391	-3.14239	2.95	0.64	26.8438	1	12.155	25.03	42.37	13.31	14.13	0.76	0.24	0.224	28
		'489751959'	-76.52	182.5	164	26.48	170	-76.17	1.04	1.08	-90	3.44769	1.17392	120	0.71	0.85	0.75	1.02	0.77	37.66	-36.03	-45.06	-48.81	370.43	-95.17	-3.89	73.69	108.08	850	-47.75	-53.6875	-53	89.2813	480.309	-122.38	-3.92474	3.24	0.67	41.5313	3	95.535	19.05	35.86	6.74	15.22	1.06	0.25	0.124	18
		'489752610'	-65.4	483.1	413.9	31.37	30	-63.7	0.05	1	-30	2.02853	1.21671	30	0.54	0.67	0.58	1.1	0.63	36.56	-34.34	-53.44	-57.28	344.76	-130.8	-2.64	70.91	296.61	390	-41.8125	-52.375	-51.8125	80.375	486.551	-139.438	-3.48938	3.225	0.59	38.5625	1	1.2	26.31	38.31	14.74	10.88	0.85	0.54	0.267	33
		'489753228'	-81.03	189.5	170	17.44	190	-80.67	0.03	1	-90	2.04148	1.11168	110	0.71	0.86	0.72	0.94	0.65	35.88	-33.16	-50.34	-64.38	333.34	-121.9	-2.73	69.03	71.18	900	-47.1563	-56.2188	-55.8438	90.7188	533.365	-143.89	-3.70676	2.97	0.61	43.5625	1	679.16	27.5	49.95	16.83	17.13	0.53	0.05	0.065	9
		'489753277'	-69.7	227	215.8	24.58	70	-69.59	0.01	1	-70	-0.288433	0.978883	50	0.79	1.15	0.8	1.36	0.7	34.5	-37.03	-47.06	-53.19	371.42	-114.85	-3.23	71.53	120.18	420	-43.25	-48.5313	-47.875	79.7812	501.361	-125.377	-3.99883	3.06	0.62	36.5313	2	10.75	27.18	40.28	11.56	11.93	1.2	0.5	0.377	35
		'489754156'	-79.6	240	215.3	17.7	130	-79.77	0.45	1.04	-50	2.72893	1.15367	90	0.8	0.68	0.84	0.79	0.65	41.03	-39.72	-55.66	-65.69	497.33	-134.46	-3.7	80.75	52.01	560	-47.2813	-57.2188	-56.8438	93.5938	656.33	-138.18	-4.74983	3.03	0.625	46.3125	1	165.175	30.2	46.57	20.48	14.11	0.68	0.05	0.145	18
		'489885173'	-79.44	166	158.2	14.08	170	-79.59	0.09	1.01	-90	0.880013	1.04927	110	0.76	0.92	0.77	1.07	0.69	40.19	-38.03	-51.31	-64.03	420.91	-120	-3.51	78.22	73.15	700	-46.3125	-53.8125	-53.625	90.2813	541.956	-128.043	-4.23263	2.835	0.65	43.9688	1	644.48	28.98	54.79	13.07	17.5	0.65	0.15	0.082	11
		'489887491'	-72.36	133.9	113.3	13.89	210	-72.3	1.35	1.12	-110	4.94674	1.3063	160	0.76	0.61	0.86	0.76	0.72	40.44	-37.03	-48.72	-58.97	435.43	-98.39	-4.43	77.47	75.93	900	-46.5	-54.1875	-53.9688	88.5938	577.125	-130.707	-4.41542	2.8	0.615	42.0938	1	165.665	18.46	34.94	8.4	13.02	0.67	0.07	0.068	10
		'489888847'	-83.46	224.3	209.9	23.59	110	-82.33	0.63	1.05	-70	2.95026	1.12737	90	0.71	0.99	0.75	1.11	0.67	46.91	-41.31	-54.5	-54.5	603.54	-128.51	-4.7	88.22	88.61	700	-48.5313	-54.875	-54.875	97.8438	712.413	-147.538	-4.82867	3.075	0.66	49.3125	2	10.75	22.08	38.17	10.06	12.98	0.75	0.44	0.22	30
		'489888898'	-81.91	177.1	158.5	12.95	210	-81.11	0.17	1.01	-90	1.21631	1.058	130	0.69	0.84	0.7	0.98	0.73	38.66	-34.25	-48.25	-62.88	360.59	-105.66	-3.41	72.91	125.49	900	-44.8125	-55.3125	-54.6563	82.9688	425.317	-126.612	-3.35922	3.12	0.665	38.1563	1	469.63	26.73	57.66	13.58	20.55	0.94	0.06	0.076	11
		'489923501'	-72.58	367	281.7	25.78	70	-72.52	1.66	1.1	-50	0.689598	1.05784	30	0.78	NaN	0.84	NaN	0.56	39.13	-35.09	-48.72	-51.97	425.84	-137.03	-3.11	74.22	73.5	-10	-44.875	-56.0938	-56.0313	83.5938	561.602	-168.068	-3.34151	2.76	0.465	38.7188	9	18.56	30.69	38.53	13.32	13.89	1	0.63	0.32	34
		'490149337'	-72.2	193.9	159.3	8.17	170	-72.13	2.34	1.24	-70	NaN	NaN	NaN	0.69	0.74	0.87	1.01	0.31	26.84	-43.66	-58.69	-58.69	528.46	-262.49	-2.01	70.5	10.94	340	-47.7813	-61.2813	-60.875	77.3125	553.434	-270.693	-2.04451	3.08	0.32	29.5313	3	924.2	194.08	246.95	61.27	80.97	0	1	0.059	9
		'490170480'	-77.42	272.6	263.6	21.27	70	-76.82	0.18	1.01	-50	1.47366	1.0907	70	0.7	0.85	0.72	0.93	0.91	44.25	-48.78	-52.88	-61.31	473.83	-95.56	-4.96	93.03	309.07	580	-47.7813	-57.1563	-56.625	92.4375	519.67	-109.493	-4.74616	3.285	0.835	44.6563	1	3.895	26.35	43.16	13.5	14.72	0.94	0.5	0.271	34
		'490171952'	-80.12	168.3	155.5	19.86	190	-80.5	0.3	1.02	-90	3.20587	1.16422	130	0.73	0.88	0.75	1.2	0.82	29.59	-36.59	-50.78	-54.19	303.39	-77.06	-3.94	66.19	57.44	860	-48.875	-58.0938	-57.1563	86.9688	496.557	-99.1321	-5.00904	3.13	0.77	38.0938	2	343.775	24.08	39.28	14.72	12.01	0.76	0.12	0.125	18
		'490172112'	-67.37	351.1	339.9	35.52	30	-67.2	0.42	1.03	-50	NaN	NaN	NaN	0.65	NaN	0.67	NaN	0.84	36.13	-42.72	-52.63	-58.19	351.26	-100.67	-3.49	78.84	205.3	400	-44.8438	-55.0938	-54.9063	81.875	390.122	-109.023	-3.57836	2.95	0.79	37.0313	3	21.79	10.24	23.65	4.3	16.05	1.5	1	0.289	21
		'490173806'	-76.53	210.6	190.2	11.29	100	-76.04	1.43	1.12	-70	NaN	NaN	NaN	0.78	1.02	0.88	1.08	0.36	23.5	-48.03	-65.19	-65.19	442.29	-234.31	-1.89	71.53	56.31	430	-48.6875	-67.2188	-66.9688	73.3125	440.497	-221.858	-1.98549	3.08	0.38	24.625	3	0	34.67	75.23	11.54	31.86	0.77	0.49	0.269	51
		'490205998'	-74.74	130	106.4	19.92	230	-74.56	0.52	1.05	-110	1.48104	1.08781	160	0.8	0.79	0.83	0.94	0.71	31.03	-38.25	-48.16	-59.19	354.08	-100.21	-3.53	69.28	73.13	1050	-50.0313	-55.9375	-55.2188	85.2188	470.431	-129.314	-3.63789	3.135	0.62	35.1875	1	121.8	19.13	37.47	10.04	14.94	0.63	0.13	0.137	21
		'490259231'	-78.65	153.7	126.4	14.11	190	-77.68	2.27	1.21	-110	0.356159	1.02151	120	0.65	1.09	0.79	1.14	0.61	38	-37.69	-50.03	-54.03	361.89	-131.75	-2.75	75.69	91.36	840	-52	-57.25	-56.9375	91.4688	441.647	-172.432	-2.56128	2.98	0.565	39.4688	6	13.8	18.48	26.05	9.36	8.27	1.08	0.75	0.158	25
		'490259892'	-61.2	265.3	217.8	21.26	50	-61.75	1.86	1.18	-50	NaN	NaN	NaN	0.66	1.51	0.85	1.22	0.65	28.28	-30.69	-45.72	-48.25	226.72	-98.14	-2.31	58.97	153.02	350	-42.75	-55.2188	-54.9688	74.8125	332.814	-133.942	-2.48477	3.17	0.605	32.0625	9	4.575	32.47	45.3	18.08	12.82	0.9	0.75	0.269	42
		'490263438'	-75.37	144.1	121.3	13.24	210	-75.76	2.05	1.18	-110	0.907928	1.04687	140	0.74	1.02	0.87	1.08	0.63	43.84	-33.81	-51.31	-51.31	385.84	-136.16	-2.83	77.66	55.97	-70	-45.125	-61.0938	-60.75	87.875	480.869	-136.908	-3.51237	2.915	0.64	42.75	2	1.91	21.98	29.98	13	8.29	0.71	0.53	0.212	28
		'490264167'	-69.52	188.2	158.3	41.11	110	-69.79	0.95	1.09	-70	2.39963	1.16923	70	0.73	1.08	0.81	1.43	0.64	45.88	-34.44	-48.25	-53.72	349.95	-137.83	-2.54	80.31	67.3	680	-45.4688	-52.1563	-51.6563	95.0938	472.428	-138.876	-3.40179	3.125	0.67	49.625	1	12.085	17.07	23.4	12.31	4.62	0.75	0.33	0.157	20
		'490267219'	-76.06	451.7	343.9	31.32	50	-74.73	1.57	1.16	-30	NaN	NaN	NaN	0.55	0.89	0.62	1.05	0.63	32.34	-34.63	-53.59	-59.88	368.86	-119.15	-3.1	66.97	128.05	530	-45.5625	-59.7813	-59.0938	79.0625	456.256	-153.682	-2.96884	3.27	0.575	33.5	6	11.52	31.53	42.82	6.28	14.53	1.08	0.92	0.273	41
		'490267468'	-81.84	211.5	191.1	25.38	110	-80.47	0.5	1.04	-70	5.03366	1.24502	90	0.71	0.89	0.73	0.97	0.71	40.06	-39.91	-54.41	-63.28	415.76	-121.76	-3.41	79.97	137.37	-90	-54.8438	-64.375	-64.6563	88.1875	484.019	-173.685	-2.78677	2.45	0.71	33.3438	1	30.575	19.29	41.37	10.54	14.01	0.9	0.1	0.162	18
		'490276212'	-78.44	371.8	308.2	NaN	70	-78.47	0.32	1.02	-50	0.048439	1.00292	50	0.69	0.89	0.72	0.9	0.47	31.81	-46.78	-61.38	-61.38	415.12	-178.6	-2.32	78.59	97.82	540	-48.0313	-64.5313	-64.3438	79.2188	474.125	-205.055	-2.31219	2.93	0.4	31.1875	3	5.275	48.43	88.97	21.06	36.1	0.9	0.5	0.412	58
		'490278904'	-65.26	439.6	422.8	29.9	30	-64.49	0.14	0.99	-30	NaN	NaN	NaN	1.15	NaN	1.14	NaN	0.52	23.06	-44.66	-57.66	-57.66	407.33	-155.16	-2.63	67.72	34.24	-30	-44.8438	-59.6875	-59.6875	66.25	388.129	-175.386	-2.213	2.36	0.54	21.4063	15	11.245	17.61	56.07	10.14	18.53	2	1	NaN	15
		'490283114'	-79.22	227.1	218	23	70	-79.94	0.66	1.06	-70	0.839424	1.10581	30	0.61	1.16	0.63	1.29	0.81	28.13	-32.94	-46.63	-56.47	276.13	-81.26	-3.4	61.06	290.62	1060	-35.8125	-52.0313	-51.5938	65.375	376.785	-109.602	-3.43776	2.98	0.69	29.5625	2	0.84	20.72	28.32	12.01	12.25	1.08	0.83	0.211	27
		'490283519'	-74	151.7	134.4	27.19	110	-73.5	0.75	1.07	-90	2.45878	1.16881	90	0.73	1.06	0.82	1.11	0.8	32.06	-35.59	-46.91	-57.13	299.02	-86.42	-3.46	67.66	245.65	1100	-50	-54.4375	-53.9375	91.4688	499.89	-108.694	-4.59905	3.13	0.735	41.4688	1	22.655	9.73	21.03	5.08	7.05	1.14	0.57	0.09	12
		'490376252'	-75.12	176.1	147.1	15.16	90	-74.68	2.49	1.2	-90	0.330956	1.02123	70	0.74	1.26	0.89	1.29	0.55	45.13	-37.94	-50.25	-57	633.29	-148.66	-4.26	83.06	178.24	680	-47.0313	-54.7813	-54.6563	85.3125	646.293	-162.862	-3.96834	2.77	0.525	38.2813	4	21.215	24.72	31.67	11.97	8.19	0.73	0.64	0.218	30
		'490385956'	-65.55	316.8	280.8	27.08	30	-64.87	2.62	1.17	-70	NaN	NaN	NaN	0.7	NaN	0.82	NaN	0.71	24.41	-37.91	-51.56	-56.72	260.71	-99.08	-2.63	62.31	264.44	460	-45.6563	-57.625	-57.5313	66.9063	335.102	-125.031	-2.68016	2.79	0.59	21.25	7	3.58	19.46	25.69	8.68	6.77	1.5	1.5	0.191	20
		'490386426'	-79.72	143.5	128	6.27	250	-79.73	0.25	1.02	-110	1.09401	1.04025	180	0.79	0.97	0.8	1.01	0.24	19.94	-39.44	-71.63	-71.63	471.41	-379.07	-1.24	59.38	11.52	490	-50.3438	-72.4688	-71.875	78.2813	589.77	-422.152	-1.39705	3.155	0.25	27.9375	2	0.51	153.73	180.93	114.22	40.9	0.78	0.74	1.461	177
		'490387590'	-79.23	72.4	52.5	5.52	570	-79.21	0.8	1.08	-190	0.368443	1.01622	380	0.7	0.78	0.77	0.81	0.21	2	-43	-72.13	-72.13	389.44	-386.29	-1.01	45	64.8	840	-54	-78.5938	-78.5	69.5625	644.323	-438.593	-1.46907	2.945	0.205	15.5625	43	0.445	117.79	147.38	93.06	27.68	1.03	1	0.912	140
		'490558274'	-77.27	75.1	62	11.03	330	-76.94	1.38	1.21	-110	0.898157	1.05593	240	0.79	1	0.96	1.02	0.76	36.56	-41.06	-49.03	-59.59	350.06	-96.42	-3.63	77.63	67.37	1250	-56.4688	-55.8438	-55.0625	96.0312	469.756	-132.909	-3.53441	3.085	0.645	39.5625	1	1.555	18.52	23.36	9.39	7.41	0.64	0.57	0.137	23
		'490601284'	-77.51	193.3	166.3	39.05	90	-77.52	1.72	1.15	-70	1.04725	1.08616	50	0.75	1.26	0.82	1.37	0.85	34.75	-44.44	-59.09	-62.22	347.61	-98.86	-3.52	79.19	116.97	630	-48.2188	-63.2188	-62.8438	84.375	415.988	-118.475	-3.5112	3.085	0.75	36.1563	4	1.965	15.17	22.3	4.71	7.3	0.78	0.78	0.142	21
		'490612150'	-80.89	124.8	113.7	12.01	290	-80.59	1.56	1.14	-110	1.39055	1.09713	130	0.84	0.88	0.96	0.97	0.75	32.12	-38.19	-53.63	-64.19	306.45	-104.65	-2.93	70.31	100.36	770	-56.0938	-62.5625	-62.4375	92.0938	474.873	-132.431	-3.58582	3.015	0.725	36	1	6.77	14.62	31.69	6.76	12.42	0.83	0.25	0.111	15
		'490612844'	-75.07	175.6	165.4	29.17	150	-74.98	0.21	1.02	-70	1.81352	1.13616	90	0.96	0.88	0.98	1.05	0.93	25.75	-43	-51.06	-60.63	209.38	-79.26	-2.64	68.75	59.1	730	-50.3125	-56.375	-55.8125	77.8438	259.799	-92.4505	-2.81014	3.15	0.81	27.5313	1	309.49	21.28	43.08	13.05	12.92	0.53	0.11	0.087	15
		'490624177'	-83.04	192.9	166.4	21.57	210	-81.21	0.09	1.01	-50	2.21358	1.09662	160	0.91	0.77	0.92	0.81	0.86	28.28	-38.09	-54.75	-65	288.17	-81.97	-3.52	66.38	85.2	770	-49.3438	-61.0313	-60.5625	85.3438	473.947	-110.588	-4.28568	3.07	0.745	36	1	5.155	23.87	36.49	14.58	10.43	0.74	0.11	0.212	27
		'490626718'	-78.67	170.4	162.5	15.75	210	-78.41	0.08	1.01	-70	6.00799	1.22117	190	0.88	0.66	0.89	0.79	0.68	44.72	-37.81	-54.13	-61.41	495.29	-119.43	-4.15	82.53	48.26	620	-46.3125	-57.0938	-56.5938	93.375	586.511	-130.814	-4.48354	3.195	0.645	47.0625	1	47.27	21.98	37.77	9.39	16.24	0.67	0.17	0.136	18
		'490626827'	-79.35	197.7	189	15.9	130	-78.36	0.2	0.98	-70	4.87645	1.22449	115	0.81	0.76	0.85	0.91	0.89	32.25	-43.31	-53.44	-55.66	349.18	-89.23	-3.91	75.56	55.99	660	-52.375	-59.2188	-58.5313	90.625	487.705	-101.295	-4.81472	3.1	0.815	38.25	5	15.92	24.43	37.24	9.08	12.99	0.85	0.05	0.125	18
		'490733962'	-68.88	174	133.6	29.88	80	-68.67	3.47	1.35	-90	1.19997	1.15516	50	0.61	0.89	0.84	1.03	0.71	44.63	-39.5	-49.41	-56.06	446.69	-123.9	-3.61	84.13	752.63	590	-45	-52.2813	-52.2813	90.8125	525.241	-144.159	-3.64348	3.195	0.6	45.8125	1	0.35	29.74	36	14.15	10.92	0.79	0.74	0.246	36
		'490772223'	-80.22	80.5	61.8	11.09	370	-80.14	1.48	1.23	-110	0.926946	1.05455	250	0.74	0.91	0.91	0.95	0.76	35.88	-45	-47.63	-55.41	353.67	-103.16	-3.43	80.88	55.27	1390	-57.9688	-56.4375	-55.5313	95.5938	423.472	-118.372	-3.57747	3.08	0.725	37.625	2	3.2	15.84	20.5	8.11	8.13	0.67	0.5	0.156	20
		'490779678'	-68.36	162.7	138.1	17.74	70	-68.3	2.26	1.21	-90	0.655361	1.07909	50	0.7	1.02	0.85	1.1	0.72	50.72	-45.47	-52.28	-57.38	512.92	-149.57	-3.43	96.19	799.58	580	-49	-54.7188	-54.7188	99.6875	548.982	-168.278	-3.26235	3.085	0.65	50.6875	1	0.28	29.69	39.38	12.23	14.4	0.94	1	0.237	39
		'490789494'	-66.08	304.3	286.2	28.95	50	-65.7	1.55	1.12	-50	NaN	NaN	NaN	0.79	NaN	0.86	NaN	0.34	36.5	-41.41	-63.16	-63.16	525.32	-274.3	-1.92	77.91	168.15	-90	-44.4688	-64.7188	-64.7188	82.4688	551.383	-277.757	-1.98513	3.07	0.345	38	2	19.815	31.76	59.38	12.13	21.82	0.67	0.48	0.336	40
		'490790207'	-70.74	110.3	83.5	12.86	140	NaN	NaN	NaN	NaN	0.823349	1.06347	110	0.73	1.13	0.92	1.23	0.72	34	-39.13	-46.28	-57.72	339.85	-106.79	-3.18	73.13	66.1	800	-47	-54.1875	-54	77.4375	421.737	-127.99	-3.29509	2.745	0.65	30.4375	1	15.12	23.69	29.5	13.41	7.6	0.69	0.5	0.2	28
		'490912243'	-69.53	205.9	177.5	30.34	110	-68.56	0.21	1.02	-70	NaN	NaN	NaN	0.87	0.98	0.9	0.98	0.38	24.75	-44.81	-57.31	-57.31	389.88	-225.67	-1.73	69.56	58.49	400	-44.5625	-62.4063	-62.125	68.5625	393.365	-246.315	-1.597	2.95	0.35	24	4	0.335	38.37	74.41	11.98	30.26	0.53	0.5	0.363	55
		'490916882'	-68.07	140	115.2	30.9	80	-67.77	1.76	1.18	-90	0.816063	1.1183	50	0.72	0.99	0.86	1.1	0.68	50.91	-46.56	-51.56	-59.16	556.69	-153.26	-3.63	97.47	129.57	600	-48.9688	-54.5	-54.5	97.5938	567.184	-171.406	-3.30901	3.205	0.6	48.625	5	7.2	26.08	74.82	5.49	15.16	0.38	0.54	0.212	35
		'490916919'	-67.94	127.6	104.7	17.17	200	-67.8	0.03	1	-110	1.67763	1.12578	140	0.89	0.72	0.9	0.92	0.86	25.44	-38.88	-50.53	-55.97	212.51	-78.61	-2.7	64.31	52.15	210	-48.4063	-56.4375	-55.7813	75.4063	312.52	-108.895	-2.86992	3.09	0.71	27	1	107.665	17.27	34.11	9.96	10.26	0.53	0.12	0.087	15
		'490931049'	-67.66	389.2	343.1	88.55	30	-65.59	0.9	1.06	-50	NaN	NaN	NaN	0.66	NaN	0.7	NaN	0.62	38.06	-36.19	-51.13	-55.41	399.72	-129.31	-3.09	74.25	273.46	370	-45.8438	-55.5938	-55.5938	87.9063	537.027	-156.76	-3.42578	3.155	0.575	42.0625	2	1.61	27.66	38.15	7.24	12.41	1.17	0.83	0.307	35
		'490966322'	-70.03	335.4	316.2	40.05	60	-68.32	2.01	1.11	-70	NaN	NaN	NaN	0.68	NaN	0.78	NaN	0.64	34.75	-41.41	-51.28	-53.47	336.01	-135.84	-2.47	76.16	113.8	360	-50.7813	-55.6875	-55.6875	86.5938	404.083	-155.043	-2.60626	3.02	0.56	35.8125	6	26.255	15.85	26.14	5.66	13.4	1	0.6	0.255	22
		'490982660'	-74.98	177.3	169.4	21.37	190	-74.65	0.53	1.05	-70	0.406994	1.0186	140	0.83	0.84	0.88	0.94	0.73	23.59	-30.41	-46.13	-48.84	207.71	-81.04	-2.56	54	63.6	690	-47.2188	-56.8438	-56.3438	82.9063	488.624	-124.44	-3.92657	3.005	0.6	35.6875	3	18.515	24.04	32.8	13.27	9.36	0.88	0.35	0.218	28
		'491026389'	-72	205.8	214.4	69.62	110	-71.97	0.09	1.01	-70	1.11412	1.08762	70	0.86	0.91	0.97	1.02	0.57	13.81	-47	-62.75	-62.75	192.72	-137.57	-1.4	60.81	52.06	550	-48.1563	-63.8437	-63.5938	71.1563	359.642	-203.752	-1.7651	2.965	0.425	23	1	188.985	32.64	79.21	15.06	35.81	0.75	0.17	0.237	24
		'491029832'	-72.08	194.8	178.8	11.99	100	-71.6	1.23	1.1	-70	NaN	NaN	NaN	0.84	0.97	0.95	1.01	0.38	22.53	-44.91	-65.72	-65.72	401.69	-219.18	-1.83	67.44	99.94	380	-46.5	-70.4688	-70.2813	75.9375	460.913	-250.84	-1.83748	3.14	0.37	29.4375	5	2.83	61.46	88.02	24.87	34.48	0.89	0.67	0.535	85
		'491030723'	-71.32	206.1	194.7	28.57	120	-70.93	0.7	1.05	-70	1.19658	1.09294	70	0.87	0.91	0.94	0.99	0.5	16.13	-41.91	-54.03	-56.41	280.54	-136.3	-2.06	58.03	44.86	580	-47.5938	-59.1563	-58.8438	69.125	355.669	-160.865	-2.21098	3.075	0.475	21.5313	1	6.25	41.43	69.88	24.55	19.36	0.76	0.31	0.334	51
		'491031969'	-81.38	74	58.7	5.15	550	-81.06	0.34	1.05	-110	0.418715	1.01588	380	0.8	0.92	0.84	0.97	0.3	0	-36.03	-61.34	-61.34	197.13	-279.45	-0.71	36.03	930.44	800	-52.0313	-73.5313	-73.5313	60.5	486.008	-338.876	-1.43417	2.755	0.255	8.46875	8	0.55	129.53	183.15	101.85	50.98	1.03	1.16	1.014	189
		'497560724'	-75.49	133.9	116.9	10.84	210	-75.12	0.52	1.05	-90	0.362564	1.02404	130	0.93	0.89	0.96	0.92	0.42	37.16	-46.44	-62.66	-62.66	527.22	-239.58	-2.2	83.59	31.8	660	-48.75	-64.5313	-64.1875	87.4688	552.914	-241.016	-2.2941	3.06	0.4	38.7188	1	952.44	92.76	123.46	51.81	43.48	0	1	0.03	4
		'497583188'	-76.27	333.3	309.8	30.9	50	-76.67	0.55	1.04	-50	NaN	NaN	NaN	0.65	NaN	0.68	NaN	0.82	38.63	-40.75	-52.41	-56.91	441.34	-87.46	-5.05	79.37	125.96	650	-47.6563	-54.5938	-54.0625	87.0938	487.115	-100.518	-4.84603	3.06	0.76	39.4375	6	1.22	27.49	35.62	12.35	9.9	0.78	0.78	0.235	34
		'497590510'	-79.2	210	199.3	28.2	150	-79.33	0.76	1.06	-70	1.30146	1.06113	110	0.89	0.8	0.94	0.87	0.86	31.28	-33.25	-50.38	-58.78	202.45	-79.85	-2.54	64.53	68.72	910	-46.9688	-54.4688	-53.875	82.2188	298.631	-93.0939	-3.20785	3.08	0.82	35.25	1	871.12	19.92	47.54	14.93	18.67	0.23	0.23	0.022	4
		'497611660'	-80.63	142.8	131.1	13.98	350	-80.27	0.98	1.1	-90	0.83157	1.02935	230	0.76	0.77	0.85	0.82	0.8	29.59	-30.66	-48.31	-56.97	172.58	-80.69	-2.14	60.25	78.64	990	-50.375	-59.6563	-58.875	88.375	290.781	-116.001	-2.50672	3.14	0.8	38	1	31.84	15.23	30.08	4.89	10.48	0.91	0.27	0.095	14
		'500857324'	-74.36	216.2	189.3	24.46	90	-74.07	0.84	1.07	-70	-0.0287819	0.997521	50	0.65	1.07	0.69	1.07	0.76	40.5	-35.59	-48	-54.94	389.82	-87.12	-4.47	76.09	171.44	880	-47	-54.2188	-53.7188	93.4375	549.079	-112.995	-4.85934	3.18	0.68	46.4375	4	8.32	15	22.32	6.24	7.74	1.38	0.75	0.147	20
		'500859045'	-75.57	205.6	198.5	25.8	130	-75.37	0.1	0.99	-70	2.36857	1.12027	90	0.79	0.86	0.8	1.02	0.7	42.25	-39.03	-53.09	-54.59	468.39	-103.27	-4.54	81.28	54.52	610	-47.7813	-57.3438	-56.5313	94.375	611.378	-126.64	-4.82769	3.24	0.6	46.5938	3	4.92	28.24	35.33	15.26	10.6	0.84	0.63	0.258	34
		'500862585'	-72.55	95.4	82.6	5.72	430	-72.13	0.31	1.03	-110	0.232147	1.00961	270	0.85	0.94	0.88	0.96	0.28	18.97	-29.59	-54.94	-54.94	298.11	-298.76	-1	48.56	36.2	800	-43.1563	-64.625	-64.8125	71.5938	535.391	-341.987	-1.56553	2.58	0.28	28.4375	65	1.14	125	178.57	87.69	65.14	1.07	0.94	0.735	182
		'500864322'	-81.47	67.7	54.1	5.24	530	NaN	NaN	NaN	NaN	0.153385	1.00564	400	0.8	0.94	0.84	0.96	0.28	14.19	-38.38	-60.03	-60.03	350.77	-285.67	-1.23	52.56	927.72	520	-52.125	-73.3438	-72.8125	81.8125	604.499	-416.951	-1.44981	3.08	0.26	29.6875	3	0	138.5	190.99	93.11	58.62	1.17	1.03	0.834	194
		'500864898'	-69.03	208.3	165.1	11.98	150	-69.39	0.18	1.02	-70	2.04512	1.1296	110	0.79	0.65	0.79	0.73	0.3	14.19	-47.13	-66.19	-66.19	392.44	-279.61	-1.4	61.31	8.74	320	-50.6563	-66.0313	-66.0313	63.9375	395.253	-260.284	-1.51855	3	0.34	13.2813	1	2.94	177.3	221.24	127.23	44.7	1.07	0.29	1.352	196
		'500894271'	-79.11	233.9	215.3	21.7	150	-78.69	0.92	1.07	-70	NaN	NaN	NaN	0.71	0.92	0.76	0.98	0.8	39.75	-32.06	-48.22	-51.97	328.66	-88.44	-3.72	71.81	89.68	770	-48.9063	-54.9688	-54.3125	94.1875	495.191	-106.407	-4.65373	3.04	0.72	45.2813	1	2.34	22.62	27.31	15.32	7	0.86	0.71	0.227	27
		'500955426'	-79.51	244.9	199.5	16.78	90	-79.32	0.31	1.03	-70	-0.324684	0.977691	50	0.57	1.19	0.59	1.16	0.72	32.69	-35.97	-48.97	-53.06	312.34	-111.65	-2.8	68.66	122.7	900	-41.4688	-52.5	-52.0625	71.9063	357.375	-122.683	-2.91299	2.94	0.7	30.4375	6	2.6	23.95	30.86	10.46	11.91	1.08	0.75	0.2	31
		'500961697'	-68.65	201.8	182.9	28.38	70	-67.8	1.04	1.09	-70	NaN	NaN	NaN	0.67	NaN	0.77	NaN	0.6	43	-31.91	-49.28	-56.56	436.23	-119.93	-3.64	74.91	161.08	550	-51.7188	-52.5625	-51.8438	96.7188	532.206	-139.964	-3.80246	3.32	0.62	45	1	0.88	17.2	26.38	11.1	9.64	0.88	0.63	0.164	25
		'500963059'	-78.48	232.6	216.4	17.42	70	-78.48	0.04	1	-70	-0.937172	0.940726	50	0.65	1.36	0.67	1.28	0.76	35.09	-36.03	-51.63	-58.59	322.46	-103.27	-3.12	71.13	201.56	640	-48.4375	-54.5625	-53.7813	87.0938	457.024	-111.307	-4.10598	3.14	0.78	38.6563	3	8.74	21.92	30.79	6.65	12.66	1	0.7	0.205	29
		'500964358'	-81.53	208.2	195.8	15.54	90	-81.02	0.59	1.05	-90	0.529938	1.04057	50	0.6	1.25	0.64	1.31	0.8	39.09	-35.53	-51.06	-59.31	339.23	-96.67	-3.51	74.63	292.36	940	-45.625	-55.625	-54.8438	87.8125	446.776	-118.528	-3.76938	3.1	0.72	42.1875	3	12.88	14.93	22.23	7.84	6.53	1.11	0.78	0.146	19
		'500964382'	-75.57	201.5	163.3	38.56	70	-74.99	1.27	1.12	-70	NaN	NaN	NaN	0.68	1.37	0.73	1.48	0.66	43.75	-39.5	-52.22	-62.78	505.85	-121.9	-4.15	83.25	342.16	870	-46.5938	-55.8125	-55.5	88.6563	574.576	-126.805	-4.53117	3.02	0.64	42.0625	1	5.5	20.74	26.84	11.71	8.33	1.14	0.86	0.192	25
		'501022658'	-77.76	94.1	87.7	13.68	310	-77.35	0.31	1.04	-110	0.345013	1.01759	200	0.85	1.03	0.88	1.08	0.78	40.94	-40.5	-49.09	-57.88	379.78	-97.61	-3.89	81.44	81.14	-30	-47.25	-60.1875	-59	85.0313	404.038	-86.6935	-4.66054	3.14	0.84	37.7813	1	15.86	19.36	30.54	13.09	7.83	0.76	0.36	0.057	24
		'501023852'	-78.5	264.6	258.8	24.68	90	-78.15	0.01	1	-50	-0.586071	0.968488	50	0.6	1.41	0.62	1.36	0.66	39.59	-35.31	-48.81	-51.06	436.46	-113.65	-3.84	74.91	122.8	810	-42.2813	-52.5938	-51.9375	82.3125	502.497	-133.518	-3.76351	3.18	0.62	40.0313	7	13.68	21.67	32.75	13.39	7.35	1.07	0.6	0.127	26
		'501280518'	-70.43	174.1	160.8	9.16	90	-70.54	0.43	1.04	-70	0.138561	1.0157	50	0.91	1.01	0.93	1.03	0.38	26.78	-47.59	-61.66	-61.66	465.38	-218.68	-2.13	74.38	49.86	310	-50.4375	-64.1875	-64.1875	88.125	552.282	-274.713	-2.0104	3.26	0.38	37.6875	1	3.34	24.49	69.35	6.96	33.94	0.32	0.29	0.169	26
		'501282204'	-73.82	149.9	135.5	18.38	170	-73.1	0.99	1.09	-90	1.40711	1.09982	110	0.8	0.87	0.96	0.93	0.4	32.56	-42.28	-61.81	-61.81	488.73	-228.2	-2.14	74.84	53	870	-45.8438	-63.2813	-63.2813	78.9063	540.945	-253.215	-2.13631	3.12	0.36	33.0625	1	11.4	26.19	41.49	14.78	11.84	0.75	0.25	0.193	32
		'501562903'	-71.67	164.8	136.2	15.45	270	-70.22	1.74	1.18	-70	1.4017	1.0559	160	0.78	0.88	0.91	0.93	0.75	35.41	-30.03	-43.38	-43.38	260.7	-97.78	-2.67	65.44	38.69	700	-46.0313	-51.1563	-51	83.0938	358.478	-130.719	-2.74236	2.745	0.71	37.0625	2	0.97	19.53	31.51	8.38	10.1	0.73	0.09	0.175	16
		'501563275'	-76.16	188.6	163.2	15.14	170	-76.2	1.82	1.18	-70	0.395073	1.01683	110	0.71	1.16	0.85	1.15	0.92	33.38	-33.28	-47.16	-52.63	208.58	-83.57	-2.5	66.66	176.9	690	-46.4063	-54.4375	-54.125	83.25	330.972	-109.45	-3.02395	3.14	0.82	36.8438	1	0.46	19.04	25.15	10.44	7.42	0.92	0.67	0.176	23
		'501566512'	-80.11	178.4	158.9	15.22	210	-79.37	1.19	1.12	-70	0.869629	1.029	150	0.69	1.02	0.8	1.15	0.76	40.78	-33.5	-47.88	-55.25	292.66	-105.51	-2.77	74.28	62.5	840	-47.0625	-57.4063	-56.6563	90.125	399.455	-127.397	-3.13551	3.24	0.72	43.0625	1	7.88	16.95	27.88	11.23	7.95	0.63	0.31	0.155	21
		'501730497'	-66.85	318.6	284.5	43.5	50	-66.65	1.42	1.11	-50	NaN	NaN	NaN	0.7	NaN	0.87	NaN	0.64	29.81	-43.47	-59.78	-59.78	307.02	-137.03	-2.24	73.28	76.8	390	-44	-61.5	-61.5	83.125	388.805	-157.834	-2.46338	3.08	0.54	39.125	3	19.24	34.48	70.41	13.31	21.47	0.56	0.32	0.382	47
		'501736631'	-71.42	119.3	105.7	9.12	250	-71.74	1.15	1.1	-110	1.57327	1.07625	210	0.88	0.74	0.96	0.78	0.68	28.16	-44.28	-51.5	-61.5	387.64	-96.91	-4	72.44	22.36	550	-48.2813	-58.9063	-57.5313	80.1875	446.346	-120.585	-3.70151	3.34	0.6	31.9063	1	5.82	23.23	37.2	9.78	9.49	0.58	0.37	0.219	29
		'501798889'	-76.01	507.2	475.8	33.18	50	-74.7	3.43	1.14	-70	NaN	NaN	NaN	0.62	NaN	0.72	NaN	0.48	30.59	-43.44	-60.19	-60.19	293.93	-185.67	-1.58	74.03	50.32	-90	-46.9063	-62.2188	-62.2188	74.5938	283.438	-193.661	-1.46358	3.14	0.46	27.6875	2	550.88	63.29	147.4	34.39	55.92	0.45	0.14	0.156	27
		'501839495'	-77.16	139.1	122.5	16.94	170	-77.6	0.47	1.04	-110	0.745094	1.04553	110	0.74	1.14	0.78	1.23	0.9	31.59	-38.53	-46.97	-54.97	296.5	-76.99	-3.85	70.12	264.38	990	-56.5938	-55.3438	-52.7813	90.625	392.993	-96.9051	-4.05544	4.1	0.9	34.0313	1	20.36	14.31	28.56	7.62	9.83	1.29	0.43	0.11	16
		'501842713'	-70.24	106.1	103	25.04	150	-70.32	0.64	1.06	-110	-0.304077	0.973334	90	0.85	1.2	0.91	1.18	0.8	34.63	-36.91	-44.28	-52.38	329.92	-91.61	-3.6	71.53	171.2	1200	-49.1563	-54.0938	-53.7188	85.4063	457.02	-130.581	-3.49989	3.12	0.66	36.25	4	6.16	8.68	17.24	3.44	6.96	1.2	0.8	0.109	18
		'501847408'	-78.62	243.1	217	40.28	60	-78.38	0.74	1.06	-70	NaN	NaN	NaN	0.6	1.29	0.64	1.4	0.92	34.75	-39.97	-54.16	-60.94	300.57	-80.91	-3.71	74.72	258.08	700	-42.7813	-58.3125	-57.9375	78.4375	349.467	-91.8837	-3.80336	2.94	0.88	35.6563	2	7.12	22.98	30.02	13.25	8.43	1.08	0.83	0.189	29
		'501847931'	-73.27	212.3	183.7	19.06	110	-73.13	1.56	1.13	-70	NaN	NaN	NaN	0.75	1.07	0.88	1.09	0.76	25.69	-38.69	-57.91	-57.91	229.85	-88.91	-2.59	64.37	100.94	500	-49.8125	-62.5313	-62.4063	82.7813	342.388	-129.738	-2.63908	3.26	0.62	32.9688	11	12.36	27.31	40.09	17.92	15.21	1.12	0.94	0.211	40
		'501848315'	-76.03	345.2	331.6	NaN	30	-75.8	0.13	1.01	-30	-1.12416	0.913598	20	0.84	1.88	0.88	1.72	0.84	37.44	-41.25	-56.78	-59.22	344.39	-98.1	-3.51	78.69	246.46	350	-47.3438	-59.0938	-58.3438	85.5938	419.781	-116.959	-3.58913	3.36	0.76	38.25	4	1.16	34.66	44.49	8.75	17.36	1	0.81	0.29	43
		'501850666'	-67.72	891.4	699.2	46.58	10	-67.25	4.19	1.21	-30	NaN	NaN	NaN	0.5	NaN	0.58	NaN	1.16	21.81	-43.19	-55.53	-63.47	201.75	-60	-3.36	65	476.18	-70	-41.3438	-59.3438	-59.125	71.375	288.895	-88.5386	-3.26293	2.98	0.84	30.0313	2	19.7	19.06	30.84	6.52	11.27	2	1	0.36	16
		'501886192'	-71.28	190.3	173.4	54.62	90	-70.78	1.33	1.12	-70	0.684547	1.06257	50	0.71	1.45	0.8	1.4	0.96	35.88	-37.34	-46.88	-53.5	278.76	-75.17	-3.71	73.22	218.58	750	-47.375	-53.2188	-52.7813	79.9375	316.468	-87.6481	-3.61067	3.24	0.9	32.5625	4	10.3	14.29	19.67	7.1	5.49	1.29	0.86	0.12	18
		'501891177'	-68.69	747.2	710.8	32.14	20	-66.92	0.97	1.05	-30	NaN	NaN	NaN	0.53	NaN	0.59	NaN	0.78	38.25	-42.5	-52.47	-54.94	361.23	-108.37	-3.33	80.75	125.04	-70	-45.8125	-58.7813	-59.0625	88.3438	465.692	-121.74	-3.82529	1.98	0.68	42.5313	8	14.38	49.41	85.05	14.49	30.42	0.92	0.56	0.47	60
		'501951290'	-81.18	292	288.8	35.58	50	-80.77	0.19	1.01	-50	NaN	NaN	NaN	0.59	1.63	0.6	1.6	0.84	40.31	-38	-53.28	-58.66	390.41	-87.69	-4.45	78.31	400.22	700	-47.25	-56.7188	-56.125	88.25	490.228	-100.929	-4.85713	3.02	0.78	41	1	4.46	25.3	32.97	6.63	11.13	1.09	0.73	0.217	31
		'501956013'	-75.45	122.1	103	19.82	130	-75.44	0.49	1.05	-110	0.196865	1.01508	90	0.76	1.25	0.8	1.28	1	41.44	-37.53	-47.75	-53.78	332.35	-71.11	-4.67	78.97	127.44	1070	-45.5938	-52.0313	-51.6563	91.4688	450.264	-99.499	-4.52531	3.14	0.82	45.875	3	23.56	14.05	20.45	5.42	7.02	1.11	0.67	0.107	19
		'502100978'	-72.01	323.5	319.9	32.72	50	-71.54	0.59	1.05	-50	NaN	NaN	NaN	0.55	NaN	0.57	NaN	0.94	43.34	-32.56	-46.16	-49.59	338.07	-83.45	-4.05	75.91	245.74	600	-42.3125	-50.3438	-50.0313	90.5938	499.45	-97.9676	-5.09812	2.9	0.76	48.2813	5	0	30.64	36.94	8.86	10.99	0.83	0.75	0.208	34
		'502120615'	-74.59	175.6	163.9	19.8	110	-74.79	0.19	1.02	-90	NaN	NaN	NaN	0.66	1.39	0.67	1.35	0.86	38.56	-34.97	-44.16	-48.44	312.99	-88.31	-3.54	73.53	139.18	900	-46.75	-50.2188	-50.125	91.2813	480.562	-104.738	-4.58823	2.64	0.82	44.5313	6	2.86	22.63	31.04	8.74	12.37	1.08	0.92	0.185	28
		'502144146'	-72.77	335.2	294.3	46.3	50	-72.51	0.79	1.06	-50	NaN	NaN	NaN	0.57	NaN	0.6	NaN	0.76	35.47	-36.5	-49.41	-58.41	325	-94.13	-3.45	71.97	489.6	600	-45	-55.6875	-55.3125	83.3438	447.261	-118.442	-3.7762	3.02	0.66	38.3438	1	0.4	21.24	28.71	9.44	8.78	0.91	0.64	0.191	27
		'502193385'	-72.37	271.1	239.7	14.44	90	-71.79	0.54	1.04	-50	1.59406	1.09771	70	0.89	0.71	0.91	0.8	0.82	41.28	-39.09	-54.28	-57.19	396.41	-93.16	-4.26	80.38	75.72	540	-46.5	-56.2813	-55.875	89.5625	486.437	-110.58	-4.39895	3.22	0.72	43.0625	1	25.32	25.59	35.78	14.93	10.41	0.74	0.26	0.25	31
		'502245101'	-77.62	381.9	375.1	NaN	70	-77.01	0.89	1.06	-50	NaN	NaN	NaN	0.53	1	0.57	1.03	0.72	41.84	-36.34	-56.34	-59.31	455.26	-101.42	-4.49	78.19	118.4	70	-48.5625	-61.6563	-61.0625	88.0625	489.313	-99.9733	-4.89444	2.98	0.74	39.5	1	8.04	20.06	30.65	12.73	8.65	0.91	0.45	0.091	26
		'502260112'	-79.48	205.4	191.3	61.4	180	-79.46	0.03	1	-70	1.25628	1.04843	130	0.75	0.78	0.78	0.91	0.72	38.31	-34.94	-52.78	-57.69	395.1	-94.89	-4.16	73.25	102.5	950	-47.4063	-56.8125	-56.2188	91.0938	528.881	-114.526	-4.618	3.1	0.66	43.6875	1	0	25.69	34.19	11.87	10.64	0.93	0.71	0.249	31
		'502267531'	-80.82	293.6	279.8	39.24	70	-80.84	0.56	1.05	-50	-2.53424	0.892817	50	0.67	1.61	0.68	1.44	0.7	39.22	-41.06	-51.91	-54.28	401.77	-120	-3.35	80.28	168.34	670	-47.4688	-55.2188	-54.7813	85.125	461.079	-124.931	-3.69067	3.1	0.66	37.6563	7	2.12	25.72	36.13	12.5	16.44	1.08	0.92	0.248	35
		'502269786'	-78.8	148.1	145.1	15.16	230	-78.78	0.11	1.01	-90	1.89807	1.07848	180	0.89	0.8	0.89	0.92	0.76	37.72	-38.03	-53.56	-59.44	381.99	-89.66	-4.26	75.75	63.2	950	-49.5	-58.0625	-57.2813	90.7813	485.829	-108.728	-4.4683	3.2	0.7	41.2813	1	25.96	20.15	33.63	12.66	11.5	0.71	0.29	0.197	24
		'502359001'	-83.32	127.9	124.1	14.28	150	NaN	NaN	NaN	NaN	0.246288	1.01217	110	0.7	1.58	0.72	1.56	0.82	36.69	-38.69	-49.5	-55.66	357.33	-90.93	-3.93	75.38	457.78	1160	-43.625	-55	-54.3125	83.5313	462.306	-107.512	-4.30004	3.1	0.72	39.9063	2	9.22	21.03	27.22	7.47	10.51	1.22	0.89	0.169	26
		'502359348'	-66.93	393.3	327.4	30.12	50	-66.86	0.32	1.03	-30	0.186863	1.01572	40	0.72	0.76	0.85	0.77	0.72	37.19	-39.66	-54.34	-56.84	372.62	-106.35	-3.5	76.84	83.08	320	-48.25	-59.6563	-59.2813	88.5938	504.845	-129.589	-3.89574	3.18	0.6	40.3438	5	13.26	20.87	29.96	9.73	9.67	1.11	0.56	0.32	27
		'502366405'	-75.33	112.1	93.1	33.7	140	-75.86	1.71	1.19	-110	0.346375	1.03283	90	0.72	1.11	0.86	1.13	0.8	31.34	-42.25	-48.72	-57.56	357.58	-107.48	-3.33	73.59	165.08	1210	-52.4375	-54.9063	-54.3438	91.5625	528.338	-137.202	-3.85079	3.16	0.64	39.125	4	2.1	22.33	29.15	6.87	12.98	1.09	0.82	0.171	29
		'502367941'	-66.18	493.3	434.5	32.36	30	-66.99	1.22	1.11	-30	NaN	NaN	NaN	0.62	NaN	0.68	NaN	0.94	34.44	-42.97	-55.06	-58.13	355.14	-77.75	-4.57	77.41	511.82	-70	-43.0313	-58.0313	-57.5625	74.3125	380.247	-92.6873	-4.10246	3.16	0.8	31.2813	1	1.42	28.89	45.47	8.19	26.77	1	0.67	0.328	16
		'502382506'	-73.28	258.8	243.4	16.16	90	-73.48	0.24	1.02	-50	0.726437	1.06073	50	0.82	0.97	0.87	1.16	0.44	39.09	-45.22	-64.84	-64.84	530.37	-199.49	-2.66	84.31	38.36	430	-45.1875	-64.75	-64.5313	75.3438	486.075	-193.407	-2.51322	3.02	0.46	30.1563	4	4.16	52.97	67.02	23.36	22.81	0.74	0.48	0.455	64
		'502383543'	-77.84	133.8	129.5	14.94	230	-78.03	0.5	1.04	-110	-0.369583	0.984718	160	0.8	0.97	0.84	0.96	1.22	38.28	-39.31	-47.25	-50.31	346.38	-50.82	-6.82	77.59	142.78	-110	-46.9375	-58.375	-57.5938	86.8438	442.483	-82.4487	-5.36677	3.1	0.88	39.9063	3	15.26	18.46	35.4	9.99	12.48	2.6	0.2	0.085	11
		'502574847'	-78.3	197.8	189.2	23.1	130	-78.68	0.47	1.04	-70	4.76947	1.21235	110	0.77	1.03	0.8	1.25	0.94	33.56	-38.19	-53.03	-58.53	321.98	-68.2	-4.72	71.75	85.88	1000	-48.5313	-57.9375	-57.5938	91.625	513.521	-97.9168	-5.24446	2.88	0.8	43.0938	1	0	15.04	23.74	8.64	7.58	1.11	0.44	0.116	19
		'502597328'	-77.49	453.7	443	37.6	40	-77.68	0.01	1	-30	NaN	NaN	NaN	0.55	NaN	0.56	NaN	0.78	43.81	-45.09	-57.72	-59.88	472.18	-122.34	-3.86	88.91	192.76	480	-44.625	-57.6563	-57.25	86.9063	501.234	-129.63	-3.86664	3.16	0.74	42.2813	3	4.14	31.29	42.65	17.96	14.01	1.2	1	0.462	41
		'502614426'	-70.36	242	227.3	26.8	90	-70.72	0.12	1.01	-50	0.556309	1.04913	50	0.83	0.94	0.85	0.98	0.72	33.19	-37.47	-52.5	-55	375.82	-90.04	-4.17	70.66	88.84	800	-44.125	-52.2813	-52.2813	76.4063	435.33	-116.173	-3.74727	2.86	0.64	32.2812	2	0.98	18.61	25.48	11.02	6.5	0.86	0.64	0.156	23
		'502647640'	-74.16	225.9	213.9	21.88	130	-73.75	0.63	1.04	-70	0.25684	1.01637	70	0.81	1.06	0.86	1	0.72	36.16	-37.38	-52.28	-55.03	388.1	-94.76	-4.1	73.53	113.26	700	-49.8438	-57.5625	-57.3438	90.0313	585.598	-127.144	-4.60578	2.86	0.58	40.1875	9	0.74	24.83	34.71	11.67	12.77	1.08	0.92	0.235	34
		'502665074'	-79.58	217.9	205.6	18.44	70	-80.79	0.83	1.05	-90	NaN	NaN	NaN	0.8	NaN	0.84	NaN	0.9	47.56	-50.03	-58.97	-61.31	568.15	-85.21	-6.67	97.59	132.62	500	-51.875	-59.7813	-59.3438	99.625	608.185	-111.512	-5.45397	3.08	0.74	47.75	6	8.62	30.66	43.49	14.43	16.1	1.12	0.65	0.258	42
		'502667140'	-75.62	235.4	226.1	NaN	70	-75.51	1.1	1.06	-70	NaN	NaN	NaN	0.93	NaN	0.97	NaN	0.96	32.22	-39.91	-48.66	-55.03	331.97	-65.39	-5.08	72.13	154.52	800	-42.875	-54.7813	-54.5	73.0938	372.37	-80.1783	-4.64428	2.8	0.8	30.2188	7	0.2	25.93	36.42	7.24	12.24	1.13	0.87	0.219	33
		'502808270'	-74.42	266.8	232.9	31.26	60	-73.33	1.06	1.1	-50	2.53976	1.15267	50	0.63	1.25	0.7	1.44	0.76	40.31	-41.81	-53.09	-60.16	476.95	-101.18	-4.71	82.13	163.98	710	-48.1875	-56.2188	-55.6563	95	584.568	-116.87	-5.00188	3.12	0.66	46.8125	4	0.72	27.25	34.79	7.48	13.47	1.08	0.85	0.207	33
		'502829071'	-75.52	176.3	154.3	22.74	70	-75.73	1.27	1.11	-90	0.929443	1.09323	50	0.71	1.13	0.78	1.24	0.78	40.38	-44.56	-54.41	-62.81	471.91	-93.1	-5.07	84.94	325.48	850	-49.8125	-56.8125	-56.4375	92.6563	537.439	-113.548	-4.73315	3.1	0.68	42.8438	2	21.68	21.59	29.41	6.42	10.58	1	0.83	0.163	27
		'502873181'	-71.86	551.6	522.5	30.8	20	-72.68	0.23	1.02	-30	NaN	NaN	NaN	0.58	NaN	0.63	NaN	0.66	47.22	-40.97	-55.66	-60.09	603.44	-126.23	-4.78	88.19	315.56	310	-46.125	-58.4375	-58.4375	91.5313	694.436	-154.257	-4.50181	2.82	0.56	45.4063	3	2.62	29.33	46.72	8.51	24.04	0.9	0.8	0.41	46
		'502887600'	-76.55	248.4	208.3	28.26	70	-76.06	2.01	1.15	-70	3.10372	1.21086	60	0.71	0.77	0.82	0.91	0.74	37.88	-40.94	-54.5	-63.31	405.9	-95.31	-4.26	78.81	156.28	780	-47.4688	-57.4688	-57.0313	83.0313	431.647	-115.629	-3.73303	3.14	0.68	35.5625	2	15.3	14.83	23.64	7.84	6.81	1	0.5	0.134	19
		'502978383'	-75.1	204.2	178.8	18	170	-74.57	0.37	1.03	-70	-0.420334	0.979273	90	0.7	1.06	0.72	1.05	0.64	41.38	-32.03	-47.69	-48.91	420.57	-110.22	-3.82	73.41	54.12	900	-45.5313	-51.125	-50.6563	91.4688	585.843	-141.289	-4.14641	3.02	0.62	45.9375	2	61.48	21.65	34.97	12.93	10.98	0.72	0.06	0.087	20
		'502993826'	-77.26	405.1	388.7	29.4	90	-78.06	0.39	1.02	-70	NaN	NaN	NaN	0.53	0.93	0.55	0.92	0.78	41.56	-36.38	-52.03	-53.72	406.08	-88.13	-4.61	77.94	82.12	700	-42.1875	-58	-57.6875	82.9063	478.609	-97.7148	-4.89802	2.82	0.74	40.7188	8	12.16	26.06	33.97	13.91	7.66	1.08	0.58	0.256	30
		'503286448'	-80.95	125.1	110.7	29.86	320	-80.48	1.5	1.13	-110	2.78242	1.11843	210	0.82	0.85	0.93	0.97	0.7	35.13	-36.47	-49.44	-59.09	341.85	-99.39	-3.44	71.59	32.72	1140	-50.9688	-56.1563	-55.625	88.1563	426.151	-125.078	-3.40709	3.02	0.68	37.1875	1	3.92	19.01	31.13	11.3	9.07	0.65	0.24	0.149	23
		'503517607'	-61.85	294.5	277	27.48	50	-61.58	0.33	1.03	-50	-0.720413	0.939108	30	0.7	1.34	0.77	1.26	0.82	47.31	-38.81	-52.72	-56.16	382.07	-108.79	-3.51	86.13	210.02	360	-45.8125	-56.7188	-56.5	92.1563	442	-136.909	-3.22841	3.08	0.7	46.3438	2	7.34	19.76	28.54	6.65	10.01	0.58	0.67	0.206	27
		'503582237'	-71.04	202.8	179.7	33.64	170	-70.74	1.1	1.09	-70	0.652637	1.03744	90	0.77	0.91	0.87	0.98	0.78	38.28	-40.09	-56	-56	324.47	-104.69	-3.1	78.38	32.72	500	-51.8125	-60.2188	-60.2813	91.4688	474.919	-123.09	-3.8583	2.5	0.74	39.6563	2	19.92	21.15	26.05	7.77	7.52	0.57	0.57	0.231	24
		'504120613'	-75.37	104.4	90.1	5.82	290	-75.71	0.6	1.07	-110	0.50474	1.02499	180	0.77	1.08	0.82	1.07	0.68	28.34	-32.41	-54.81	-59.09	358.51	-77.5	-4.63	60.75	833.94	840	-38.2188	-64.9063	-64.0313	71.7188	485.483	-169.328	-2.86711	3.1	0.42	33.5	1	4.82	21.84	27.87	12.67	8.46	0.89	1	0.192	28
		'504567071'	-77.5	266.9	252.4	26.84	130	-76.63	0.49	1.04	-50	NaN	NaN	NaN	0.66	1.27	0.7	1.26	0.76	36.38	-31.31	-48	-51.38	352.96	-77.87	-4.53	67.69	97.8	-110	-46.8438	-61.0313	-61.3438	83.9688	505.568	-131.689	-3.83909	2.54	0.66	37.125	7	38.62	16.26	26.94	7.76	9.6	1	0.2	0.132	19
		'504605677'	-71.3	218.4	203.8	11.54	90	-70.65	0.47	1.04	-50	0.277771	1.028	50	0.93	0.91	0.94	0.93	0.46	25.03	-49.06	-57.44	-59.44	400.73	-175	-2.29	74.09	53.06	390	-50.5	-60.5313	-60	76.2188	398.079	-179.843	-2.21347	3.3	0.46	25.7188	1	107.84	69.93	127.74	14.67	55.83	0	0.04	0.035	6
		'504608602'	-61.97	505.5	490.9	86.44	50	-64.95	0.24	1.02	-30	NaN	NaN	NaN	0.96	NaN	0.98	NaN	0.48	29.84	-36.94	-58.5	-58.5	304.6	-172.61	-1.76	66.78	77.3	-10	-44.7813	-63	-63	82.5	424.417	-231.154	-1.83608	2.14	0.42	37.7188	2	0.78	41.77	66.52	24.52	21.38	0.86	0.5	0.4	57
		'504613416'	-67.76	113.2	100.7	11.8	330	-67.46	0.22	1.02	-110	1.04301	1.05107	220	0.87	0.77	0.88	0.87	0.58	29.25	-29.03	-47.91	-55.09	246.12	-117.81	-2.09	58.28	45.16	700	-42.1563	-56.2813	-55.625	81.2187	401.284	-153.218	-2.61903	3.2	0.62	39.0625	1	735.48	23.57	42.74	16.82	9.55	0.38	0.06	0.05	8
		'504614622'	-73.93	237.3	211.6	23.71	70	-73.01	1.58	1.13	-70	NaN	NaN	NaN	0.67	1.12	0.77	1.14	0.77	34.31	-36.78	-51.31	-58.34	326.9	-90.36	-3.62	71.09	168.79	900	-42.0938	-56.8125	-56.625	73.4688	374.942	-126.903	-2.95456	2.91	0.64	31.375	4	24.92	18.19	24.87	6.8	11.61	1.33	0.67	0.143	24
		'504615116'	-69.43	187.3	154.7	37.86	70	-69.35	2.13	1.22	-70	1.06946	1.10944	50	0.66	1.04	0.86	1.03	0.7	45.56	-37.47	-47.75	-57.28	457.72	-105.12	-4.35	83.03	158.14	650	-46.0313	-54	-53.7188	93.2813	549.826	-126.748	-4.33795	3.16	0.64	47.25	3	0.42	20.04	26.41	5.67	11.21	0.71	0.64	0.18	26
		'504635521'	-74.94	474.7	358.5	NaN	50	-74.35	0.77	1.07	-30	-0.045414	0.996441	30	0.55	0.9	0.61	0.89	1.04	35.31	-43.34	-52.34	-58	302.42	-73.06	-4.14	78.66	260.6	500	-47.1875	-57.375	-56.75	87.0625	391.418	-95.4291	-4.10166	3.22	0.82	39.875	3	3.06	24.34	39.22	5.87	16.45	1.09	0.73	0.242	35
		'504643398'	-79.63	295	273.5	29.08	90	-80.53	0.3	1.03	-50	-0.284794	0.987004	80	0.55	0.94	0.57	0.94	0.7	37.47	-31.41	-50	-52.28	370.53	-97.56	-3.8	68.87	97.68	800	-44.4688	-54.4688	-53.875	85.3125	485.979	-116.489	-4.17189	3.18	0.66	40.8438	9	6.8	21.72	31.92	8.63	12.69	1.22	0.89	0.202	30
		'504647603'	-78.35	207	176.1	23.24	130	-78.19	0.39	1.03	-90	0.557171	1.0197	110	0.63	0.93	0.65	0.97	0.74	36.38	-32.59	-50.63	-54.47	358.33	-84.38	-4.25	68.97	128.64	1010	-46.6875	-57.0938	-56.625	87.1875	478.856	-115.639	-4.14096	3.06	0.68	40.5	4	3.68	18.73	25.55	11.83	5.94	1.33	0.67	0.184	23
		'504913842'	-69.33	290.7	263	NaN	50	-70.16	0.32	1.03	-30	NaN	NaN	NaN	0.94	NaN	1.03	NaN	0.66	38.66	-34.44	-47.44	-52.5	390.74	-108.8	-3.59	73.09	113.72	600	-43.6875	-54.375	-54.4688	80.625	502.644	-131.768	-3.81462	2.62	0.56	36.9375	7	21.02	25.47	34.65	6.76	15.91	0.92	0.75	0.287	33
		'505200218'	-73.41	173.8	161.3	20.66	90	-73.95	0.76	1.07	-70	0.883755	1.07893	50	0.76	1.29	0.81	1.39	0.68	43.88	-38.5	-51.63	-56.94	444.17	-113.62	-3.91	82.38	113.36	800	-47.0313	-55.25	-55.125	93.5313	565.141	-129.213	-4.3737	2.78	0.62	46.5	6	0.68	16.01	23.49	6.62	10.61	1.22	1.11	0.128	23
		'505202906'	-75.34	185.6	174.9	14.98	130	-74.75	0	1	-70	4.8655	1.20197	150	0.83	0.58	0.83	0.65	0.66	38.41	-33.19	-50.19	-55.22	420.46	-103.41	-4.07	71.59	127.36	640	-47.7813	-57.4688	-56.5625	93.6875	638.071	-130.294	-4.89718	3.26	0.6	45.9063	1	13.06	17.69	32.1	9.71	13.22	0.93	0.14	0.141	19
		'505476170'	-71.49	274	257.7	59.88	120	-71.57	0.93	1.08	-50	1.42689	1.09009	80	0.8	0.74	0.83	0.73	0.88	38.69	-33.88	-50.44	-54.88	332.54	-76.51	-4.35	72.56	242.2	680	-46.4063	-58.0938	-57.5625	90.0313	505.057	-109.5	-4.61239	3.06	0.7	43.625	1	17.86	19.85	27.87	9.62	8.4	1	0.55	0.218	25
		'505512874'	-72.52	130.5	114.8	16.98	210	-73.73	0.15	1.02	-90	0.0959892	1.0062	130	0.81	0.9	0.82	0.95	0.88	42.28	-43.5	-48.44	-51.75	349.01	-96.13	-3.63	85.78	97.72	700	-44.6563	-52.4375	-51.3438	90	405.688	-101.07	-4.01394	3.14	0.8	45.3438	2	14.38	18.44	30.97	7.76	11.49	0.85	0.38	0.191	28
		'505795846'	-76.09	204.3	183.1	25.28	130	-76.17	0.49	1.04	-70	1.07768	1.05083	130	0.69	0.82	0.71	0.99	1.04	18.31	-35.78	-48.03	-53.38	181.44	-52.77	-3.44	54.09	120.62	30	-44.375	-57.5313	-56.4063	63.6563	273.793	-82.7747	-3.30768	3.3	0.82	19.2813	1	34	10.28	19.07	7.97	5.05	0.88	0.5	0.114	13
		'505798354'	-71.46	352	334.3	32.44	50	-72.34	0.68	1.03	-90	NaN	NaN	NaN	0.62	NaN	0.66	NaN	0.78	33.25	-34.84	-51.22	-55.03	335.69	-87.25	-3.85	68.09	128.72	700	-44.5313	-57.2813	-57.5313	77.6875	413.696	-135.328	-3.05699	2.38	0.72	33.1563	7	14.12	31.66	38.79	6.93	13.7	1.25	0.88	0.216	36
		'505804754'	-73.17	356.6	303.5	NaN	100	-74.37	1.82	1.09	-90	NaN	NaN	NaN	0.55	NaN	0.61	NaN	0.84	14.78	-37.5	-52.66	-54.38	208.09	-67.18	-3.1	52.28	55.56	700	-44.6563	-58.5938	-58.4375	64.8438	292.433	-100.843	-2.89989	2.74	0.7	20.1875	12	14.22	13.75	28.7	11.31	12.08	NaN	Inf	0.152	26
		'505808144'	-73.24	264.6	257.9	22.14	130	-72.67	0.12	1.01	-50	1.84751	1.07584	115	0.91	0.64	0.93	0.66	0.68	37.5	-32.81	-45.19	-53.03	353.16	-96.27	-3.67	70.31	63.36	580	-45.375	-50.5	-50.5	86.0313	503.233	-124.441	-4.04395	3.12	0.6	40.6563	1	12.02	24.75	31.32	14.44	7.05	0.71	0.47	0.252	29
		'505847801'	-73.97	180.3	147.4	32	90	-71.93	1.8	1.15	-90	1.00541	1.09744	50	0.75	1.14	0.86	1.26	0.88	37.47	-33.53	-46.88	-57.13	317.78	-76.59	-4.15	71	434.98	1200	-47.9063	-54.375	-54.125	90.4688	488.702	-106.291	-4.59777	2.88	0.72	42.5625	1	0	14.27	19.68	4.79	7.08	1.25	1	0.105	19
		'506133241'	-82.17	153.1	140	16.14	190	-81.82	0.25	1.02	-90	0.301847	1.01103	160	0.79	1.14	0.81	1.18	0.68	41.16	-33.59	-49.53	-52.66	439.61	-102.89	-4.27	74.75	128.32	800	-46	-54.625	-54	91.5	573.626	-124.774	-4.59732	3.08	0.62	45.5	2	5.98	19.25	30.93	9.78	10.94	1.08	0.46	0.178	25
		'506226516'	-71.49	169.2	133.9	25.1	140	-70.85	0.62	1.05	-90	0.018795	1.00103	90	0.76	1.28	0.8	1.31	0.74	38.28	-31.53	-46.41	-53.31	318.61	-88.38	-3.61	69.81	173.06	960	-47.4063	-52.5313	-52.0625	88.9063	428.591	-110.518	-3.87801	3.06	0.74	41.5	1	4.28	12.82	18.53	7.58	5.96	1.4	0.6	0.122	17
		'507100117'	-80.45	227.7	218.8	22.76	110	-80.74	0.47	1.04	-70	NaN	NaN	NaN	0.63	1.61	0.65	1.7	0.62	36.72	-32.28	-48.78	-53.5	352.48	-119.09	-2.96	69	112.26	800	-48.625	-55	-54.3438	91.7813	512.026	-134.476	-3.80757	3.14	0.64	43.1563	7	0.98	22.83	29.86	11.48	8.7	1.08	0.77	0.205	29
		'507101551'	-65	321.1	307.9	NaN	50	-64.85	0.88	1.08	-30	NaN	NaN	NaN	0.97	NaN	1.01	NaN	0.78	41.97	-35.97	-44.34	-46.94	362.77	-91.7	-3.96	77.94	72.22	400	-43.9063	-46.6563	-46.6563	83.9375	391.993	-106.996	-3.66363	3.14	0.68	40.0313	6	18.14	19.99	29.63	5.42	8.92	1	0.6	0.197	25
		'507770911'	-76.19	159.9	142	20.2	230	-75.4	1.52	1.13	-90	0.907089	1.04232	160	0.83	0.7	0.91	0.77	0.64	35.72	-33.91	-49.84	-55.91	391.92	-102.11	-3.84	69.63	88.02	1040	-49.5	-57.9688	-57.1563	90.1875	529.764	-139.697	-3.79223	3.14	0.58	40.6875	1	21.28	14.75	24.85	8.23	8.79	1.11	0.11	0.124	16
		'507914933'	-72.06	273	253.4	12.6	110	-72.71	0.79	1.06	-50	0.246948	1.01137	70	0.78	1.26	0.85	1.31	0.9	28	-34.78	-44.72	-44.72	196.57	-85.86	-2.29	62.78	61.1	520	-31.2813	-55.1875	-54.6875	52.8438	186.107	-94.6204	-1.96688	3.16	0.76	21.5625	5	6.9	25.54	34.82	9.85	10.8	0.69	0.69	0.219	33
		'507918877'	-60.36	203.8	188.8	17.52	110	-60.02	0.47	1.03	-70	2.104	1.17566	70	0.87	0.69	0.91	0.91	0.72	35.03	-33.19	-50.22	-52.41	269.27	-106.97	-2.52	68.22	33.7	-70	-44.9063	-55.5313	-55.5313	84.625	353.199	-130.056	-2.71576	3.04	0.7	39.7188	1	21.34	23.5	33.6	10.47	9.92	0.38	0.13	0.166	27
		'508272216'	-73.1	212	189.7	15.03	130	-72.31	2.79	1.18	-90	NaN	NaN	NaN	0.79	1.07	0.86	1.31	0.83	30.88	-37.06	-46.16	-47.75	274.98	-103.94	-2.65	67.94	65.44	600	-42.6563	-53.5313	-53.1875	72.5313	315.677	-126.968	-2.48628	2.945	0.74	29.875	6	9.415	26.41	37.11	10.12	15.81	0.77	0.54	0.234	35
		'508275137'	-69.81	231.7	225.9	21.84	130	-69.29	0.57	1.05	-50	1.17449	1.07565	70	0.81	0.89	0.87	0.94	0.66	35.63	-32.63	-47.88	-54	285.31	-112.64	-2.53	68.25	78.28	540	-48.25	-56.0938	-55.6875	87.7813	416.735	-129.113	-3.22768	2.94	0.72	39.5313	1	13.8	19.67	29.72	12.21	7.4	0.67	0.2	0.172	23
		'508276760'	-65.86	257.7	240.1	121.88	50	-66.49	0.96	1.09	-50	NaN	NaN	NaN	0.7	NaN	0.72	NaN	0.88	40.03	-36.06	-44.59	-51.03	341.4	-83.56	-4.09	76.09	160.66	600	-38.8438	-46.7813	-46.7188	82.25	393.806	-97.7212	-4.0299	2.7	0.76	43.4063	4	2.34	16.64	27.12	6.84	12.09	0.88	0.63	0.163	25
		'508566646'	-77.45	207.2	197.8	29.24	90	-77.8	1.03	1.09	-70	0.900726	1.0734	50	0.77	1.18	0.83	1.27	0.82	31.66	-38.88	-50.97	-57.84	335.98	-77.91	-4.31	70.53	194.72	830	-47	-57.75	-57.125	75.8438	380.736	-93.9945	-4.05062	3.2	0.78	28.8438	3	5.64	17.1	24.09	9.23	6.53	1.11	0.78	0.16	21
		'508883033'	-75.73	224	210.6	30.16	150	-75.69	0.64	1.05	-70	2.8794	1.12371	150	0.75	0.62	0.82	0.92	0.72	29.28	-31.69	-47.72	-54.94	215.81	-85.91	-2.51	60.97	76.18	910	-47.5313	-52.75	-52.3438	86.4688	377.414	-119.571	-3.15641	3.02	0.66	38.9375	1	757.28	20.49	32.9	13.27	11.88	0.27	0.09	0.01	5
		'508887004'	-79.78	313.8	280	NaN	70	-79.06	0.76	1.07	-30	NaN	NaN	NaN	0.89	NaN	1	NaN	0.78	33.59	-34.28	-50.31	-57.03	241.5	-84.62	-2.85	67.87	120.4	830	-42.9063	-52.7813	-52.2813	77.125	315.683	-105.331	-2.99706	3.2	0.68	34.2188	1	50.56	16.46	39.13	12.26	8.13	0.7	0.1	0.126	18
		'508911693'	-71.42	190.6	168.2	17.7	90	-70.72	0.88	1.08	-70	0.772228	1.0526	70	0.75	1.1	0.85	1.16	0.7	44.28	-39.72	-44.66	-55.47	478.84	-108.43	-4.42	84	120.2	850	-45.9375	-51.2188	-51	89.0938	556.443	-138.891	-4.00634	2.98	0.6	43.1563	1	5.44	15.2	44.79	6.86	9.37	0.18	0.41	0.154	21
		'508980706'	-78.97	155.3	136.8	17.12	330	-79.37	1.28	1.11	-90	2.98511	1.10849	220	0.76	0.7	0.85	0.81	0.64	26	-32.03	-48	-58.91	234.98	-101.1	-2.32	58.03	31.74	960	-48.0625	-57.7813	-56.9375	82.5625	361.91	-125.553	-2.88254	3.16	0.76	34.5	1	339.48	NaN	NaN	NaN	NaN	0	0.07	0.015	3
		'508987256'	-76.14	170.1	157.7	16.38	270	-76.41	0.93	1.07	-90	1.15436	1.04917	160	0.79	0.75	0.85	0.84	0.74	30.13	-31.66	-47.09	-57.16	216.64	-90.67	-2.39	61.78	52.78	790	-46.2188	-59.0313	-58.5625	83.7188	360.716	-131.36	-2.74601	3.1	0.68	37.5	1	20.2	18.71	38.69	4.07	19	0.38	0.08	0.063	9
		'509005331'	-76.91	313.7	286	33.96	70	-76.67	2.08	1.18	-50	NaN	NaN	NaN	0.55	1.39	0.69	1.38	0.9	46.38	-40.69	-53.28	-56.16	454.67	-97.22	-4.68	87.06	94.2	840	-45.75	-57	-56.6563	88.3438	480.696	-107.159	-4.48582	3	0.8	42.5938	8	2.88	18.92	27.19	6.97	9.06	0.93	0.79	0.15	25
		'509515969'	-74.07	132	121.4	7.9	270	-74.87	0.45	1.04	-90	NaN	NaN	NaN	0.89	1	0.92	0.99	0.26	12.72	-38.66	-57.22	-57.22	382.39	-275.09	-1.39	51.38	148.82	500	-46.6563	-64.0313	-63.375	62.5625	450.637	-307.841	-1.46386	3.14	0.28	15.9063	4	0.28	136.61	197.63	51.88	85.18	1.5	1.39	1.146	163
		'509522358'	-66.45	136.6	107.2	6.2	180	-66.81	0.45	1.04	-110	-0.10787	0.993822	160	0.76	0.8	0.79	0.81	0.24	14.31	-29.97	-56.41	-56.41	337.17	-279.37	-1.21	44.28	750.28	460	-43.8438	-62.5	-62.375	63.3125	546.519	-373.878	-1.46176	2.92	0.24	19.4688	3	0.12	93.28	121.95	43.05	48.07	2.2	3	0.395	80
		'509617624'	-72.21	180.5	162.6	8.44	170	-72.06	0.52	1.05	-70	0.977253	1.04657	110	0.83	1.02	0.84	1.11	0.28	14.53	-31.72	-62.13	-62.13	336.63	-269.27	-1.25	46.25	19.06	420	-44.5625	-66.6875	-66.25	65.6875	487.891	-321.018	-1.51982	3.16	0.26	21.125	1	1.06	102.67	121.72	82.02	24.31	0.68	0.59	1.066	116
		'509620929'	-73.41	476.1	439.3	17.5	90	-73.4	0.53	1.05	-30	NaN	NaN	NaN	0.5	NaN	0.52	NaN	0.7	33.53	-47.44	-55.28	-55.28	350.8	-120.52	-2.91	80.97	12.46	-70	-46.2813	-56.25	-56.3438	82.4063	372.595	-126.593	-2.94326	2.48	0.7	36.125	6	24.98	36.6	147.97	7.37	95.28	1	0.75	0.327	16
		'509683388'	-67.49	167.3	156.5	10.48	170	-67.76	0.34	1.03	-90	0.534737	1.02388	150	0.86	0.79	0.87	0.82	0.28	13.84	-38.28	-61.44	-61.44	319.71	-392.83	-0.81	52.12	919.58	210	-44.8438	-62.5625	-62.5625	74.3438	613.595	-450.823	-1.36106	3.12	0.22	29.5	3	0.2	324.68	344.83	204.08	41.45	0.93	1.75	1.432	337
		'509881736'	-66.73	258.6	232.4	28.18	50	-66.9	0.81	1.07	-50	0.644344	1.0686	30	0.72	1.21	0.73	1.29	1.1	36.19	-42.5	-46	-50.69	281.51	-69.92	-4.03	78.69	231.2	380	-45.375	-47.9063	-47.25	84.75	359.514	-79.4806	-4.52329	3.32	0.9	39.375	4	2.02	26.93	53.34	13.09	15.83	0.91	0.41	0.242	34
		'510106222'	-67.29	160	153.8	14.16	110	-67.67	0.06	1	-90	NaN	NaN	NaN	0.87	1.11	0.89	1.1	0.96	38.38	-42.41	-50.09	-53.06	432.63	-67.1	-6.45	80.78	124.48	-30	-46.5	-55.5938	-54.75	81.4688	444.667	-78.8762	-5.63754	3.16	0.8	34.9688	5	0.44	20.19	33.71	8.52	11.22	1.31	0.62	0.191	27
		'510114363'	-74.74	120.5	110.6	12.86	270	-73.99	0.42	1.04	-110	-0.0363274	0.998855	180	0.87	1	0.9	1.07	1.1	35.56	-37.81	-47.72	-55.72	257.6	-60.61	-4.25	73.38	120.04	810	-46.0938	-56.2813	-55.0938	85.4063	414.941	-91.8588	-4.51717	3.42	0.78	39.3125	1	102.96	30.13	43.99	10.67	14.88	0.94	0.06	0.069	10
		'510136749'	-73.88	102.9	89.7	14.9	310	-73.1	0.74	1.08	-110	-0.0372543	0.997807	230	0.8	0.79	0.87	0.83	0.94	38.59	-42.56	-54.09	-58.75	376.08	-70.53	-5.33	81.16	100.52	870	-48.4063	-58.7188	-57.9375	90.9062	508.726	-96.3859	-5.27801	3.18	0.78	42.5	1	388.54	21.22	35	4.27	20.25	1	0.29	0.058	7
		'510395901'	-68.81	116.9	106.3	10.18	130	-68.32	0.43	1.04	-110	-0.121078	0.987142	70	0.83	1.17	0.87	1.17	1.16	28.78	-40.19	-46.09	-52.88	265.76	-56.76	-4.68	68.97	342.36	530	-45.6875	-52.875	-52.1563	79.9688	378.304	-76.9722	-4.91482	3.14	0.88	34.2813	3	7.52	16.8	31.02	9.86	9.42	1	0.54	0.142	23
		'510451636'	-70.73	268.3	253.9	17.6	50	-71.43	0.32	1.03	-50	1.38231	1.06314	50	0.72	1.63	0.76	1.74	0.68	36.31	-34.25	-51.28	-55.59	358.68	-119.27	-3.01	70.56	405.54	430	-44.6875	-52.4375	-51.9688	86.0625	520.267	-129.366	-4.02167	3.04	0.62	41.375	1	3.04	37.66	47.25	9.94	22.5	0.93	0.73	0.264	46
		'510658021'	-80.49	210.3	191	22.9	110	-80.24	0.24	1.02	-70	NaN	NaN	NaN	0.64	1.27	0.68	1.29	0.64	45.34	-36.97	-48.44	-52.44	468.37	-122.83	-3.81	82.31	134.92	810	-47.1563	-51.2813	-51.0938	94.1563	552.576	-125.389	-4.4069	3.1	0.66	47	4	8.68	20.53	30.97	5.69	12.21	1.13	0.63	0.229	30
		'510702304'	-66.95	475.7	451.1	36.44	70	-67.39	0.98	1.09	-30	NaN	NaN	NaN	0.52	1.04	0.62	1.04	0.7	31.19	-31.47	-45.34	-48.94	266.04	-95.3	-2.79	62.66	85.94	600	-41.8125	-52.4688	-52.5	76.375	421.558	-120.483	-3.4989	2.62	0.62	34.5625	5	1.92	26.57	40.07	12.53	13.56	0.88	0.53	0.223	35
		'510702728'	-75.28	208	192.1	23.02	90	-75.82	0.03	1	-70	-0.131252	0.989377	50	0.69	1.19	0.84	1.18	0.66	40.84	-36.5	-51.97	-58.56	378.36	-119.3	-3.17	77.34	523.88	710	-44.1563	-56.5625	-56.0938	86.4688	489.15	-135.781	-3.60251	3.04	0.62	42.3125	2	8.38	21.32	28.63	9.08	10.05	1	0.89	0.22	28
		'510706277'	-74.2	113.4	105.2	5.48	330	-74.51	0.36	1.03	-110	0.221193	1.00803	230	0.84	0.95	0.87	0.98	0.26	19.31	-44.25	-62.41	-62.41	491.14	-326.35	-1.5	63.56	6.82	530	-48.0313	-68.125	-67.9063	74.5313	582.211	-388.675	-1.49794	2.96	0.26	26.5	1	0.38	164.47	222.22	106.61	65.69	0.97	0.73	1.197	193
		'510715606'	-75.11	148.8	133.2	8.58	330	-74.1	1.53	1.12	-110	0.661394	1.02633	200	0.81	0.77	0.9	0.8	0.24	15.19	-41.63	-64.78	-64.78	452.28	-334.57	-1.35	56.81	7.52	450	-50.0313	-67.125	-67.0313	71.0313	567.699	-373.977	-1.51801	2.9	0.26	21	5	2	139.66	166.11	100.4	40.2	0.85	0.71	1.747	161
		'510946335'	-67.98	264	240	21.74	70	-66.75	1.39	1.08	-90	NaN	NaN	NaN	0.77	NaN	0.83	NaN	0.82	32.53	-37.13	-48.09	-51.53	313.14	-83.81	-3.74	69.66	92.84	600	-43.4688	-51.0938	-50.8438	77.3438	384.934	-99.8367	-3.85564	3.14	0.76	33.875	6	19.72	12.41	19.58	7.36	7.12	1.5	1	0.17	16
		'511244283'	-68.11	119	106.1	7.4	370	-68.55	0.55	1.05	-110	0.853382	1.03	270	0.8	0.82	0.84	0.85	0.24	12.47	-31.38	-55.66	-55.66	371.88	-267.22	-1.39	43.84	8.56	550	-41.4063	-61.25	-61.0625	64.4063	547.595	-362.909	-1.50891	2.94	0.24	23	1	2.8	140.06	190.84	110.74	36.23	0.87	0.42	1.371	151
		'512322162'	-74.57	179.2	152.2	21	110	-74.76	1.71	1.17	-70	NaN	NaN	NaN	0.73	1.1	0.79	1.18	1.02	32.63	-42.69	-50.63	-55.84	320.44	-67.63	-4.74	75.31	221.2	830	-40.75	-56.2188	-55.6563	71.4063	357.941	-86.9766	-4.11537	3.1	0.78	30.6563	5	6.96	18.79	31.21	6.26	10.38	1.22	0.89	0.174	27
		'513510227'	-78.27	120	105.4	20.12	190	-77.88	0.41	1.05	-90	NaN	NaN	NaN	0.78	1.09	0.82	1.12	1.04	40.66	-37.66	-47.66	-55.31	334.82	-67.25	-4.98	78.31	249.06	1500	-49.1563	-53.7188	-53.0938	92.1563	470.364	-78.7913	-5.96974	3	0.94	43	2	16.26	8.77	14.79	5.27	5.19	2	1	0.069	11
		'513531471'	-77.31	170.2	148.1	15.76	150	-77.76	0.08	0.99	-90	-0.561863	0.967475	90	0.65	1.16	0.66	1.24	0.74	47.44	-36.72	-45.69	-50.16	492.91	-97.35	-5.06	84.16	95.22	10	-49.8438	-55.1563	-54.5313	96.25	561.732	-112.456	-4.99511	2.98	0.74	46.4063	4	3.54	11.58	21.03	7.31	5.02	0.83	0.5	0.099	14
		'513579447'	-72.61	476.2	457.6	34.08	50	-72.07	0.71	1.05	-30	NaN	NaN	NaN	0.67	NaN	0.72	NaN	0.62	35.5	-37.59	-51.34	-54.94	396.63	-123.41	-3.21	73.09	835.46	480	-43.0938	-54.75	-54.4375	75.3438	479.962	-160.081	-2.99825	2.98	0.5	32.25	1	0.84	33.56	43.5	20.44	10.74	1	0.78	0.253	40
		'513591094'	-77.26	110.9	91.1	46.74	300	-77.79	0.12	1.01	-110	0.585435	1.02637	210	0.66	0.95	0.67	0.97	1.04	39.06	-30.59	-45.5	-50.09	318.83	-57.95	-5.5	69.66	154.88	1800	-50.375	-52.9688	-52.1875	95.0625	438.893	-98.3581	-4.46219	3.22	0.84	44.6875	5	18.84	11.4	18.74	5.21	6.98	1.13	0.75	0.075	16
		'513593674'	-81.37	159.5	155.1	22.92	150	-80.92	0.26	1.02	-70	2.22846	1.10435	90	0.84	1.38	0.87	1.61	0.66	40.28	-35.94	-49.34	-51.03	442.62	-112.34	-3.94	76.22	73.14	700	-46.2813	-54.6875	-54.6563	88.5313	623.46	-132.893	-4.69146	2.78	0.6	42.25	3	165.88	19.3	32.84	10.08	12.71	0.94	0.18	0.056	16
		'513800575'	-58.99	422.5	392.2	34.28	40	-59.96	1.07	1.05	-90	NaN	NaN	NaN	0.56	NaN	0.58	NaN	0.84	26.5	-39.5	-49.97	-55	292.36	-83.44	-3.5	66	194.9	-90	-43.3125	-53.875	-53.8125	77.8438	400.366	-117.928	-3.395	2.66	0.68	34.5313	4	1.78	17.27	25.08	11.48	7.01	0.86	0.71	0.289	23
		'513803975'	-73.92	202.4	204.3	25.56	110	-73.95	0.57	1.04	-70	4.25072	1.18431	95	0.86	0.67	0.94	0.8	0.68	36.97	-37.31	-51	-57.84	413.95	-98.4	-4.21	74.28	68.9	-90	-48.375	-57.5313	-56.7188	85.0938	487.366	-117.102	-4.1619	3.16	0.66	36.7188	1	18.46	16.47	26.1	10.19	8.17	1	0.67	0.166	22
		'513832252'	-79.56	190.4	162.7	17.46	80	-79.48	1.28	1.13	-70	NaN	NaN	NaN	0.66	1.32	0.74	1.31	0.68	35.66	-31.5	-48.34	-58.06	333.14	-95.6	-3.48	67.16	197.62	50	-46.7813	-55.1563	-54.6563	85.8125	498.519	-120.454	-4.13866	2.98	0.64	39.0313	3	15.92	22.67	30.22	9.5	11.01	0.93	0.86	0.189	29
		'513843815'	-72.18	124	77.1	19.68	220	-72.69	0.24	1.02	-110	2.05345	1.15291	140	0.9	0.82	0.92	0.92	0.8	34.41	-38.5	-51.34	-58	350.17	-91.49	-3.83	72.91	67.74	850	-46.2813	-56.4688	-55.9063	87.125	471.937	-126.12	-3.74198	3.12	0.66	40.8438	1	16.42	16	29.08	7.58	10.87	0.75	0.17	0.099	17
		'513877604'	-71.26	187.9	160.9	29.62	120	-70	1.86	1.18	-70	4.5153	1.22895	115	0.7	0.62	0.84	0.74	0.7	39.66	-36.75	-49.19	-55.78	372.84	-106.28	-3.51	76.41	114.08	-90	-46.4063	-58.5625	-57.6563	82.4063	419.566	-116.617	-3.59782	3.2	0.66	36	1	13.2	13.42	24.08	7.51	9.9	1	0.27	0.132	16
		'513879001'	-67.74	203.3	175	29.56	130	-66.86	0.82	1.08	-70	NaN	NaN	NaN	0.69	NaN	0.71	NaN	1.08	27.38	-34.63	-49.69	-54.22	222.25	-53.22	-4.18	62	110.1	800	-43.3438	-55.7188	-55.5	73.6875	314.116	-77.1289	-4.07261	2.74	0.92	30.3438	3	9.96	12.54	20.1	7.25	6.93	0.9	0.4	0.097	17
		'514530024'	-75.68	296.6	271.7	21.88	60	-75.51	0.17	1.01	-50	NaN	NaN	NaN	0.69	1.22	0.71	1.21	0.74	38	-35.25	-52.28	-56.47	367.26	-102.16	-3.59	73.25	258.08	550	-46.25	-55.9375	-55.5313	91.3125	595.211	-124.397	-4.78476	2.98	0.64	45.0625	1	2.34	32.63	42.11	17.16	13.1	0.95	0.7	0.274	40
		'514544971'	-76.41	274.8	267	114.26	50	-73.76	0.56	1.05	-50	NaN	NaN	NaN	0.64	NaN	0.69	NaN	0.72	41.38	-35.5	-52.5	-58.06	420.91	-104.82	-4.02	76.88	136.26	850	-45.5625	-54.3438	-53.7813	89.9063	499.241	-114.591	-4.35673	3.16	0.74	44.3438	5	0.62	17.64	26.77	4.49	9.96	1	0.67	0.19	25
		'514767977'	-78.31	333.9	277.4	13.56	60	-78.02	2.11	1.17	-50	NaN	NaN	NaN	0.59	1.08	0.68	1.23	0.38	28.94	-40.69	-57.34	-57.56	522.45	-222.01	-2.35	69.63	58.74	-30	-47.4063	-62.3438	-62.1563	81.5625	653.524	-283.002	-2.30925	3.1	0.34	34.1563	1	49.22	102.67	193.05	7.55	87.51	0.27	0.02	0.251	25
		'514824979'	-73.35	542.9	390.6	NaN	70	-73.6	1.78	1.1	-70	NaN	NaN	NaN	0.43	0.82	0.46	0.81	0.72	20.03	-38.72	-50.47	-50.47	224	-88.11	-2.54	58.75	114.16	-110	-47.2813	-64.1563	-63.625	75.9063	455.945	-147.208	-3.09729	3.38	0.5	28.625	8	5.1	46.86	65.58	6.34	44.53	0.91	0.45	0.219	23
		'514825708'	-64.2	161	148.7	6.64	70	-64.28	0.52	1.04	-90	0.336437	1.03712	50	0.81	1.31	0.85	1.32	0.92	16.63	-32.19	-52.84	-54.38	177.55	-57.47	-3.09	48.81	311.2	410	-37.3438	-59.375	-59	66.4688	378.913	-136.959	-2.76662	3	0.5	29.125	4	2.64	29.29	38.51	11.3	14.24	0.94	0.67	0.226	38
		'514907630'	-63.34	530.6	503.2	37.4	30	-64.05	0.83	1.06	-30	NaN	NaN	NaN	0.43	NaN	0.46	NaN	0.78	22.91	-37.03	-45.5	-46.69	250.33	-72.61	-3.45	59.94	176.4	-150	-42.0313	-55.4375	-55.5625	69.2188	379.011	-118.807	-3.19013	2.36	0.62	27.1875	1	10.64	43.14	82.29	4.76	43.5	0.62	0.31	0.2	14
		'515059388'	-67.31	179.6	161.8	20.94	70	-67.12	0.13	0.99	-70	NaN	NaN	NaN	0.72	1.24	0.74	1.29	0.76	37.34	-38.38	-52.72	-57.09	412.64	-92.27	-4.47	75.72	195.1	-90	-48.9375	-60.4063	-60.4688	81.4375	508.62	-135.321	-3.75862	2.58	0.62	32.5	3	11.1	21.22	29.39	6.28	11.54	1.08	0.92	0.168	29
		'515188639'	-63.68	231.3	198.2	40.48	90	-63.65	0.26	1.02	-70	5.45802	1.31948	70	0.8	0.84	0.82	1.06	0.76	28.25	-34.03	-49.69	-53	270.67	-78.41	-3.45	62.28	57.92	530	-45.6563	-54.6875	-54.1875	83.2813	469.794	-102.93	-4.5642	3.04	0.72	37.625	2	17.56	21.47	29.6	14.17	7.41	0.71	0.36	0.17	25
		'515199779'	-75.5	290.4	251.1	49.68	70	-74.34	2.12	1.19	-50	2.67088	1.16216	55	0.66	0.84	0.81	0.93	0.66	36.16	-40.84	-49.75	-56.22	342.08	-116.6	-2.93	77	65.46	640	-47.5	-51	-51	85.5	408.651	-126.155	-3.23928	3.04	0.64	38	1	44.16	18.29	44.07	11.6	6.78	0.6	0.07	0.069	11
		'515202564'	-78.01	177.8	165.7	56.9	100	-77.44	0.57	1.05	-90	0.135525	1.00951	130	0.68	0.59	0.72	0.61	0.7	34.25	-37.28	-52.38	-60.78	400.33	-101.91	-3.93	71.53	379.48	1070	-46.0938	-55.2813	-54.6563	82.4375	491.598	-116.169	-4.23174	3.24	0.66	36.3438	1	3.96	22.97	31.12	10.25	10.67	1.17	0.92	0.197	29
		'515249852'	-74.25	144.9	118.8	33.88	110	-74.51	1.57	1.15	-90	NaN	NaN	NaN	0.8	1.05	0.92	1.15	0.68	37.16	-42.66	-52.06	-58.47	414.16	-125.28	-3.31	79.81	80.68	790	-50.0625	-57	-56.5313	86.4375	487.685	-136.854	-3.56355	3	0.66	36.375	7	1.72	24.41	32.51	10.61	10.26	0.93	1	0.206	32
		'515264431'	-63.55	309.7	293	NaN	40	-63.35	1.43	1.09	-50	NaN	NaN	NaN	0.94	NaN	0.98	NaN	0.66	27.19	-40.69	-55.66	-55.66	325.51	-103.92	-3.13	67.88	63.68	230	-43	-59.1875	-58.9688	75.125	425.651	-121.303	-3.50899	3.1	0.6	32.125	1	880.1	68.4	105.59	34.49	39.22	0.35	0.35	0.053	7
		'515296303'	-78.09	150.3	131.9	6.94	210	-78.76	0.47	1.04	-90	1.4649	1.05208	160	0.8	1.09	0.84	1.1	0.32	12.13	-36.16	-60.84	-60.84	320.09	-221.97	-1.44	48.28	19.04	520	-47.8125	-68.2188	-67.5625	67.2813	458.793	-290.975	-1.57675	3.14	0.3	19.4688	1	0.96	123.15	149.25	83.25	40.06	0.89	0.69	1.255	146
		'515302868'	-77.51	153.1	142.7	8	270	-77.9	0.21	1.02	-90	0.709778	1.02798	160	0.81	0.97	0.82	1.01	0.32	15.75	-43.81	-62.13	-62.13	413.83	-260.19	-1.59	59.56	9.52	450	-49.2813	-68.3438	-67.5938	70.3125	429.751	-276.431	-1.55464	3.22	0.32	21.0313	1	0.66	155.28	203.25	111.31	47.98	0.85	0.3	1.174	175
		'515305346'	-77.5	140.6	127.9	6.98	200	-78.02	0.85	1.07	-110	0.552183	1.01991	160	0.77	1.21	0.83	1.28	0.28	18.28	-40.16	-61.13	-61.13	413.07	-305.78	-1.35	58.44	29.3	520	-48.5	-67.4063	-66.7813	68.4063	505.33	-315.957	-1.59936	3.14	0.28	19.9063	1	0.22	164.47	208.33	99.84	57.51	1	0.78	1.173	199
		'515435668'	-68.23	280.1	235.1	39.62	90	-67.27	2.08	1.19	-50	NaN	NaN	NaN	0.75	0.71	0.88	0.67	0.96	34.19	-38.81	-49.84	-54	320.46	-65.8	-4.87	73	361.84	630	-42.5	-58.2813	-57.9063	75.25	393.988	-95.211	-4.13805	3.1	0.68	32.75	4	2.42	20.96	33.4	9.79	10.57	3	1.2	0.189	26
		'515462796'	-74.37	209.6	199.4	16.52	70	-74.4	0.23	1.02	-70	NaN	NaN	NaN	0.75	1.07	0.77	1.1	0.96	39.56	-42.66	-50.47	-59.09	362.15	-76.67	-4.72	82.22	876.68	520	-46.7188	-55.0625	-54.1563	83.9375	387.948	-86.4307	-4.48854	3.28	0.82	37.2188	1	14.56	29.53	45.71	7.21	16.62	1.4	1.1	0.272	41
		'515524026'	-58.45	461.4	421	42.64	30	-59.99	0.31	1.03	-30	2.1151	1.21406	30	0.72	0.71	0.78	0.87	0.8	34.91	-34.03	-49.16	-54.97	292.7	-83.25	-3.52	68.94	135.68	310	-40.5938	-51.6875	-50.8125	76.125	366.681	-99.8158	-3.67358	3.72	0.68	35.5313	1	4.16	20.15	29.45	9.73	10.83	0.67	0.47	0.192	25
		'515771244'	-68.73	185.8	177.6	20.88	70	-68.54	0.35	1.03	-70	NaN	NaN	NaN	0.79	1.18	0.82	1.2	1.16	21.88	-42.03	-48.03	-56	251.05	-48.46	-5.18	63.91	399.98	560	-44.9688	-54.4688	-53.8125	69.5	339.776	-80.506	-4.22051	3.16	0.76	24.5313	3	33.6	12.77	18.39	6.45	5.37	2	1.5	0.169	16
		'515949222'	-75.89	220.5	210.6	15.66	110	-75.8	0.42	1.03	-70	1.29024	1.05999	115	0.67	0.65	0.71	0.69	0.62	36.88	-32.72	-52.78	-55.78	381.98	-111.77	-3.42	69.59	118.6	760	-45.9063	-56.4688	-55.7188	86.7813	529.223	-129.773	-4.07806	3.22	0.6	40.875	1	0.62	22.73	29.32	11.7	8.06	0.86	0.64	0.225	28
		'515986607'	-76.71	93.4	84.8	11.6	470	-76.35	0.34	1.04	-110	0.698793	1.02769	290	0.83	0.88	0.86	0.94	0.72	33.38	-32.09	-45.44	-57.25	223.75	-93.24	-2.4	65.47	36.94	1000	-45.3438	-57.7813	-57.125	79.7188	338.148	-126.274	-2.67789	3.1	0.68	34.375	1	26.26	11.96	30.28	3.3	12.59	0.33	0.33	0.063	12
		'516086402'	-73.89	206.3	191.1	16.52	150	-73.1	1.3	1.1	-70	0.739681	1.03262	110	0.83	0.97	0.91	0.98	0.76	41.38	-37.09	-48.06	-48.28	394.01	-98.04	-4.02	78.47	50.7	640	-45.6875	-56.9063	-56.5	89.0938	483.176	-121.916	-3.9632	3.06	0.68	43.4063	4	1.92	25.88	36.5	8.89	16.99	0.7	0.55	0.248	35
		'516362762'	-72.28	398.7	383	NaN	110	-75.77	0.31	0.98	-30	NaN	NaN	NaN	0.98	NaN	1.02	NaN	0.58	19.84	-35.53	-53.66	-53.66	242.95	-115.21	-2.11	55.38	49.48	460	-44.25	-62.0625	-61.75	60.6562	301.235	-161.746	-1.86239	3.32	0.46	16.4063	6	488.8	37.76	98.62	4.17	34.54	0.8	0.2	NaN	6
		'516880237'	-69.59	286.1	272.2	14.48	90	-68.59	0.03	1	-50	0.547581	1.03729	50	0.79	1.04	0.81	1.13	0.94	8.66	-35.34	-51.28	-52.28	148.23	-53.51	-2.77	44	263.26	380	-38	-60.375	-59.4063	48.3125	223.557	-98.7008	-2.26499	3.14	0.56	10.3125	5	3.34	23.62	60.39	8.12	27.38	0.9	0.33	0.193	29
		'516881226'	-77.71	331.1	318.9	30.06	70	-77.08	0.09	1.01	-50	0.238129	1.01196	50	0.65	1.2	0.66	1.22	0.84	18.34	-36.28	-49.22	-53.81	208.16	-79.59	-2.62	54.63	195.26	680	-38.1875	-54.0313	-53.125	58.375	284.94	-111.055	-2.56576	3.26	0.7	20.1875	2	1.7	29.94	45.33	11.38	21.32	1	0.69	0.305	44
		'516916566'	-70.21	544.3	523.7	26.52	30	-69.51	0.28	1.02	-30	1.68483	1.23293	20	0.56	NaN	0.58	NaN	0.7	42.16	-38.09	-54.72	-58.59	426.96	-121.65	-3.51	80.25	232.04	380	-43.6563	-55.2188	-54.6563	84.0313	505.633	-136.715	-3.69844	3.14	0.62	40.375	2	8.88	25.05	43.12	18.17	18.31	1	0.88	0.292	41
		'517077548'	-72.98	91.7	85.6	11.06	410	-72.14	0.18	1.02	-110	1.89522	1.07972	290	0.79	0.83	0.81	0.95	0.64	25	-26.88	-41.97	-56.19	157.75	-89.88	-1.76	51.88	33.5	990	-47	-55.4375	-54.2188	84	304.932	-119.673	-2.54805	3.08	0.76	37	1	188.38	21.6	45.04	1.47	24.55	0.07	0.13	0.007	6
		'517319635'	-75.59	187.1	185.2	21.84	110	-75.37	0.11	1.01	-70	1.73811	1.09293	110	0.8	0.81	0.8	1.09	0.76	36.25	-38.16	-49.84	-56.22	387.96	-96.13	-4.04	74.41	154.44	1080	-43.9063	-50.25	-49.5625	77.7813	404.264	-106.707	-3.78854	3.26	0.74	33.875	1	26.84	12.37	21.3	7.2	7.35	0.9	0.3	0.126	14
		'517330781'	-68.27	453.4	396.1	38.2	30	-66.33	0.07	0.99	-30	NaN	NaN	NaN	0.68	NaN	0.71	NaN	0.64	32.56	-42.56	-61.41	-61.41	341.43	-123.97	-2.75	75.13	132.82	400	-44.6875	-64.5	-64.4375	74.4375	363.795	-156.484	-2.32481	3.2	0.5	29.75	5	3.64	17.84	57.09	4.36	36.29	1	0.5	0.12	13
		'517345160'	-58.35	484.9	464.7	60.64	20	-58.73	0.79	0.94	-30	NaN	NaN	NaN	0.69	NaN	0.72	NaN	0.64	23.81	-32.84	-54.19	-54.19	229.58	-107.1	-2.14	56.66	202.44	330	-35.6563	-59.5625	-59.5625	61.4063	271.584	-121.243	-2.23999	2.98	0.62	25.75	1	4.56	20.59	45.22	9.15	17.2	0.68	0.32	0.197	31
		'517645929'	-71.34	295.5	284.3	47.46	60	-69.55	1.06	1.08	-50	NaN	NaN	NaN	0.67	1.01	0.71	1.08	0.86	31.41	-34.88	-47.28	-54	336.22	-73.45	-4.58	66.28	411.88	640	-46.0625	-55.7188	-55.2188	80.5313	425.203	-98.1147	-4.33373	3.24	0.78	34.4688	1	11.9	21.83	32.97	11.69	10.91	1.17	0.58	0.194	27
		'517647182'	-71.24	291.7	276.9	NaN	30	-68.68	0.58	0.95	-30	1.60859	1.17756	30	0.97	1.04	1.02	1.22	0.66	33.19	-33.72	-46.47	-56.88	295.97	-113.23	-2.61	66.91	344.48	600	-42.5	-51.9063	-51.9063	75.0313	402.726	-137.052	-2.9385	3	0.62	32.5313	2	2.8	22.47	30.27	17.68	6.02	1.09	0.55	0.199	26
		'517753911'	-79.51	182	157	29.64	130	-79.3	0.66	1.06	-90	NaN	NaN	NaN	0.64	1.16	0.67	1.27	0.8	33.91	-35.97	-47.06	-54.47	331.41	-85.31	-3.88	69.88	151.96	890	-49.3438	-53.3125	-52.75	90.6875	475.302	-101.455	-4.68486	3.14	0.8	41.3438	3	2.78	15.16	24.19	7.21	8.45	0.92	0.58	0.122	22
		'517974394'	-77.7	203.3	198.3	26.06	110	-77.15	0.33	1.03	-70	NaN	NaN	NaN	0.69	1.13	0.74	1.18	0.68	45.06	-36.78	-48.69	-52.94	484.99	-114.25	-4.25	81.84	111.6	1020	-44.375	-51.1875	-50.5313	84.375	471.037	-123.194	-3.82354	3.16	0.68	40	5	19.62	16.91	26.16	9.81	7.55	1	0.42	0.158	21
		'517977609'	-74.62	275.6	248	23.68	70	-72.31	0.95	1.08	-50	0.754803	1.05336	70	0.67	0.73	0.68	0.77	0.68	39.31	-35.78	-50.03	-53.78	394.57	-109.63	-3.6	75.09	225.56	680	-47.2188	-54.75	-54.2813	88.0625	497.433	-123.597	-4.02462	3.04	0.62	40.8438	3	27.06	18.44	29.85	5.49	14.55	0.86	0.57	0.178	24
		'517981878'	-62.1	210.4	180.5	35.58	80	-62.02	0.12	1.01	-70	3.85395	1.28731	70	0.87	0.79	0.92	1.16	0.68	38.91	-35.16	-45.78	-52.47	357.43	-114.05	-3.13	74.06	84.98	500	-42.8438	-50.1563	-49.8125	82.2813	428.398	-127.681	-3.35522	3.06	0.6	39.4375	1	183.8	15.48	24.95	6.69	7.52	0.64	0.18	0.09	16
		'517982558'	-74.22	159.7	140.6	22.26	80	-73.86	1.5	1.15	-90	1.30917	1.15741	50	0.7	1.04	0.81	1.21	0.8	38.47	-42	-52.28	-60.5	408.82	-91.78	-4.45	80.47	251.1	1000	-49.0313	-56.125	-55.7188	90.9063	526.863	-106.188	-4.96161	2.94	0.72	41.875	2	12.66	20.11	27.6	8.78	9.18	1.09	0.64	0.163	26
		'518238899'	-69.04	145.8	143.9	19.22	190	-68.9	0.08	0.99	-90	-0.0211945	0.99881	130	0.94	0.94	0.94	0.99	0.76	38.22	-30.72	-45.44	-49.81	401.95	-79.14	-5.08	68.94	90.68	1000	-44	-52.8438	-52.2188	84.7188	492.585	-106.741	-4.61476	3.1	0.68	40.7188	1	8.18	20.17	33.35	10.17	10.71	1.07	0.36	0.191	24
		'518271679'	-77.2	178.8	162.8	19.94	100	-77.13	1.12	1.09	-90	NaN	NaN	NaN	0.71	1.15	0.78	1.26	0.72	35.44	-37.97	-49.75	-57.56	365.14	-102.54	-3.56	73.41	187.6	800	-47.4375	-55.8125	-55.0313	80.5313	406.778	-111.846	-3.63696	3.34	0.7	33.0938	2	0.08	20.57	28.72	9.25	8.96	1.08	0.83	0.172	27
		'518287095'	-74.07	133.1	116.8	22.22	170	-73.77	0.96	1.08	-110	0.786463	1.05659	100	0.77	1.07	0.84	1.11	0.92	31.78	-34.66	-46.13	-54.56	312.35	-65.85	-4.74	66.44	300.88	-90	-43.6875	-53.3438	-52.5	72.8125	353.052	-82.1175	-4.29935	3.16	0.82	29.125	1	8.44	15.13	24.58	7.76	7.12	1.18	0.73	0.114	19
		'519517188'	-73.6	179.9	160.7	10.16	160	-73.32	1.04	1.1	-70	0.63431	1.03358	100	0.75	1.16	0.84	1.16	0.36	23	-35.88	-53.03	-57.19	425.32	-188.97	-2.25	58.88	26.38	500	-45.75	-58.8125	-58.1563	77.0313	576.78	-245.567	-2.34877	3.16	0.36	31.2813	1	840	97.09	168.91	14.35	66.73	0.21	0.04	0.046	10
		'519549081'	-68.13	234.2	216.6	17.66	90	-68.1	0.86	1.08	-50	NaN	NaN	NaN	0.88	0.8	0.95	0.93	0.56	42.91	-37.97	-49.06	-57.91	510.33	-135.4	-3.77	80.88	67.98	470	-39.3125	-52.875	-52.625	80.5	534.867	-160.993	-3.32229	2.84	0.5	41.1875	1	29.54	28.67	62.72	17.46	12.56	0.55	0.23	0.269	36
		'519751607'	-74.11	237.4	189.6	13.32	90	-74.42	4.7	1.49	-70	NaN	NaN	NaN	0.51	1.21	0.79	1.36	0.36	27.25	-37.94	-55.97	-59.38	502.79	-222.41	-2.26	65.19	45.34	400	-44.1875	-57.5313	-57.5313	82.0625	675.203	-248.981	-2.71187	3.14	0.36	37.875	1	974.36	151.98	251.38	127.29	78.22	0	1	0.021	3
		'520347870'	-72.7	414.4	357.8	17.78	50	-72.34	1.9	1.15	-50	-0.00274658	0.999819	30	0.49	1.22	0.55	1.22	0.48	11.44	-41.84	-51.19	-51.97	317.02	-124.31	-2.55	53.28	96.64	-70	-45.4063	-59.2188	-59	72.7188	525.678	-189.561	-2.77314	2.96	0.4	27.3125	1	253.78	42.02	165.45	3.38	119.96	0.11	0.11	0.096	9
		'521399472'	-79.2	95	88.1	20.12	190	-79.63	0.01	1	-110	-0.241919	0.983685	120	0.78	1.41	0.78	1.38	0.8	34.28	-37.44	-48.53	-55.78	333.1	-88.11	-3.78	71.72	252.66	1690	-47.2813	-54.5938	-53.625	83.7188	414.389	-101.581	-4.07941	3.24	0.8	36.4375	3	11.7	14.79	19.34	6.2	6.57	1.5	1.5	0.121	19
		'521409057'	-79.35	95.9	75	13.26	210	NaN	NaN	NaN	NaN	-0.502911	0.969398	130	0.82	1.39	0.82	1.37	0.74	49.72	-38.44	-48.59	-54.16	469.86	-110.81	-4.24	88.16	168.52	1180	-48.1563	-54	-53.3438	98.625	519.06	-115.598	-4.49022	3.14	0.74	50.4688	5	16.62	13.46	20.91	4.38	9.27	1.14	0.57	0.117	20
		'521625948'	-84.27	100	87.9	10.26	210	-84.85	0.38	1.05	-110	-0.725713	0.977282	186.667	0.68	1.24	0.72	1.26	0.84	42.28	-39.72	-47.28	-55.5	370.19	-93.53	-3.96	82	343.84	1380	-46.6563	-52.9375	-52	88.4062	411.173	-99.5237	-4.1314	3.16	0.82	41.75	3	6.08	12.66	18.71	6.36	4.29	1	0.86	0.093	15
		'521958756'	-74.23	228.7	213	22.18	90	-73.41	0.26	1.02	-70	0.102699	1.00903	50	0.82	0.99	0.82	1	0.76	32	-35	-53	-57.5	289.19	-89.05	-3.25	67	221.58	600	-49.0625	-58.0313	-57.875	88.7188	541.333	-118.329	-4.57483	2.88	0.64	39.6563	1	0.16	29.34	37.3	16.25	11.35	0.78	0.67	0.283	37
		'522108467'	-64.87	482.8	453.2	25.26	40	-64.15	0.49	1.04	-30	NaN	NaN	NaN	0.65	NaN	0.75	NaN	0.56	43.56	-36.03	-49.22	-52.69	478.48	-134.04	-3.57	79.59	111.82	300	-39.7813	-53.6563	-53.6563	83.3125	548.022	-201.433	-2.72061	3.16	0.42	43.5313	2	2.24	38.21	77.16	18.26	21.68	0.64	0.26	0.328	48
		'522147522'	-73.12	185.6	160.4	11.64	150	-72.76	1.5	1.12	-90	-0.459152	0.982251	110	0.74	NaN	0.84	1.21	0.68	46.5	-33.41	-52.75	-53.03	395.96	-133.67	-2.96	79.91	251.24	570	-44.9063	-60.5938	-60.0625	89.9063	458.967	-160.599	-2.85785	3.14	0.64	45	2	0.5	22.84	31.53	8.23	12.26	0.93	0.71	0.209	30
		'522152249'	-77.7	250.2	210	26.22	190	-77.53	1.17	1.09	-70	4.93501	1.18389	130	0.67	0.73	0.78	0.94	0.84	30.38	-32.16	-44.84	-57.44	229.61	-93.11	-2.47	62.53	33.22	-70	-49.5938	-58.5	-58.2813	85.5313	420.13	-116.633	-3.60217	2.84	0.76	35.9375	1	709.92	NaN	NaN	NaN	NaN	0	0.09	0.008	4
		'522257166'	-75.06	256.3	237.4	11.08	110	-75.59	0.54	1.05	-50	NaN	NaN	NaN	0.7	1.05	0.74	1.01	0.86	26.5	-35.31	-56	-57.25	283.35	-60.76	-4.66	61.81	132.06	510	-38.9063	-63.125	-62.1875	68.0937	357.148	-114.031	-3.13202	3.2	0.56	29.1875	6	10.72	21.46	32.98	6.01	11.33	0.94	0.5	0.176	28
		'522260244'	-65	299.9	301.3	18.62	60	-64.91	0.79	1.05	-50	NaN	NaN	NaN	0.9	NaN	0.95	NaN	0.58	41.72	-34.28	-45	-45	392.72	-124.39	-3.16	76	97.74	500	-37	-46.7188	-46.7188	78.0938	426.709	-145.495	-2.93281	2.82	0.54	41.0938	2	199.42	20.98	136.14	10.13	35.35	0.45	0.09	0.16	14
		'522408506'	-65.34	423.5	404.4	42.62	30	-64.6	0.37	1.03	-30	NaN	NaN	NaN	0.78	NaN	0.84	NaN	0.62	14.28	-41.75	-51.38	-54.25	269.23	-98.87	-2.72	56.03	232.7	-90	-49.125	-55.0313	-54.375	61.875	303.011	-129.671	-2.33677	3.88	0.54	12.75	2	31.26	14.7	25.74	5.52	8.14	1.33	0.67	0.415	19
		'522418855'	-75.1	332.6	282.7	29.04	90	-75.12	2.89	1.18	-70	1.09869	1.06941	50	0.64	0.95	0.73	1.02	0.5	20.5	-38.59	-49.56	-49.56	363.6	-129.48	-2.81	59.09	34.64	-70	-44.4688	-59.2813	-58.7813	63.25	372.841	-139.947	-2.66416	3.04	0.5	18.7813	9	0.68	63.94	118.15	11.8	58.8	0.83	0.38	0.532	68
		'523478821'	-71.31	244.2	225.9	16.12	60	-70.99	0.18	1.01	-50	NaN	NaN	NaN	0.9	NaN	0.93	NaN	0.52	40.44	-46.63	-56.91	-60.78	535.52	-165.21	-3.24	87.06	192.9	500	-46.1563	-55.5	-55.5	88.6563	574.863	-184.378	-3.11785	3.24	0.48	42.5	1	8.64	34.55	82.76	17.24	15.06	0.5	0.3	0.351	45
		'523729022'	-77.62	227	223	38.82	130	-76.77	0.91	1.06	-70	1.40454	1.06536	90	0.83	1.05	0.85	1.19	0.66	35.41	-35.69	-49.31	-55.84	323.91	-104.99	-3.09	71.09	92.96	970	-46.5313	-54	-53.5	81.9688	374.919	-121.486	-3.0861	3.02	0.6	35.4375	1	18.44	12.41	26.69	8.73	6.77	0.64	0.27	0.139	15
		'524090036'	-71.16	172.2	167.4	18.66	190	-71.05	0.46	0.96	-70	2.47694	1.14334	140	0.93	0.68	0.98	0.87	0.82	26.53	-34.63	-49.97	-57.09	233.92	-72.82	-3.21	61.16	54.86	770	-46.4688	-58.375	-57.5938	76.25	330.12	-98.6883	-3.34508	3.14	0.68	29.7813	1	858.82	NaN	NaN	NaN	NaN	0.33	0.33	0.033	4
		'524675712'	-74.65	196.1	175	9.46	100	-74.35	0.73	1.06	-90	NaN	NaN	NaN	0.6	1.27	0.64	1.28	0.48	28.47	-39.34	-48.84	-49.94	489.68	-143.19	-3.42	67.81	52.74	450	-50.1875	-53.25	-52.4375	84.7813	643.24	-176.702	-3.64025	3.16	0.46	34.5937	6	14.62	28.06	72.26	8.73	26.07	0.67	0.27	0.256	37
		'524689239'	-67.13	195.8	176.9	23.36	120	-67.15	0.57	1.05	-70	0.272522	1.02144	70	0.83	0.94	0.87	0.99	0.64	32.5	-29.94	-47.13	-54.16	331.35	-106.75	-3.1	62.44	51.62	400	-41.1563	-56.7188	-56.8125	75.0313	465.64	-132.703	-3.50889	2.58	0.6	33.875	1	9.7	34.08	53.76	9.03	21.97	0.75	0.19	0.203	28
		'524693113'	-65.72	345.3	318.1	11.58	30	-65.5	0.61	1.04	-50	NaN	NaN	NaN	0.74	NaN	0.78	NaN	0.62	26.78	-44.09	-51.09	-53.66	432.73	-117.96	-3.67	70.88	64.64	-90	-44.6563	-54.9063	-54.3125	77.7187	551.789	-147.686	-3.73622	3.2	0.5	33.0625	6	1.08	58.14	98.54	18.71	31.55	0.76	0.43	0.615	77
		'524850271'	-62.07	333.1	312.5	42.24	50	-60.49	0.28	0.98	-50	NaN	NaN	NaN	0.86	0.8	0.88	0.99	0.82	36.09	-34.78	-47	-53.25	234.55	-85.47	-2.74	70.88	96.04	480	-43.1563	-51.5625	-51.375	79.4688	279.278	-102.379	-2.72789	3.16	0.74	36.3125	1	0.98	14.29	28.99	9.71	6.18	0.64	0.29	0.133	18
		'524857207'	-67.79	125.8	97.3	14.64	110	-67.1	1.77	1.18	-90	NaN	NaN	NaN	0.79	0.96	0.97	1	0.66	26	-40.06	-46.34	-55.84	288.47	-117.91	-2.45	66.06	98.4	710	-46.8438	-54.1563	-53.8125	76.625	370.436	-136.588	-2.71208	2.94	0.62	29.7813	5	1.48	19.64	26.13	4.99	10.05	0.82	1.09	0.186	25
		'526531616'	-72.35	198.6	190.3	15.56	140	-71.95	0.26	1.02	-70	0.448338	1.02339	90	0.74	1.03	0.76	1.07	0.64	25.63	-34.44	-54.47	-54.5	280.55	-89.37	-3.14	60.06	514.14	520	-40.125	-60.8438	-59.8438	73.125	418.818	-150.157	-2.78921	3.24	0.48	33	9	4.88	37.86	60.2	21.33	16.92	0.9	0.63	0.305	49
		'526545261'	-71.6	254.1	242.9	8.68	100	-71	0.29	1.03	-50	-1.01516	0.950172	70	0.75	1.14	0.76	1.07	0.6	35	-36.59	-51.91	-53.31	362.95	-109.25	-3.32	71.59	624.6	-90	-38.1563	-61.6563	-60.875	70.8438	396.953	-166.651	-2.38194	3.06	0.42	32.6875	3	6.4	36.82	53.17	16.31	16.15	1.1	1	0.283	49
		'526573598'	-71.38	231.2	203.1	21.18	90	-71.38	1.03	1.07	-70	0.887371	1.08295	50	0.8	0.93	0.88	1	0.84	46.5	-42.44	-52.31	-56.91	488.62	-90.37	-5.41	88.94	227.04	600	-47.25	-58.0313	-57.75	91.7813	535.074	-110.029	-4.86301	3.12	0.7	44.5313	2	5.02	13.28	23.91	5.94	13.44	1	0.57	0.153	23
		'526643573'	-75.56	247.9	241.6	25.6	90	-75.34	0.33	1.03	-50	0.309978	1.02296	50	0.72	1.09	0.74	1.11	0.92	41.63	-41.38	-52.63	-55.53	380.81	-84.32	-4.52	83	314.62	620	-40.0938	-56.3125	-55.9375	78.3438	408.138	-103.864	-3.92953	2.98	0.7	38.25	4	1.1	24.75	32.75	8.54	12.11	1.33	1.22	0.217	32
		'526668864'	-62.86	247.8	242.1	37.98	50	-63.73	0.75	1.07	-50	0.214153	1.02718	30	0.84	1.06	0.93	1.09	1	43.94	-36.75	-43.91	-50.88	442.71	-64.29	-6.89	80.69	425.26	570	-41.7813	-51.5625	-50.8438	85.8125	509.298	-89.2128	-5.70881	3.48	0.8	44.0313	2	3.28	18.93	32.85	5.7	8.3	1.25	0.75	0.17	24
		'526785742'	-75.27	196.9	196.6	15.68	100	-75.68	0.05	1	-70	NaN	NaN	NaN	0.93	0.98	0.93	0.98	0.42	27.59	-42.38	-57.69	-57.94	411.71	-192.77	-2.14	69.97	71.84	590	-45.8125	-62.4063	-61.9688	76.375	441.719	-211.251	-2.09097	3.16	0.4	30.5625	1	465.34	82.58	135.9	33.63	65.6	0	1	0.032	5
		'526801742'	-68.35	234.6	215.9	11.84	80	-68.52	1.32	1.1	-70	0.538059	1.04267	50	0.66	1.08	0.76	1.12	0.68	22.94	-37.31	-53.88	-55.72	251.36	-84.45	-2.98	60.25	886.28	440	-40.5625	-58.2188	-57.8438	67.375	347.394	-126.774	-2.74027	2.92	0.54	26.8125	1	1.68	35.84	46.45	16.37	13.86	1.07	1.07	0.348	45
		'526936091'	-76.06	130	114	6.5	240	-76.32	0.18	1.02	-110	0.159971	1.00908	160	0.76	0.9	0.79	0.87	0.94	16.91	-37.34	-52.5	-60.5	180.39	-54.17	-3.33	54.25	851.02	600	-42.6563	-66	-65.1563	66.0625	304.903	-126.781	-2.40495	3.06	0.54	23.4063	1	4.8	28.79	36.66	14.45	11.29	1.17	1.25	0.242	36
		'526943222'	-67.15	229	216.3	18.44	110	-66.56	0.25	1.02	-70	NaN	NaN	NaN	0.75	1.04	0.77	1.03	0.74	26.5	-36.66	-54.5	-54.5	284.61	-81.97	-3.47	63.16	507.28	500	-42.9688	-60.3438	-60.4688	72.625	405.031	-152.23	-2.66066	2.5	0.52	29.6563	6	9.82	29.65	44.54	13.58	15.03	1.44	1.22	0.259	36
		'526946319'	-78.53	108.4	93.5	15.74	210	-78.55	0.51	1.06	-110	0.536314	1.02963	160	0.74	0.94	0.79	0.95	0.9	40.75	-44.31	-52.28	-56.72	398.22	-86.54	-4.6	85.06	479.6	1150	-49.3125	-59.6563	-58.9375	88.6875	450.559	-98.5599	-4.57142	3.18	0.76	39.375	2	8.06	14.84	21.74	8.82	6.04	1.8	1.6	0.149	19
		'526946778'	-74.66	163.6	143.5	14.18	110	-74.32	0.8	1.07	-90	0.666649	1.05154	70	0.79	1.2	0.85	1.28	0.9	45.66	-40.03	-50.22	-56.47	509.9	-78.51	-6.49	85.69	205.86	710	-44.7188	-55.9688	-55.0938	85.3438	547.993	-97.4313	-5.6244	3.24	0.72	40.625	3	3.18	21.55	31.44	8.49	9.83	1.08	0.92	0.19	28
		'526950199'	-65.48	301.4	248.8	13.6	40	-66.06	2.05	1.19	-50	NaN	NaN	NaN	0.61	NaN	0.72	NaN	0.76	40.69	-41.16	-51.91	-55.5	428.62	-95.55	-4.49	81.84	145.42	-70	-46.0313	-57.4375	-57.2188	85.5312	473.571	-110.256	-4.29521	3.44	0.7	39.5	2	0.6	27.67	65.19	11.12	24.3	0.76	0.29	0.272	32
		'526951157'	-66	186.3	162.5	9.86	50	-65.53	1.27	1.12	-70	NaN	NaN	NaN	0.79	NaN	0.87	NaN	0.94	42.56	-45.84	-52.53	-55.84	386.15	-90.52	-4.27	88.41	194.9	-70	-47.0313	-53.7813	-53.5	88.75	427.234	-94.7949	-4.50693	3.04	0.78	41.7188	4	5.38	29.53	39.81	11.68	12.43	0.75	0.75	0.319	39
		'527104986'	-73.11	181.6	158.7	9.04	130	-72.49	0.33	1.03	-90	0.247822	1.01478	90	0.73	1.14	0.75	1.06	0.82	21.66	-34.91	-53.09	-53.66	244.05	-70.52	-3.46	56.56	311.52	610	-41.0313	-61.9375	-61.0313	66.0313	333.516	-143.852	-2.31847	3.22	0.5	25	4	1.26	30.44	42.77	13.26	16.17	0.93	0.67	0.289	41
		'527116037'	-67.9	138.2	123.9	8.52	70	-67.45	0.63	1.06	-110	NaN	NaN	NaN	0.74	1.09	0.78	1.09	0.9	37.59	-39.5	-49.91	-54.53	351.04	-76.73	-4.57	77.09	315.38	520	-45.7813	-53.9063	-53.2188	85.5312	453.858	-95.4433	-4.75526	3.22	0.76	39.75	2	25.7	18.1	29.61	7.98	11.7	1	0.6	0.183	23
		'527463935'	-77.22	178.4	166.5	9.16	150	-77.47	0.54	1.05	-70	0.85581	1.04063	100	0.79	1.18	0.81	1.25	0.86	13.63	-34.03	-53.13	-53.53	144.17	-64.05	-2.25	47.66	566.64	-70	-39.9063	-65.6563	-65	62.3125	373.759	-133.912	-2.79108	3	0.48	22.4063	8	0	46	59.24	20.39	20.82	0.88	0.92	0.427	58
		'527826878'	-76.66	128.6	119.3	12.78	170	-76.55	0.6	1.06	-110	0.913307	1.06934	100	0.71	1.08	0.76	1.18	0.76	35.38	-34.41	-48.94	-55.22	358.18	-82.09	-4.36	69.78	200.22	1120	-48.6563	-56.9688	-56.3438	92.2188	558.518	-115.439	-4.8382	3.14	0.66	43.5625	3	0.66	9	12.73	4.18	3.44	4	2	0.14	11
		'527864026'	-77.61	161.4	132.9	27.48	150	-77.72	0.79	1.07	-110	-0.405331	0.972043	90	0.63	1.03	0.68	1	0.76	48.75	-36.06	-44.91	-49.16	489.48	-95.48	-5.13	84.81	171	1450	-49.7813	-47.0938	-46.875	100.469	575.591	-110.323	-5.21731	3	0.72	50.6875	4	0.74	15.44	21.13	4.3	7.53	1.57	1.29	0.125	20
		'527869035'	-65.31	157.5	132.5	6.44	160	-65.31	0.08	1.01	-90	1.13222	1.07707	110	0.93	0.85	0.95	0.88	0.72	18	-38.19	-51.06	-52.69	232.89	-74.8	-3.11	56.19	944.8	470	-40.9688	-59.4375	-58.7188	64.625	348.634	-134.414	-2.59373	3.18	0.48	23.6563	1	1.24	42.05	64.52	23.87	21.07	1.64	1.5	0.391	54
		'527874431'	-72.4	165	147.6	9.36	130	-72.41	0.29	1.02	-90	-0.174145	0.986482	70	0.78	1.19	0.8	1.13	0.86	21.91	-32.56	-51.31	-56.28	215.38	-60.09	-3.58	54.47	962.02	700	-40.7813	-60	-59.4688	63.625	327.743	-135.885	-2.41191	2.94	0.5	22.8438	1	6.52	24.63	33.47	13.24	9.64	1.5	1.5	0.23	31
		'530335449'	-77.24	200.4	175.9	77.04	110	-77.35	0.72	1.06	-70	NaN	NaN	NaN	0.74	1	0.8	1	1	32.56	-42.75	-51	-58.28	290.22	-65.99	-4.4	75.31	418.14	740	-49.75	-58.4688	-57.8438	82.0312	365.498	-83.7941	-4.36186	3.14	0.82	32.2812	1	29.6	20.03	38.61	11.26	12.28	0.91	0.09	0.133	23
		'530349764'	-67.49	235.7	222.1	20.62	70	-66.48	1.2	1.12	-50	0.790222	1.04425	70	0.72	0.95	0.78	1.1	0.78	35.41	-37.5	-49.03	-54.28	340.56	-88.26	-3.86	72.91	424.9	480	-43.7813	-55.2813	-55.0938	82.5938	464.635	-112.972	-4.11284	3.08	0.66	38.8125	1	13.62	16.07	30.9	9.09	11.33	1.25	0.38	0.21	20
		'531121585'	-72.2	425.1	382.4	21.78	50	-72.56	1.01	1.1	-30	NaN	NaN	NaN	0.54	NaN	0.58	NaN	0.6	29	-36.66	-50.97	-52.22	317.83	-112.42	-2.83	65.66	764.88	300	-46.9063	-57.9688	-56.5	81.3438	485.907	-153.815	-3.15903	4.08	0.52	34.4375	1	9.22	56.43	80.45	28.84	25.12	1	0.39	0.401	56
		'532355382'	-68.33	293.3	275.2	61.14	70	-68.08	0.59	1.05	-50	0.216618	1.01357	50	0.72	1.09	0.77	1.1	0.82	44.69	-39.44	-55.81	-56.31	409.44	-109.57	-3.74	84.13	83.3	470	-43.3438	-59.0313	-58.625	86.7813	470.339	-116.737	-4.02905	3.18	0.72	43.4375	3	1.4	21.76	28.28	10.3	10.62	0.86	0.79	0.206	29
		'532571720'	-75.96	143.7	143.6	15.28	170	-76.28	0.35	1.03	-90	0.242729	1.01246	110	0.81	1.26	0.84	1.26	0.98	45.38	-36.59	-47.25	-52.06	412.76	-71.36	-5.78	81.97	229.2	890	-44.3438	-52.1875	-51.3125	88.5	517.928	-99.4862	-5.20603	3.16	0.74	44.1563	3	3	18.8	28.43	10.99	8.32	1.18	0.82	0.169	24
		'534141324'	-74.03	146.5	122.7	16.32	250	-74.23	0.85	1.07	-110	0.524372	1.0272	160	0.78	0.83	0.83	0.86	0.42	25.81	-38.72	-56.5	-56.5	376.02	-188.22	-2	64.53	43.56	900	-46.5	-61.625	-61.5	70.625	431.074	-208.079	-2.07168	2.86	0.42	24.125	1	10.8	38.49	79.07	23.23	23.83	0.48	0.13	0.072	19
		'534303031'	-71.2	622.7	524.1	87	50	-69.46	0.11	0.99	-30	NaN	NaN	NaN	0.76	NaN	0.8	NaN	0.54	12.69	-43.19	-55.97	-55.97	275.17	-122.71	-2.24	55.88	39.98	350	-46.5938	-59.75	-59.5	66.0938	329.937	-151.055	-2.18421	3.22	0.5	19.5	4	19.52	22.27	121.42	2.1	72.17	0.35	0.12	0.046	9
		'534524026'	-60.6	267.4	253	38.96	30	-59.5	0.04	1	-50	NaN	NaN	NaN	0.72	NaN	0.76	NaN	0.78	39.47	-40.69	-53.34	-56.94	419.62	-89.48	-4.69	80.16	82.4	250	-43.9063	-55.2188	-54.4375	85.0938	474.99	-105.75	-4.49166	3.3	0.72	41.1875	6	6.22	25.95	41.26	6.3	18.02	0.85	0.38	0.235	32
		'535520969'	-80.68	257.1	244	12.96	90	-80.36	0.15	1.01	-50	0.710083	1.04702	50	0.69	1.17	0.71	1.23	0.98	29.59	-43	-50.16	-54.66	323.22	-68.64	-4.71	72.59	260.86	530	-44.5	-55.7188	-54.7188	71.5	357.388	-78.5978	-4.54705	3.16	0.84	27	5	0.7	30.49	41.29	8.41	19.42	1.08	0.75	0.252	36
		'535728342'	-74.48	470.2	409.3	15.86	30	-73.72	2.19	1.15	-50	NaN	NaN	NaN	0.5	NaN	0.57	NaN	0.62	33.88	-49.47	-56.38	-56.63	416.38	-133.85	-3.11	83.34	39.8	190	-51.5938	-62.2813	-61.6875	83.5938	413.75	-136.083	-3.04043	3.28	0.6	32	22	0.6	53.53	100.4	19.77	57.1	0.86	0.64	0.553	54
		'538866343'	-77.99	154.4	154.4	10.46	110	-77.32	0.29	1.02	-90	-0.378796	0.976655	70	0.89	1.59	0.91	1.5	1.06	18.69	-38.59	-50.66	-55	192.46	-46.54	-4.14	57.28	840.24	690	-45.4063	-58.5625	-57.4375	64.125	219.403	-107.119	-2.04822	3.16	0.62	18.7188	1	6.26	33.56	44.67	18.26	11.88	1.42	1.17	0.329	40
		'539742766'	-75.49	219.8	187.1	24.56	210	-75.93	2.61	1.31	-50	1.59354	1.05021	150	0.74	0.83	0.85	0.9	0.82	41.56	-34.78	-46.25	-52.88	281.24	-97.97	-2.87	76.34	47.12	600	-47.4375	-53.5938	-53.2813	90.5625	369.496	-112.788	-3.27601	3.12	0.8	43.125	1	10.46	14.35	21.39	4.99	4.86	0.46	0.31	0.122	17
		'547238558'	-58.87	264.1	258.8	NaN	10	-58.91	0.13	0.99	-70	NaN	NaN	NaN	1.02	NaN	1	NaN	0.74	17.59	-46.34	-56.31	-56.88	217.56	-100.89	-2.16	63.94	276.9	200	-45.6875	-58	-58	71.2188	264.966	-116.431	-2.27573	3.12	0.72	25.5313	1	146.44	10.56	70.85	1.7	44.47	0	0.33	0.05	5
		'547262585'	-72.77	515.9	510.2	40.2	50	-71.81	0.28	1.02	-30	-1.35045	0.913356	30	0.66	1.01	0.7	0.92	0.62	16.22	-36.5	-56.38	-56.38	195.39	-109.04	-1.79	52.72	119.12	470	-40.3125	-59.9063	-59.9063	42.5938	199.116	-107.56	-1.85121	3.56	0.52	2.28125	7	2.52	39.75	84.85	4.78	61.27	1.41	0.14	0.077	18
		'547262673'	-58.52	413.5	382.9	29.2	30	-59.13	0.27	0.98	-30	NaN	NaN	NaN	0.82	NaN	0.89	NaN	0.56	43.91	-29.47	-55.66	-55.66	354.17	-145.08	-2.44	73.38	112.46	-70	-37.8438	-59	-59	79.75	403.992	-162.695	-2.48313	2.82	0.5	41.9063	2	1.44	13.47	59.1	3.29	31.39	0.48	0.14	0.062	11
		'547325858'	-71.09	273.8	232.7	29.48	70	-71.11	1.01	0.93	-50	-0.721493	0.950454	50	0.8	0.93	0.8	0.92	0.54	48	-39.41	-58.28	-58.28	483.61	-171.25	-2.82	87.41	717.78	650	-42.9688	-64.5	-64.5	86.6563	529.439	-241.001	-2.19683	3.06	0.38	43.6875	1	25.82	17.19	42.36	7.02	13.3	2	1.5	0.21	13
		'547328377'	-62.28	441.8	431.5	126.9	30	-62.99	1.52	0.89	-30	-0.962711	0.922772	30	0.73	0.94	0.73	0.87	0.8	39.69	-33.38	-48.5	-52.56	266.23	-98.55	-2.7	73.06	560.62	460	-43.4688	-58.1875	-58.1563	81.2187	335.019	-127.574	-2.62608	4.34	0.62	37.75	1	0.44	8.25	23.09	3.22	10.58	2	0.5	0.1	7
		'547330489'	-73.33	424.3	416.5	NaN	60	-71.89	1.19	1.06	-50	NaN	NaN	NaN	0.72	NaN	0.8	NaN	0.62	40.09	-37.81	-55.5	-55.5	330.81	-126.84	-2.61	77.91	167.8	520	-42.0313	-65.5	-65.5	73.625	364.325	-190.076	-1.91674	3.1	0.42	31.5938	1	1.4	42.05	98.99	4.09	59.73	0.5	0.43	0.105	18
		'547336671'	-65.5	268.8	263	34.22	90	-65.18	0.37	0.97	-50	0.414131	1.03615	50	1.01	0.92	1.02	1.01	0.48	46.66	-35.5	-55.84	-55.84	427.78	-197.23	-2.17	82.16	86.44	560	-39.5	-60.6875	-60.6875	81.1563	459.686	-233.491	-1.96875	3.26	0.38	41.6563	1	902.48	47.3	72.57	27.28	26.87	0.21	0.21	0.033	3
		'547344442'	-66	253.4	248.7	29.44	70	-66.97	0.53	0.96	-50	NaN	NaN	NaN	1.06	1.03	1.04	1.03	0.74	42.75	-37.81	-52.5	-52.5	355.69	-106.47	-3.34	80.56	112.78	500	-41.8438	-61.2188	-61.2188	81.4063	362.567	-132.886	-2.7284	3.32	0.6	39.5625	3	11.26	15.89	45.96	4.04	20.19	0.64	0.21	0.092	15
		'547616623'	-61.45	263.2	234.4	NaN	40	-61.55	0.01	1	-50	NaN	NaN	NaN	0.9	NaN	0.97	NaN	0.64	37.22	-39.97	-60.41	-60.41	331.09	-121.92	-2.72	77.19	116.78	280	-42.125	-61.1875	-61.1875	82.625	432.091	-140.209	-3.08176	3.12	0.58	40.5	2	0	18.01	27.42	13.06	5.32	0.75	0.63	0.365	21
		'553006549'	-73.73	176.5	161.8	13.38	90	-73.4	0.5	1.05	-70	2.44469	1.12199	80	0.76	1.49	0.78	1.49	0.66	27	-36.84	-48.47	-56.13	208.49	-113.65	-1.83	63.84	89.26	-90	-52.6563	-59.9063	-59.8125	89.4688	503.503	-150.449	-3.34666	2.72	0.58	36.8125	1	604.3	36.76	53.85	8.97	17.26	0.14	0.14	0.016	4
		'554454458'	-79.56	153.9	147.4	43.36	170	-78.95	0.36	1.03	-90	0.0103874	1.00048	110	0.78	1.24	0.79	1.23	0.82	35.81	-37.88	-48.59	-54.5	336.04	-92.04	-3.65	73.69	576.02	1600	-47.7813	-50.1563	-49.9063	87.2813	470.993	-109.894	-4.28587	3.02	0.74	39.5	2	0.92	12.75	20.01	5.26	6.81	2.67	2.33	0.111	17
		'555060623'	-61.91	434.1	415.3	31.84	50	-60.84	0	1	-30	0.462582	1.03467	30	0.69	1.02	0.73	1.06	0.82	27.72	-32.09	-45.81	-48.66	216.61	-77.61	-2.79	59.81	71.64	340	-40.3438	-52.875	-52.5313	68.0625	294.32	-103.31	-2.84891	3.36	0.7	27.7188	4	1.68	15	28.22	7.8	9.12	0.86	0.14	0.255	18
		'555088069'	-60.24	742.4	707.9	94.76	10	-59.26	0.6	1.03	-30	NaN	NaN	NaN	0.64	NaN	0.67	NaN	0.52	22	-41.66	-52.28	-55.44	270	-141.93	-1.9	63.66	129.78	200	-46.4375	-57.6563	-57.6563	74.3125	338.318	-170.472	-1.9846	3.22	0.48	27.875	1	34.32	53.53	154.29	12.57	49.35	0.5	0.08	0.181	16
		'555089724'	-73.56	274.2	261.3	10.86	80	-75.57	0.47	1.03	-70	NaN	NaN	NaN	0.74	1.05	0.76	1.12	0.74	25.53	-33.44	-52.69	-55.31	282.78	-73.82	-3.83	58.97	734.4	450	-38.4375	-59.1563	-58.2813	69.9375	389.749	-145.743	-2.67422	3.14	0.48	31.5	2	6.4	31.92	45.41	17.76	11.47	0.95	0.85	0.275	40
		'555241875'	-62.36	227.8	216.2	37.46	50	-61.72	0.08	1.01	-70	2.49658	1.31558	40	0.79	0.91	0.8	1.24	0.88	40.25	-37.47	-46.19	-55.16	299.31	-84.43	-3.55	77.72	136.76	450	-47.2813	-48.5313	-48.2813	84.0313	317.573	-103.854	-3.05789	3.34	0.74	36.75	1	6.36	13.26	22.41	6.53	6.7	0.57	0.29	0.132	18
		'555251867'	-72.18	208.3	194.6	24.66	110	-72.41	0.49	1.03	-70	0.798037	1.0457	95	0.93	0.76	1.01	0.81	0.58	42.5	-43.59	-61.84	-61.84	393.22	-153.05	-2.57	86.09	119.6	700	-44.4688	-63.0625	-63.0625	82.7188	428.479	-191.686	-2.23532	3.12	0.44	38.25	1	1.6	28.82	41.81	14.61	14.41	0.94	0.69	0.306	38
		'555365036'	-67.1	316.6	299	14.38	90	-67.11	0.6	1.04	-50	1.30399	1.10766	50	0.91	0.73	0.98	0.82	0.6	20.5	-43.38	-49.94	-56.47	321.43	-108.62	-2.96	63.88	15.9	300	-45.3438	-54.6875	-54.7188	64.1875	301.863	-112.256	-2.68905	2.56	0.62	18.8438	1	125.64	15.99	51.39	1.89	29.26	0	0.17	0.051	9
		'555734606'	-73.62	275	240	12.74	100	-73.19	0.65	1.06	-50	NaN	NaN	NaN	0.68	1.04	0.71	1.05	0.9	26	-34.22	-54.16	-55	233.76	-74.16	-3.15	60.22	304.18	430	-38.125	-63.4688	-62.6563	65.3438	320.804	-150.147	-2.1366	3.14	0.52	27.2188	4	3.44	31.64	44.79	15.18	14.75	1.13	0.87	0.298	41
		'555832536'	-73.47	497.7	448	50.08	50	-74.21	1.22	1.1	-30	NaN	NaN	NaN	0.5	1.28	0.57	1.21	0.9	26.97	-31.81	-46.5	-54.47	209.78	-61.62	-3.4	58.78	83.54	-110	-30.4375	-52.2188	-51.8125	53.3438	202.272	-71.9303	-2.81206	3.02	0.82	22.9063	1	190.98	12.05	27.58	7.54	6.28	0.75	0.13	0.085	13
		'556356342'	-78.16	395.9	392.7	NaN	70	-78.16	0.6	1.03	-50	NaN	NaN	NaN	0.79	NaN	0.84	NaN	0.8	35.88	-40.03	-50.66	-53.72	312.79	-86.33	-3.62	75.91	71.24	710	-44.0938	-52.9688	-52.5	80.4375	352.361	-102.09	-3.45148	3.04	0.7	36.3438	5	23.66	26.9	35.59	12.76	10.01	0.73	0.47	0.191	32
		'556363725'	-72.33	119.6	107.9	18.76	150	-72.8	1.28	1.13	-110	0.792221	1.0847	70	0.74	1.2	0.83	1.29	0.86	40.63	-36.31	-48.28	-55.81	373.56	-77.65	-4.81	76.94	264.02	1170	-48.0313	-55.2188	-54.4688	93.625	534.484	-104.131	-5.13283	3.32	0.74	45.5938	1	1.36	12.66	18.98	7.05	5.68	1.4	1.4	0.086	17
		'556369531'	-67.81	243.4	225.5	43.77	70	-67.9	0.21	1.02	-50	1.41442	1.11857	50	0.84	0.98	0.88	1.1	0.93	34.78	-38.94	-49.72	-56.28	296.3	-78.93	-3.75	73.72	126.07	750	-46.4063	-54.2813	-54.2188	82.4375	382.499	-100.728	-3.79734	2.78	0.725	36.0312	1	32.285	15.42	28.36	8.32	9.63	0.79	0.16	0.087	17
		'556524816'	-68.71	348.1	341.4	11.82	40	-69.26	1.29	1.08	-70	NaN	NaN	NaN	0.68	NaN	0.74	NaN	0.72	43.41	-52.13	-57.5	-57.5	511.44	-122.93	-4.16	95.53	43.16	200	-50.6563	-57.3125	-57.0313	96.9375	617.769	-128.216	-4.81819	3.1	0.64	46.2813	2	12.96	36.18	61.55	18.46	17.53	0.55	0.33	0.547	38
		'556669671'	-70.63	316.3	288.1	19.08	50	-70.09	0.72	1.05	-70	0.89703	1.0971	30	0.57	0.97	0.6	1.07	0.78	37	-40.16	-52.44	-57.41	383.72	-94.82	-4.05	77.16	154.12	590	-42.4375	-56.5313	-56	77.5625	408.204	-115.494	-3.53442	3.12	0.72	35.125	4	2.3	24.58	34.88	10.86	14.33	1	0.8	0.24	32
		'556687527'	-72.68	238.9	222.2	93.28	130	-71.78	1.28	1.08	-90	0.360294	1.01736	90	0.71	0.97	0.77	0.98	0.72	40.84	-34.38	-48.91	-52.66	400.12	-93.74	-4.27	75.22	74.54	820	-44.5625	-56.4063	-55.8438	88.4688	515.363	-115.463	-4.46343	3.1	0.64	43.9063	7	1.76	22.66	29.36	11.09	9.61	0.87	0.73	0.194	29
		'556910601'	-76.71	204.7	187.5	11.7	140	-76.93	1.35	1.11	-70	0.211536	1.00985	90	0.75	1.14	0.87	1.16	0.76	45	-36.16	-50.69	-54.31	359.25	-114.45	-3.14	81.16	142.32	600	-46.4375	-57.9688	-57.5625	91.625	477.265	-136.483	-3.49688	2.98	0.68	45.1875	1	15.96	24.81	33.21	13.67	9.78	0.88	0.63	0.207	31
		'556914447'	-75.16	288.3	260.7	17.5	100	-74.35	0.98	1.06	-70	NaN	NaN	NaN	0.74	1.03	0.79	1.08	0.74	23	-35.53	-56.56	-56.84	261.81	-85.34	-3.07	58.53	158.34	370	-39.4063	-63.4688	-62.5938	65.9375	408.33	-132.561	-3.08033	3.18	0.5	26.5313	5	0	57.67	72.73	29.13	26.98	0.92	1	0.524	73
		'556926517'	-65.54	267	249.4	30.64	40	-64.77	0.46	1.04	-50	0.164139	1.03292	20	0.71	0.93	0.73	0.96	0.7	44	-40.81	-52.03	-56.84	506.56	-114.29	-4.43	84.81	98.1	490	-46.5313	-54.375	-53.875	93.5625	591.736	-126.1	-4.69259	3.06	0.66	47.0313	6	5.42	18.2	29.69	5.96	13.57	0.78	0.67	0.186	29
		'557037024'	-72.17	159.3	143.9	15.86	210	-71.86	0.45	1.04	-90	0.232513	1.01453	110	0.84	0.92	0.87	0.92	0.72	35.84	-36.75	-51.19	-55.5	303.15	-107.44	-2.82	72.59	68.88	700	-46.9688	-61.4063	-60.9063	83.8125	386.796	-138.122	-2.80039	3.08	0.66	36.8438	1	13.04	21.13	33.48	10.97	9.19	0.76	0.41	0.169	28
		'557194325'	-67.54	170.2	173.4	7.82	130	-67.28	0.19	1.02	-70	1.25541	1.09896	70	0.95	1.13	0.97	1.17	0.82	13.88	-38.84	-49.16	-49.53	202.41	-71.15	-2.84	52.72	156.68	430	-41.375	-58.6563	-57.3438	56.6875	262.922	-108.098	-2.43226	3.22	0.58	15.3125	8	2.66	28.96	51.92	13.95	16.15	1.06	0.71	0.301	38
		'557203722'	-68.27	207.9	202.4	16.6	100	-67.53	1.31	1.11	-70	0.384964	1.02295	70	0.77	1.16	0.82	1.22	0.9	25.56	-38.63	-50.31	-51.22	217.73	-85.26	-2.55	64.19	829.54	400	-45.6875	-58.8438	-58.8438	80	371.468	-133.409	-2.78442	2.82	0.7	34.3125	2	12.82	26.07	34.16	10.13	9.83	0.77	0.38	0.218	31
		'557242105'	-66.2	275.5	251.2	24.7	50	-65.98	0.6	1.05	-50	NaN	NaN	NaN	0.69	NaN	0.76	NaN	0.88	51.06	-39.75	-48.94	-53.38	457.29	-84.22	-5.43	90.81	96.46	480	-44.5625	-52.4688	-52.2188	94.4063	500.126	-99.8538	-5.00859	3.06	0.78	49.8438	5	6.42	26.8	36.11	13.86	10.45	0.87	0.67	0.227	33
		'557252022'	-75.12	160.6	132.2	35.14	90	-74.71	1.53	1.14	-90	1.25533	1.15468	50	0.76	1.08	0.91	1.2	0.76	44.81	-44.16	-51.69	-59.41	485.21	-112.69	-4.31	88.97	104.2	810	-49.4063	-56.7813	-56.0313	94.5938	521.014	-125.624	-4.14742	3.16	0.74	45.1875	3	5.32	20.02	25.01	9.4	8.92	0.79	0.79	0.171	25
		'557417271'	-76.74	214.1	204.4	24.56	130	-76.21	0.36	1.03	-70	0.639563	1.02958	115	0.7	0.8	0.74	0.84	0.84	43.31	-35	-49.28	-53.97	459.41	-75.43	-6.09	78.31	161.06	830	-45.0313	-55.6563	-54.875	93.0313	598.509	-105.004	-5.69985	3.18	0.72	48	1	7.36	21.49	28.83	11.61	9.16	1.08	0.67	0.217	27
		'557673526'	-75.81	116.9	93.4	25.52	150	-75.12	2.32	1.23	-110	0.866455	1.06839	110	0.79	0.96	0.97	1.02	0.76	38.5	-48.91	-53.63	-62.38	425.72	-116.26	-3.66	87.41	102.64	860	-53.4375	-59.8438	-58.875	92.9375	495.059	-117.853	-4.20063	3.12	0.72	39.5	1	4.84	14.48	21.63	8.32	5.49	0.67	0.42	0.152	19
		'557679003'	-72.61	278.8	247	24.32	110	-71.2	0.17	1.01	-50	1.68248	1.10847	80	0.76	0.7	0.81	0.83	0.76	35.63	-46.63	-54.75	-55.69	326.41	-102.78	-3.18	82.25	34.04	520	-49.1563	-55.9063	-55.7188	84.9688	375.722	-109.002	-3.44694	2.92	0.7	35.8125	1	1.64	21.29	32.27	16.63	5.19	0.64	0.32	0.184	26
		'557852711'	-74.68	181.5	164.2	14.88	190	-74.27	1.17	1.11	-70	1.27214	1.05478	130	0.76	0.94	0.9	1.11	0.68	40.75	-38.03	-49.47	-55.47	424.63	-126.45	-3.36	78.78	36	700	-46.1875	-57.125	-56.5625	89.625	538.715	-148.742	-3.62182	3.12	0.64	43.4375	1	27.3	19.12	38.29	7.55	8.12	0.59	0.18	0.18	22
		'557859470'	-79.43	110.9	98.2	13.26	170	-79.43	0.5	1.05	-110	0.395287	1.02859	110	0.76	1.24	0.8	1.28	0.96	39.84	-42.88	-52.56	-58.13	423.86	-76.56	-5.54	82.72	152.88	850	-47.5625	-58.9375	-57.875	88.625	501.361	-88.1668	-5.6865	3.2	0.84	41.0625	2	23.84	19.39	29.38	10.38	8.18	0.86	0.43	0.143	24
		'557864274'	-69.83	308.1	287.8	77.4	50	-69.31	0.67	1.05	-50	NaN	NaN	NaN	0.69	0.87	0.75	0.94	0.88	40.34	-38.16	-51.03	-61.5	326	-85.35	-3.82	78.5	171.54	650	-45.6563	-52.0313	-52.0313	85.9063	396.42	-101.313	-3.91282	2.96	0.76	40.25	1	8.54	14.42	23.91	8.37	6.07	0.65	0.24	0.108	19
		'557874460'	-70.42	137.6	109.8	22.18	110	-70.12	1.38	1.12	-110	1.40942	1.15014	70	0.73	1.23	0.82	1.33	0.74	41.38	-36.88	-51.72	-60.28	387.4	-100.01	-3.87	78.25	210.16	1100	-45.2813	-56.7188	-56.125	86.5313	453.168	-117.487	-3.85716	3.2	0.7	41.25	4	10.2	13.87	17.28	6.75	5.05	1.75	1.25	0.104	16
		'557992635'	-69.26	171.3	158.7	32.12	170	-69.41	0.05	1	-110	0.0618248	1.00503	100	0.82	0.89	0.82	0.94	0.68	39	-34.56	-48.31	-51	420.77	-93.37	-4.51	73.56	98.98	610	-48.125	-55.5313	-54.6875	93.125	577.593	-117.611	-4.91104	3.3	0.64	45	2	19.84	19.51	26.67	13.04	6.88	1	0.42	0.164	24
		'557996299'	-65.57	319.5	281.3	39.96	30	-66.07	0.64	1.05	-50	NaN	NaN	NaN	0.62	NaN	0.66	NaN	0.76	43.66	-37.44	-50	-55.16	500.32	-102.84	-4.86	81.09	204.16	580	-40.875	-52.5313	-52.2813	82.4375	517.624	-101.098	-5.12002	2.92	0.72	41.5625	3	1.74	30.76	38.43	14.77	9.17	1.07	0.93	0.259	36
		'558076716'	-70.69	160.1	147.9	13.6	110	-70.17	0.51	1.04	-90	NaN	NaN	NaN	0.8	1.11	0.83	1.11	0.98	46.44	-41.34	-49.5	-54.5	416.32	-76.28	-5.46	87.78	397.78	600	-43.5625	-53.6875	-53.0313	83.1875	443.081	-91.3217	-4.85187	3.1	0.76	39.625	3	14.42	15.19	26.01	8.24	8.83	1.22	0.44	0.131	20
		'558472698'	-73.99	149.4	147.1	19.12	210	-73.81	0.42	1.03	-110	-0.940151	0.954315	130	0.74	1.02	0.77	0.95	0.9	33.72	-32.94	-43.06	-50.06	321.94	-63.12	-5.1	66.66	134.9	1190	-44.2813	-54.1563	-53.5	82.0625	446.205	-94.4218	-4.72565	3.18	0.74	37.7813	4	276.42	5.6	7.73	4.04	2.96	Inf	Inf	NaN	4
		'558474375'	-61.11	297.4	277.8	28.6	30	-60.83	0.92	1.06	-70	NaN	NaN	NaN	0.71	NaN	0.75	NaN	0.9	38.84	-39.84	-54.28	-56.22	357.08	-90.48	-3.95	78.69	103.72	290	-45.0938	-57.875	-57.5	84.5938	416.304	-105.197	-3.95739	3.06	0.86	39.5	7	0	32.56	39.92	13.01	9.33	0.82	0.82	0.262	39
		'558583839'	-65.73	303.4	279	46.08	40	-66.15	0.87	1.07	-50	NaN	NaN	NaN	0.64	NaN	0.72	NaN	0.92	49.75	-40.84	-48.06	-54.66	410.79	-88.56	-4.64	90.59	536.48	700	-40.0938	-51.7813	-51.6563	89	452.126	-99.4856	-4.54463	2.64	0.76	48.9063	1	2.86	23.85	34.56	10.8	11.57	0.93	0.73	0.201	32
		'558612809'	-61.57	295.8	282.4	43.84	70	-61.54	0.33	0.98	-50	NaN	NaN	NaN	0.91	0.87	0.93	0.94	0.78	36.78	-35.97	-51.53	-54.41	289.19	-87.34	-3.31	72.75	55.6	460	-43.8125	-55.9063	-55.625	83.4063	375.768	-114.376	-3.28539	3.12	0.66	39.5938	1	45.52	15.52	26.37	11.89	5.99	0.6	0.2	0.14	18
		'558615201'	-72.25	165.6	151.8	24.88	90	-71.3	1.14	1.09	-90	NaN	NaN	NaN	0.77	0.98	0.85	1.09	0.76	32	-37.78	-50.41	-56.94	333.81	-90.82	-3.68	69.78	88.9	1150	-41.4063	-52.2188	-51.6875	71.9063	365.572	-104.938	-3.4837	3.18	0.72	30.5	5	1.98	12.98	21.05	7.45	5.58	1.22	0.56	0.094	17
		'558662244'	-69.26	180.8	158.6	31.48	90	-69.74	0.18	1.02	-70	0.937679	1.09696	50	0.73	1.07	0.8	1.17	0.76	41.25	-37.88	-52.47	-56.09	444.87	-93.25	-4.77	79.13	148.88	650	-47.4063	-57.875	-57.0625	91.6875	544.133	-112.812	-4.82336	3.28	0.68	44.2813	6	3.64	20.19	26.7	9.62	7.1	1.3	1.1	0.175	26
		'558675895'	-59.69	253	233.9	36.7	50	-59.12	0.53	1.02	-90	NaN	NaN	NaN	1	0.88	0.99	1.21	0.72	34.69	-35.22	-53.59	-55.5	287.15	-97.36	-2.95	69.91	45.9	310	-43.75	-56.4375	-56.3438	80.875	387.155	-107.815	-3.59094	2.78	0.7	37.125	1	52.44	23.04	31.95	18.59	6.36	0.71	0.07	0.212	25
[truncated: 575 more rows]
[truncated: 1,037 more columns]

## Sheet: Figure 4
Fig 4A,C,F,G,H		Rin	AP_half_width	Label		Fig 4B, E	TotalDendriticLength	TotalDendriticSurface	BrainArea	Rin	Capacitance	AP_half_width
		138.2	0.74	pEXC			7488.79	13941.2	'PFC'	167	0.317605	1.16
[truncated: 449 more rows]

## Sheet: Figure 5
Fig 5A, B, D-F		BurstRatio	AdaptationRate	Area	Label	RheoResidual	latency	AHP_amplitude	FSGroup_SplitLabel	GraphExamples
[truncated: 450 more rows]

[truncated: 11 more sheets: Figure 6, Table 1, Suppl. Figure 1, Suppl. Figure 2, Suppl. Figure 3, Suppl. Figure 4, Suppl. Figure 5, Suppl. Table 1, Suppl. Table 3, Suppl. Table 4, Suppl. Table 5]
